# Supplementary material for: Removal of detritivore sea cucumbers from reefs increases coral disease
Source: Nat Commun. 2024 Feb 26;15:1338. doi: 10.1038/s41467-024-45730-0 (PMC10897328; doi:10.1038/s41467-024-45730-0)
Supplement: Supplementary file 7 — Supplementary Data 1 [file 41467_2024_45730_MOESM7_ESM.xlsx]

## Sheet: Sheet1
ESV_Identifier	baseMean	log2FoldChange	lfcSE	stat	pvalue	padj	Taxon	Relative Abundance (%)
								Turf at base (n=21)	Contact turf (n=39)
Greater abundance in corals with turf at base
d214d14426e36603f82d711542cf8e23	6.20298	-23.7864	3.01668	-7.88495	3.15e-15	5.38e-14	d__Bacteria; p__Proteobacteria; c__Alphaproteobacteria	0.0819048	0.00153846
acfcf0465f9c81683c52dd24a73deb58	5.75859	-23.6772	2.89702	-8.17297	3.01e-16	5.36e-15	d__Bacteria; p__Myxococcota; c__Myxococcia; o__Myxococcales; f__Myxococcaceae; g__P3OB-42; s__uncultured_Myxococcaceae	0.092381	0
027aef547a583dd33f49a27eed24337f	4.40537	-23.3086	3.01715	-7.72538	1.12e-14	1.83e-13	d__Bacteria; p__Myxococcota; c__Myxococcia; o__Myxococcales; f__Myxococcaceae; g__P3OB-42	0.0533333	0.00153846
ac53b1de1108437e01d22bedfeab0150	88.4001	-5.62318	1.46493	-3.83854	0.00012377	0.00133539	d__Bacteria; p__Cyanobacteria; c__Cyanobacteriia; o__Cyanobacteriales; f__Phormidiaceae; g__Planktothrix_NIVA-CYA_15; s__Lyngbya_sp.	0.842857	0.0774359
07554f3eeaf9524b845fa3fa6b768c61	225.55	-4.81504	1.15984	-4.15147	3.3e-05	0.00037624	d__Bacteria; p__Cyanobacteria; c__Cyanobacteriia; o__Phormidesmiales; f__Phormidesmiaceae; g__Acrophormium_PCC-7375; s__uncultured_bacterium	2.72667	0.280513
Greater abundance in corals with no turf or embedded turf
a6aa056ab9ca1c5b9f030c9c31ab493c	108.4	3.28966	0.948754	3.46734	0.00052563	0.00552584	d__Bacteria; p__Proteobacteria; c__Gammaproteobacteria; o__Alteromonadales; f__Alteromonadaceae; g__Agaribacter; s__uncultured_bacterium	0.0819048	1.02462
0fa066c51c8a3ad905296db6d691a026	70.3621	4.31553	1.32959	3.24575	0.00117142	0.0109155	d__Bacteria; p__Proteobacteria; c__Gammaproteobacteria; o__Oceanospirillales; f__Oleiphilaceae; g__Oleiphilus; s__Oleiphilus_sp.	0.0409524	0.431282
824024e8e1426e1a8bc6cfbfeb32ef66	102.718	4.5488	1.31702	3.45386	0.00055262	0.00566431	d__Bacteria; p__Proteobacteria; c__Gammaproteobacteria; o__Oceanospirillales; f__Nitrincolaceae; g__Amphritea; s__uncultured_bacterium	0	0.442564
07e19f13c453ba8fb8c8cc2879579e04	13.1485	4.56523	1.65045	2.76605	0.00567398	0.0474762	d__Bacteria; p__Bacteroidota; c__Bacteroidia; o__Cytophagales; f__Amoebophilaceae; g__Candidatus_Amoebophilus	0.012381	0.074359
0f16d7b50cef7791bdc7ed5d4620d44c	23.7672	4.56761	1.55527	2.93686	0.00331552	0.0295514	d__Bacteria; p__Proteobacteria; c__Gammaproteobacteria; o__Francisellales; f__Francisellaceae; g__[Caedibacter]_taeniospiralis_group; s__uncultured_bacterium	0.0380952	0.237949
f2e4b3c6ecab22ccc9b2a536abd7ee8c	144.876	4.7792	1.38654	3.44685	0.00056716	0.00567162	d__Bacteria; p__Proteobacteria; c__Gammaproteobacteria; o__Francisellales; f__Francisellaceae; g__[Caedibacter]_taeniospiralis_group; s__uncultured_bacterium	0.0914286	0.865128
69142d01ab719454caaa22d90b583454	415.648	4.92848	1.09388	4.50549	6.62e-06	7.99e-05	d__Bacteria; p__Proteobacteria; c__Gammaproteobacteria; o__Alteromonadales; f__Pseudoalteromonadaceae; g__Algicola; s__uncultured_bacterium	0.128571	2.33231
a1d1303ffa29f628753c48d6f78e37c3	22.8505	4.98176	1.78641	2.7887	0.00529197	0.046164	d__Bacteria; p__Proteobacteria; c__Gammaproteobacteria; o__Alteromonadales; f__Alteromonadaceae; g__uncultured; s__uncultured_bacterium	0.00190476	0.209231
9b99550fc53d3165741f9d2a1a720741	14.0804	5.22742	1.74966	2.98767	0.00281112	0.0256124	d__Bacteria; p__Proteobacteria; c__Gammaproteobacteria; o__Oceanospirillales; f__Nitrincolaceae; g__uncultured; s__uncultured_gamma	0.00666667	0.0887179
8cc3285ca2c8095b1263400f876319f3	306.687	5.43698	0.891718	6.0972	1.08e-09	1.53e-08	d__Bacteria; p__Proteobacteria; c__Gammaproteobacteria; o__Oceanospirillales; f__Nitrincolaceae; g__Neptuniibacter	0.0457143	1.55538
6cf863bed3606a4da31cd971a830a9f4	92.6179	5.60845	1.31343	4.27008	1.95e-05	0.0002289	d__Bacteria; p__Proteobacteria; c__Gammaproteobacteria; o__Alteromonadales; f__Colwelliaceae; g__Thalassotalea	0.0190476	0.58
cc01fa8d08fdba6614baeb1155ca2be0	6.84996	5.63244	2.03385	2.76935	0.00561681	0.0474762	d__Bacteria; p__Bacteroidota; c__Bacteroidia; o__Flavobacteriales; f__Flavobacteriaceae; g__Winogradskyella; s__uncultured_bacterium	0.02	0.0589744
51d63ec5aaa99bb54b177b51c44a7c2a	6.93003	5.65077	1.7397	3.24813	0.00116168	0.0109155	d__Bacteria; p__Proteobacteria; c__Gammaproteobacteria; o__Alteromonadales; f__Alteromonadaceae; g__Aestuariibacter	0	0.0353846
8f89c7bcd6218d48c4a0c824333f692c	38.48	6.11156	1.57098	3.89027	0.00010013	0.00110957	d__Bacteria; p__Proteobacteria; c__Gammaproteobacteria; o__Oceanospirillales; f__Saccharospirillaceae; g__Thalassolituus; s__uncultured_bacterium	0	0.211282
a7f9023c7f0854c82527033be53dc85d	10.2915	6.21986	1.82228	3.41323	0.00064197	0.00626686	d__Bacteria; p__Bacteroidota; c__Bacteroidia; o__Flavobacteriales; f__Flavobacteriaceae; g__Muricauda; s__Bacteroidetes_bacterium	0	0.0579487
127161b6e140dbd8968347829f305ec1	448.956	6.86162	1.19111	5.76068	8.38e-09	1.11e-07	d__Bacteria; p__Bacteroidota; c__Bacteroidia; o__Flavobacteriales; f__Flavobacteriaceae; g__Aquibacter; s__uncultured_bacterium	0.0238095	1.83077
a936c33713f3d0450b5fb31aff5a5d6c	528.741	6.94216	1.1499	6.03717	1.57e-09	2.14e-08	d__Bacteria; p__Campilobacterota; c__Campylobacteria; o__Campylobacterales; f__Arcobacteraceae	0.0409524	2.84
2e24f4bb1d6833c38f24020561496e34	33.5344	7.10187	1.57538	4.50805	6.54e-06	7.99e-05	d__Bacteria; p__Bacteroidota; c__Bacteroidia; o__Flavobacteriales; f__Blattabacteriaceae; g__uncultured; s__uncultured_bacterium	0.0219048	0.233333
7ea9e4ebc0ef53cc93a936a8056be961	375.411	7.24232	1.29273	5.60233	2.11e-08	2.71e-07	d__Bacteria; p__Campilobacterota; c__Campylobacteria; o__Campylobacterales; f__Arcobacteraceae; g__Halarcobacter	0.0609524	1.99282
363a0effb8aedfbc4b78ac4ec81a5d0f	86.973	8.5826	1.36282	6.29769	3.02e-10	4.42e-09	d__Bacteria; p__Proteobacteria; c__Gammaproteobacteria; o__Francisellales; f__Francisellaceae; g__[Caedibacter]_taeniospiralis_group; s__uncultured_bacterium	0.00952381	1.07795
8c4fbb4674a4d3ae7036d3a99ff87fdd	7.12529	22.9567	2.59853	8.83449	1.01e-18	2.29e-17	d__Bacteria; p__Proteobacteria	0	0.0538462
3b16e19073216fcad138786531781b39	7.46238	23.0142	3.02854	7.59911	2.98e-14	4.53e-13	d__Bacteria; p__Proteobacteria; c__Gammaproteobacteria; o__Oceanospirillales; f__Endozoicomonadaceae; g__Endozoicomonas; s__Endozoicomonas_acroporae	0.0961905	0.0728205
70a93bcb17eebff7bf0652461ce55cee	7.77894	23.0754	3.02852	7.61937	2.55e-14	4.02e-13	d__Bacteria; p__Proteobacteria; c__Alphaproteobacteria; o__Rhodobacterales; f__Rhodobacteraceae	0	0.0769231
a1ae0eb827df43e26f638da6c612903f	8.46181	23.1779	2.62146	8.8416	9.44e-19	2.28e-17	d__Bacteria; p__Proteobacteria; c__Alphaproteobacteria; o__Rhodobacterales; f__Rhodobacteraceae; g__Roseobacter_clade_CHAB-I-5_lineage	0.00666667	0.0415385
81dce88de6411fe370e55d59a3f79920	8.47062	23.1852	2.39158	9.69452	3.18e-22	8.7e-21	d__Bacteria; p__Proteobacteria; c__Gammaproteobacteria; o__Oceanospirillales; f__Nitrincolaceae; g__Nitrincolaceae; s__uncultured_gamma	0.00190476	0.1
47dab6b67151e9b4e2e25af4ed354baa	9.95108	23.4064	2.03564	11.4983	1.34e-30	6.13e-29	d__Bacteria; p__Bacteroidota; c__Bacteroidia; o__Bacteroidales; f__Marinifilaceae; g__Marinifilum; s__marine_bacterium	0	0.0523077
0580785c8582b995b490955c043cf535	10.4666	23.4693	2.11896	11.0758	1.64e-28	6.13e-27	d__Bacteria; p__Proteobacteria; c__Alphaproteobacteria; o__Rhodobacterales; f__Rhodobacteraceae	0	0.0507692
8ddf814c7002b1ec2851a6061ba13c1f	10.7517	23.4732	2.0361	11.5285	9.47e-31	4.86e-29	d__Bacteria; p__Desulfobacterota; c__Desulfobulbia; o__Desulfobulbales; f__Desulfocapsaceae; g__uncultured; s__uncultured_delta	0.0104762	0.108718
cebdce6ee193e116af04ddae4bb7a1ad	11.0884	23.5516	2.68259	8.77941	1.64e-18	3.21e-17	d__Bacteria; p__Bacteroidota; c__Bacteroidia; o__Flavobacteriales; f__Flavobacteriaceae; g__Spongiivirga; s__uncultured_Flavobacteriaceae	0	0.08
4f598923f6f310e1e99bf67d8b8b26b8	12.2027	23.5686	2.68207	8.78748	1.53e-18	3.14e-17	d__Bacteria; p__Proteobacteria; c__Alphaproteobacteria; o__Rhodobacterales; f__Rhodobacteraceae	0	0.0584615
d24364a5c2f66c84c26a2f3dc8017318	11.202	23.5693	2.13481	11.0404	2.44e-28	8.33e-27	d__Bacteria; p__Desulfobacterota; c__Desulfobacteria; o__Desulfobacterales; f__Desulfobacteraceae; g__Desulfobacter; s__uncultured_bacterium	0	0.0758974
738d5b8f0a3b8ae12b72339ff3a27cda	11.8563	23.6374	2.42657	9.74109	2.01e-22	5.9e-21	d__Bacteria; p__Desulfobacterota; c__Desulfobulbia; o__Desulfobulbales; f__Desulfocapsaceae; g__Desulforhopalus; s__uncultured_bacterium	0	0.0712821
4c2d83b78393897f79e31596a5705bbb	12.2335	23.6603	2.68801	8.80217	1.34e-18	2.9e-17	d__Bacteria; p__Proteobacteria; c__Gammaproteobacteria; o__Cellvibrionales; f__BD2-7; g__BD2-7; s__uncultured_organism	0.0171429	0.0635897
61e242915e4060172b93afa1dafcbcce	17.1867	24.1511	1.94424	12.4219	1.99e-35	1.63e-33	d__Bacteria; p__Cyanobacteria; c__Cyanobacteriia; o__Phormidesmiales; f__Phormidesmiaceae; g__Acrophormium_PCC-7375	0	0.181538
f99f8f8d2956fca91a40419cb826d555	17.6795	24.191	2.02847	11.9258	8.69e-33	5.09e-31	d__Bacteria; p__Proteobacteria; c__Gammaproteobacteria; o__Arenicellales; f__Arenicellaceae; g__HTCC5015; s__uncultured_bacterium	0.00285714	0.168205
44f81495d3334c5eb9487c5d7ecdb83a	19.9676	24.3372	2.13876	11.3791	5.31e-30	2.18e-28	d__Bacteria; p__Cyanobacteria; c__Cyanobacteriia; o__Phormidesmiales; f__Nodosilineaceae; g__MBIC10086; s__Pseudanabaena_cf.	0.0161905	0.0989744
bc8c23c4b0ac5ef8e7737e0dc05f0181	25.3367	24.6673	2.5598	9.63638	5.61e-22	1.44e-20	d__Bacteria; p__Verrucomicrobiota; c__Verrucomicrobiae; o__Verrucomicrobiales; f__Rubritaleaceae; g__Haloferula; s__uncultured_Haloferula	0	0.140513
a1b45f7ee1cca2133e2e174e1e29707d	29.1157	24.8673	3.02801	8.2124	2.17e-16	4.04e-15	d__Bacteria; p__Bacteroidota; c__Bacteroidia; o__Flavobacteriales; f__Flavobacteriaceae; g__Aquibacter	0	1.24564
3b256a48f4c5140b3fb23b4bd06e6bd3	45.2372	25.4716	1.83195	13.9041	5.98e-44	6.13e-42	d__Bacteria; p__Proteobacteria; c__Alphaproteobacteria; o__Rhodobacterales; f__Rhodobacteraceae	0.00380952	0.345128
daffa2d6f2ac3922a5b58e6d38d78033	48.7904	25.503	2.10143	12.136	6.81e-34	4.65e-32	d__Bacteria; p__Proteobacteria; c__Alphaproteobacteria; o__Rhodobacterales; f__Rhodobacteraceae; g__Tropicibacter; s__uncultured_Alphaproteobacteria	0.00190476	0.188205
ea41d54fc7f01caffbf953cf552c0fea	60.918	25.6947	1.51524	16.9576	1.69e-64	3.47e-62	d__Bacteria; p__Proteobacteria; c__Alphaproteobacteria; o__Rhizobiales; f__Rhizobiaceae; g__Cohaesibacter	0	0.244103
1f439017679159537877df67cb8a156b	77.9225	26.1986	1.55876	16.8073	2.16e-63	2.95e-61	d__Bacteria; p__Proteobacteria; c__Alphaproteobacteria; o__Rhodobacterales; f__Rhodobacteraceae	0	0.38359
6d1cbf7cb85e88f7c5c7432584428a12	175.284	26.4604	2.43064	10.8862	1.34e-27	4.23e-26	d__Bacteria; p__Proteobacteria; c__Alphaproteobacteria; o__Rhodobacterales; f__Rhodobacteraceae	0	1.56974
83093c994354a85b8f9ce406e8c05f91	112.267	26.4665	1.45349	18.2089	4.39e-74	1.8e-71	d__Bacteria; p__Proteobacteria; c__Alphaproteobacteria; o__Rhodobacterales; f__Rhodobacteraceae	0	0.552308
