# Supplementary material for: Removal of detritivore sea cucumbers from reefs increases coral disease
Source: Nat Commun. 2024 Feb 26;15:1338. doi: 10.1038/s41467-024-45730-0 (PMC10897328; doi:10.1038/s41467-024-45730-0)
Supplement: Supplementary file 8 — Supplementary Data 2 [file 41467_2024_45730_MOESM8_ESM.xlsx]

## Sheet: SedA_only_zero_vs_two_revised
ESV_Identifier	baseMean	log2FoldChange	lfcSE	stat	pvalue	padj	Taxon	Relative Abundance (%)
								Zero (n=9)	Two (n=7)
Greater abundance in enclosures with two sea cucumbers
f0fdb5ef52516e4fb2521da075d0feb7	9.83976	-25.7506	3.49777	-7.36199	1.81185e-13	5.31778e-11	d__Bacteria; p__Acidobacteriota; c__Holophagae; o__Acanthopleuribacterales; f__Acanthopleuribacteraceae; g__Acanthopleuribacter; s__uncultured_bacterium	0	0.0636048
cf5ee93d5a90308ae5377c879bac8654	6.85519	-24.531	3.49843	-7.01201	2.34926e-12	3.35763e-10	d__Bacteria; p__Proteobacteria; c__Gammaproteobacteria; o__Alteromonadales; f__Shewanellaceae	0	0.153095
1b80118bc20b444ae7819a88eb2d4e8d	15.1434	-21.0014	3.50063	-5.99932	1.98148e-09	1.66161e-07	d__Archaea; p__Crenarchaeota; c__Nitrososphaeria; o__Nitrosopumilales; f__Nitrosopumilaceae; g__Candidatus_Nitrosopumilus	0	0.0266252
97a1f56b482baa082744dc4da8fb1753	14.1577	-7.54903	1.58569	-4.76074	1.92887e-06	0.000141531	d__Bacteria; p__Bacteroidota; c__Bacteroidia; o__Flavobacteriales; f__Cryomorphaceae; g__Vicingus; s__uncultured_Flavobacteriales	0	0.0591672
59d9cfe6ef7559757d98841f3ad81db8	16.6772	-7.39734	2.03731	-3.63094	0.000282393	0.0157871	d__Bacteria; p__Bacteroidota; c__Bacteroidia; o__Cytophagales; f__Flammeovirgaceae; g__Perexilibacter; s__Marivirga_tractuosa	0	0.0680423
9cc2012e6b57af7de365c0c30d2a7ee8	17.4094	-7.10553	2.14953	-3.30563	0.000947634	0.0368127	d__Bacteria; p__Desulfobacterota; c__Desulfobacteria; o__Desulfobacterales; f__Desulfosarcinaceae; g__Desulfatitalea	0	0.0584276
6de332e28a35ebd29c2466914bd55737	34.0286	-4.21174	1.23075	-3.42209	0.000621411	0.0303974	d__Bacteria; p__Verrucomicrobiota; c__Verrucomicrobiae; o__Verrucomicrobiales; f__Rubritaleaceae; g__DBS1; s__uncultured_bacterium	0.0049306	0.128689
86b001d2fc7fb5d815e549a3c90b9939	55.9335	-4.06668	1.21174	-3.35606	0.000790613	0.0356992	d__Bacteria; p__Proteobacteria; c__Gammaproteobacteria; o__Alteromonadales; f__Pseudoalteromonadaceae; g__Algicola; s__Algicola_bacteriolytica	0.0184898	0.245544
21178db7ea5f5e624000e256975b2cd5	53.9891	-4.05924	1.22941	-3.30177	0.000960777	0.0368127	d__Bacteria; p__Bacteroidota; c__Bacteroidia; o__Flavobacteriales; f__Flavobacteriaceae; g__Lutibacter; s__marine_bacterium	0.0098612	0.190075
ea2e83fd5d7c5c419a0342a0a5d5c038	97.9204	-3.58621	0.867952	-4.13181	3.59923e-05	0.00225285	d__Bacteria; p__Proteobacteria; c__Gammaproteobacteria; o__Alteromonadales; f__Alteromonadaceae	0.0295836	0.349087
b8b0a79bba3b7f4d47dbd5af462c50d0	111.45	-3.40724	0.865904	-3.93489	8.32342e-05	0.00488585	d__Bacteria; p__Proteobacteria; c__Gammaproteobacteria; o__Alteromonadales; f__Alteromonadaceae; g__Alteromonadaceae; s__uncultured_gamma	0.0394448	0.491088
c950e49b8cfdce242127d5325cdddebf	46.5143	-3.3742	1.02573	-3.28957	0.00100341	0.0368127	d__Bacteria; p__Proteobacteria; c__Gammaproteobacteria; o__Alteromonadales; f__Pseudoalteromonadaceae; g__Pseudoalteromonas	0.0135592	0.184158
4266dd30fe9645b71466ad8c42d385f0	58.3659	-2.34736	0.659546	-3.55906	0.000372186	0.0189977	d__Bacteria; p__Bacteroidota; c__Bacteroidia; o__Flavobacteriales; f__Cryomorphaceae; g__NS10_marine_group; s__uncultured_bacterium	0.0369795	0.195252
c6d585e94babcbc951edafe021488f3d	112.92	-1.96827	0.6042	-3.25765	0.00112337	0.0399647	d__Bacteria; p__Proteobacteria; c__Gammaproteobacteria; o__Alteromonadales; f__Shewanellaceae; g__Ferrimonas; s__Ferrimonas_sp.	0.0961467	0.403077
Greater abundance in enclosures with zero sea cucumbers
13fbe650847a7254513702d32fe2a06a	642.117	2.72926	0.848391	3.21698	0.00129547	0.044732	d__Bacteria; p__Cyanobacteria; c__Cyanobacteriia; o__Cyanobacteriales; f__Nostocaceae; g__Cylindrospermopsis_CRJ1; s__cyanobacterium_enrichment	1.89582	1.66186
6be0565777125f3b05b33e58ed29771d	68.073	4.6046	1.39744	3.29502	0.000984147	0.0368127	d__Bacteria; p__Bacteroidota; c__Bacteroidia; o__Flavobacteriales; f__Flavobacteriaceae; g__Ascidiimonas; s__Flavobacteriaceae_bacterium	0.420334	0.0584276
d35f4ced5cb636d600e0b4d815041fb4	9.88479	7.21131	2.16909	3.32457	0.000885545	0.0368127	d__Bacteria; p__Proteobacteria; c__Alphaproteobacteria; o__Rhodospirillales; f__Terasakiellaceae; g__uncultured; s__alpha_proteobacterium	0.0603999	0.00887508
4bc3671b26c3aef23bab65df14aac5fa	11.6467	7.5124	1.8195	4.12884	3.64601e-05	0.00225285	d__Bacteria; p__Proteobacteria; c__Alphaproteobacteria; o__Rhodobacterales; f__Rhodobacteraceae	0.0677958	0.00961467
94379e873776c60796b61ee94ba5fe16	17.0384	8.06208	1.70479	4.72908	2.25537e-06	0.000155753	d__Bacteria; p__Proteobacteria; c__Alphaproteobacteria; o__Rhodospirillales; f__Thalassospiraceae; g__Thalassospira	0.12573	0.00221877
eac7dd31eb69274b713b4f5244425cbb	18.6254	8.18967	2.41666	3.38884	0.000701899	0.0329612	d__Bacteria; p__Cyanobacteria; c__Cyanobacteriia; o__Phormidesmiales; f__Nodosilineaceae; g__MBIC10086; s__Pseudanabaena_cf.	0.0677958	0.0369795
0a4cd3d3dd80989a58dec50c595b66a3	22.3931	8.2176	1.69699	4.84244	1.28251e-06	0.000100378	d__Bacteria; p__Proteobacteria; c__Alphaproteobacteria	0.12573	0.0147918
62f02fdc75acaf470574937be287fcfc	22.1057	8.43689	2.35122	3.5883	0.000332845	0.0177618	d__Bacteria; p__Proteobacteria; c__Gammaproteobacteria; o__Alteromonadales; f__Alteromonadaceae	0.107241	0.0465942
4eba8f529c5b1fb54bace1f8b51f8ccc	30.6714	8.81625	2.65303	3.32308	0.000890287	0.0368127	d__Bacteria; p__Proteobacteria; c__Gammaproteobacteria; o__Alteromonadales; f__Alteromonadaceae; g__Agaribacter; s__uncultured_bacterium	0.178734	0.012573
be2dbf1bf418129f5ebf524991affc0f	23.6517	22.712	3.47875	6.52877	6.63115e-11	5.98844e-09	d__Bacteria; p__Proteobacteria; c__Gammaproteobacteria	0.0258857	0.0192293
b66d91be9df84c96893d98dfce045409	21.7871	23.649	3.4337	6.88733	5.68509e-12	6.06754e-10	d__Bacteria; p__Cyanobacteria; c__Cyanobacteriia; o__Phormidesmiales; f__Nodosilineaceae; g__MBIC10086; s__Pseudanabaena_cf.	0.133126	0.0140522
7c769b45a60c4bfc9c8e7357124333aa	17.8822	23.7961	3.47809	6.84171	7.82556e-12	7.65601e-10	d__Bacteria; p__Cyanobacteria; c__Vampirivibrionia; o__Vampirovibrionales; f__Vampirovibrionales; g__Vampirovibrionales; s__uncultured_cyanobacterium	0.124498	0
518c8f6126f671c621d9a24e3bad67e4	23.308	24.1566	3.47791	6.94573	3.76507e-12	4.4202e-10	d__Bacteria; p__Proteobacteria; c__Alphaproteobacteria; o__Kordiimonadales; f__Kordiimonadaceae; g__Kordiimonas; s__Kordiimonas_sediminis	0.178734	0
db5056c7450046c2bc3461bcf551a7dc	6.158	24.3531	3.47941	6.99922	2.57399e-12	3.35763e-10	d__Bacteria; p__Proteobacteria; c__Alphaproteobacteria; o__Rhodobacterales; f__Rhodobacteraceae	0.0184898	0.028844
0b9c5f257b0549c39498566f1cce27d6	6.15111	24.4378	3.47941	7.02354	2.16316e-12	3.35763e-10	d__Bacteria; p__Proteobacteria; c__Alphaproteobacteria; o__Rhodobacterales; f__Rhodobacteraceae	0.0172571	0.012573
913968593aa88d849d47ed5e0d5d0c81	31.4803	24.7604	3.47772	7.11972	1.08149e-12	2.11611e-10	d__Bacteria; p__Proteobacteria; c__Alphaproteobacteria; o__Kordiimonadales	0.224342	0
f4665cd4e6a4a9e9293376abcef3408e	6.33382	24.8714	3.47935	7.14829	8.7866e-13	2.06309e-10	d__Bacteria; p__Proteobacteria; c__Gammaproteobacteria	0.053004	0
0db4184cd93ce13a8bbfc382b98556da	5.57507	28.4129	3.47963	8.16551	3.20072e-16	1.25255e-13	d__Bacteria; p__Planctomycetota; c__Phycisphaerae; o__Phycisphaerales; f__Phycisphaeraceae; g__SM1A02; s__uncultured_organism	0.0419101	0
a1b50af6ab41cb4feb19edb47af47310	26.0541	30.7744	3.4778	8.84882	8.84481e-19	5.1919e-16	d__Bacteria; p__Proteobacteria; c__Alphaproteobacteria; o__Rhodobacterales; f__Rhodobacteraceae	0.113404	0.0510317
c0e93c972c54752113f98543e1e4ef33	21.0043	31.7157	3.47792	9.11916	7.57085e-20	8.88818e-17	d__Bacteria; p__Cyanobacteria; c__Cyanobacteriia; o__Phormidesmiales; f__Nodosilineaceae; g__MBIC10086; s__Pseudanabaena_cf.	0.0517713	0.0680423
							#ERROR!
							#ERROR!
							#ERROR!
							#ERROR!
							#ERROR!
							#ERROR!
							#ERROR!
							#ERROR!
							#ERROR!
							#ERROR!
							#ERROR!
							#ERROR!
							#ERROR!
							#ERROR!
							#ERROR!
							#ERROR!
							#ERROR!
							#ERROR!
							#ERROR!
							#ERROR!
							#ERROR!
							#ERROR!
							#ERROR!
							#ERROR!
							#ERROR!
							#ERROR!
							#ERROR!
							#ERROR!
							#ERROR!
							#ERROR!
							#ERROR!
							#ERROR!
							#ERROR!
							#ERROR!
							#ERROR!
							#ERROR!
							#ERROR!
							#ERROR!
							#ERROR!
							#ERROR!
							#ERROR!
							#ERROR!
							#ERROR!
							#ERROR!
							#ERROR!
							#ERROR!
							#ERROR!
