# Supplementary material for: Removal of detritivore sea cucumbers from reefs increases coral disease
Source: Nat Commun. 2024 Feb 26;15:1338. doi: 10.1038/s41467-024-45730-0 (PMC10897328; doi:10.1038/s41467-024-45730-0)
Supplement: Supplementary file 9 — Supplementary Data 3 [file 41467_2024_45730_MOESM9_ESM.xlsx]

## Sheet: Sheet1
ESV_Identifier	baseMean	log2FoldChange	lfcSE	stat	pvalue	padj	Taxon	Relative Abundance (%)
								Contact (n=42)	Turf (n=24)
Greater abundance in corals with turf at base
No significant genera detected
Greater abundance in corals with no turf or embedded turf
6d1cbf7cb85e88f7c5c7432584428a12	333.782	2.23587	0.673698	3.3188	0.000904054	0.0207807	d__Bacteria; p__Proteobacteria; c__Alphaproteobacteria	4.02715	1.21201
0e3282f6671e6b84be73aad56bc1d0bd	49.0179	2.67023	0.900729	2.96452	0.00303158	0.0471377	d__Bacteria; p__Proteobacteria; c__Gammaproteobacteria	1.02427	0.860381
0e6c08eeeedeb65504054d16e74368ae	88.8285	2.90545	0.959489	3.02812	0.00246076	0.0458797	d__Bacteria; p__Cyanobacteria; c__Cyanobacteriia	1.2328	0.19615
69142d01ab719454caaa22d90b583454	264.103	3.14155	1.04509	3.00602	0.00264691	0.0458797	d__Bacteria; p__Proteobacteria; c__Gammaproteobacteria; o__Alteromonadales	2.48075	0.530147
55143a51d7ae476e0255ef9ee218500b	12.2569	3.15857	1.06822	2.95685	0.00310798	0.0471377	d__Bacteria; p__Bacteroidota; c__Bacteroidia; o__Flavobacteriales; f__Flavobacteriaceae	0.123761	0.0195958
b4e5a435fdebbfc9e05ff2c30f3cf696	21.1238	3.37153	0.980669	3.43799	0.000586046	0.0152372	d__Bacteria; p__Verrucomicrobiota; c__Verrucomicrobiae; o__Opitutales; f__Puniceicoccaceae	0.225038	0.0386728
9b99550fc53d3165741f9d2a1a720741	13.2166	3.56606	1.01454	3.51494	0.000439847	0.0123157	d__Bacteria; p__Proteobacteria; c__Gammaproteobacteria	0.157766	0.0147729
6cf863bed3606a4da31cd971a830a9f4	99.9848	4.00217	0.929838	4.30416	1.67619e-05	0.000610133	d__Bacteria; p__Proteobacteria; c__Gammaproteobacteria	1.22296	0.105505
6e64ec499d71a63b9800ff1f616aa67d	17.556	4.10113	1.37621	2.98001	0.00288243	0.0471377	d__Bacteria; p__Cyanobacteria; c__Cyanobacteriia; o__Cyanobacteriales	0.945062	0.096537
824024e8e1426e1a8bc6cfbfeb32ef66	53.3867	4.72276	1.32388	3.56735	0.000360603	0.0109383	d__Bacteria; p__Proteobacteria; c__Gammaproteobacteria	0.576197	0.0774963
8cc3285ca2c8095b1263400f876319f3	138.911	5.28401	1.0605	4.98254	6.27539e-07	3.80707e-05	d__Bacteria; p__Proteobacteria; c__Gammaproteobacteria; o__Oceanospirillales; f__Nitrincolaceae	1.56952	0.0826349
363a0effb8aedfbc4b78ac4ec81a5d0f	175.211	5.31979	1.19728	4.44322	8.86206e-06	0.000403224	d__Bacteria; p__Proteobacteria; c__Gammaproteobacteria; o__Francisellales; f__Francisellaceae	2.15553	0.126922
7e9fb01e70ed9c52428bbe3df01c8229	3.3567	5.50256	1.82899	3.00853	0.00262518	0.0458797	d__Bacteria; p__Proteobacteria; c__Gammaproteobacteria; o__Cellvibrionales; f__Halieaceae	0.0381512	0
f99f8f8d2956fca91a40419cb826d555	12.5465	5.95922	1.79716	3.31592	0.000913435	0.0207807	d__Bacteria; p__Proteobacteria; c__Gammaproteobacteria	0.192053	0.00256463
3032273ec6e0f71a45c0736a29978ba7	5.08787	6.04537	1.98363	3.04763	0.00230651	0.0458797	d__Bacteria; p__Proteobacteria; c__Gammaproteobacteria; o__Francisellales; f__Francisellaceae	0.0807381	0.000348712
7ea9e4ebc0ef53cc93a936a8056be961	138.108	6.42919	1.38972	4.62625	3.72344e-06	0.000193619	d__Bacteria; p__Campilobacterota; c__Campylobacteria; o__Campylobacterales; f__Arcobacteraceae; g__Halarcobacter	1.87742	0.0541909
afb74e69e2bf82a728f94e11d3e6b8c7	6.10672	6.77581	1.69836	3.98961	6.61819e-05	0.00219002	d__Bacteria; p__Proteobacteria; c__Gammaproteobacteria	0.110633	0
2eb5c4c018f226e838c1ff30c048bb3f	12.4357	6.87649	1.59154	4.32064	1.55575e-05	0.000610133	d__Bacteria; p__Proteobacteria; c__Gammaproteobacteria	0.216534	0.0116712
a936c33713f3d0450b5fb31aff5a5d6c	217	7.09814	1.21349	5.84933	4.93544e-09	3.593e-07	d__Bacteria; p__Campilobacterota; c__Campylobacteria; o__Campylobacterales; f__Arcobacteraceae	2.8415	0.038057
127161b6e140dbd8968347829f305ec1	285.414	7.24419	1.14121	6.34783	2.18374e-10	1.9872e-08	d__Bacteria; p__Bacteroidota; c__Bacteroidia; o__Flavobacteriales; f__Flavobacteriaceae	3.21632	0.056007
c36d24147936120453dcdbe114be28ab	22.3956	7.81851	2.41497	3.23752	0.00120573	0.0258167	d__Bacteria; p__Patescibacteria; c__Gracilibacteria; o__JGI_0000069-P22; f__JGI_0000069-P22; g__JGI_0000069-P22	0.212034	0.00388043
02d3ea265027b5b8b3be06af631c5c71	3.63098	23.5555	3.64551	6.46153	1.03652e-10	1.25765e-08	d__Bacteria; p__Campilobacterota; c__Campylobacteria; o__Campylobacterales; f__Arcobacteraceae	0.27101	0
8c4fbb4674a4d3ae7036d3a99ff87fdd	4.21713	23.669	2.89178	8.18494	2.72441e-16	4.95843e-14	d__Bacteria; p__Proteobacteria	0.0575183	0
e370c00fb55806758d79b23f3926d676	16.3087	40.0341	2.04246	19.6009	1.51799e-85	5.52549e-83	d__Bacteria; p__Proteobacteria; c__Gammaproteobacteria; o__Cellvibrionales; f__Cellvibrionaceae	0.210998	0
