# Supplementary material for: Removal of detritivore sea cucumbers from reefs increases coral disease
Source: Nat Commun. 2024 Feb 26;15:1338. doi: 10.1038/s41467-024-45730-0 (PMC10897328; doi:10.1038/s41467-024-45730-0)
Supplement: Supplementary file 10 — Supplementary Data 4 [file 41467_2024_45730_MOESM10_ESM.xlsx]

## Sheet: SedA_only_zero_vs_two_revised
ESV_Identifier	baseMean	log2FoldChange	lfcSE	stat	pvalue	padj	Taxon	Relative Abundance (%)
								Zero (n=7 )	Two (n=9 )
Greater abundance in enclosures with two sea cucumbers
80c842fe9acb3d6950b7bc395c7ca4c2	528.199	1.87436	0.000200815	4.76042	1.93187e-06	0.000200815	d__Bacteria; p__Proteobacteria; c__Gammaproteobacteria; o__Alteromonadales; f__Moritellaceae; g__uncultured	0.439957	1.82836
4266dd30fe9645b71466ad8c42d385f0	58.1097	2.47564	0.00169569	4.18168	2.89366e-05	0.00169569	d__Bacteria; p__Bacteroidota; c__Bacteroidia; o__Flavobacteriales; f__Cryomorphaceae; g__NS10_marine_group	0.0328796	0.216265
b8b0a79bba3b7f4d47dbd5af462c50d0	150.707	4.07446	0.000735461	4.44509	8.78537e-06	0.000735461	d__Bacteria; p__Proteobacteria; c__Gammaproteobacteria; o__Alteromonadales; f__Alteromonadaceae; g__Alteromonadaceae	0.037344	0.764517
6de332e28a35ebd29c2466914bd55737	39.3354	4.61448	0.00140712	4.24756	2.16111e-05	0.00140712	d__Bacteria; p__Verrucomicrobiota; c__Verrucomicrobiae; o__Verrucomicrobiales; f__Rubritaleaceae; g__DBS1	0.00549827	0.175025
0149949cf9814857744f8baef089a14e	86.1281	4.84411	0.00140712	4.27375	1.92216e-05	0.00140712	d__Bacteria; p__Bacteroidota; c__Bacteroidia; o__Cytophagales; f__Flammeovirgaceae; g__Perexilibacter	0.0125121	0.463168
13ab2aab1422b46a9380a2205b50bbf9	12.7004	23.1522	1.05517e-08	6.61962	3.60126e-11	1.05517e-08	d__Bacteria; p__Chloroflexi; c__Anaerolineae; o__SBR1031; f__SBR1031; g__SBR1031	0	0.091971
Greater abundance in enclosures with zero sea cucumbers
0db4184cd93ce13a8bbfc382b98556da	6.86599	-26.1815	3.08972e-11	-7.52499	5.27255e-14	3.08972e-11	d__Bacteria; p__Planctomycetota; c__Phycisphaerae; o__Phycisphaerales; f__Phycisphaeraceae; g__SM1A02	0.038583	0
d57a995b1fdc84c9a7356096601a07c8	7.57234	-22.6273	1.53289e-08	-6.50349	7.84757e-11	1.53289e-08	d__Bacteria; p__Bacteroidota; c__Bacteroidia; o__Cytophagales; f__Amoebophilaceae; g__uncultured	0.0416411	0
94379e873776c60796b61ee94ba5fe16	17.5765	-8.07956	5.37515e-07	-5.89846	3.66904e-09	5.37515e-07	d__Bacteria; p__Proteobacteria; c__Alphaproteobacteria; o__Rhodospirillales; f__Thalassospiraceae; g__Thalassospira	0.112906	0
b9619016ae4cbd16171a8a73ec1ae70c	8.68909	-7.0186	0.0231253	-3.44197	0.000577504	0.0231253	d__Bacteria; p__Proteobacteria; c__Alphaproteobacteria; o__Caulobacterales; f__Hyphomonadaceae; g__Oceanicaulis	0.0645427	0
2784c87526114c8e9413c389dcef449e	8.1733	-6.97409	0.0282687	-3.34593	0.000820082	0.0282687	d__Bacteria; p__Bacteroidota; c__Bacteroidia	0.0535369	0
a8cdb677944dffa260e36de2e3bda16b	9.66435	-6.87045	0.0231253	-3.41775	0.000631408	0.0231253	d__Bacteria; p__Bacteroidota; c__Bacteroidia; o__Chitinophagales; f__uncultured; g__uncultured	0.0555158	0
37af2d947b929c3e69f2ae461732484a	6.86599	-6.72372	0.0498294	-3.13807	0.00170066	0.0498294	d__Bacteria; p__Proteobacteria; c__Alphaproteobacteria; o__Rhodospirillales; f__Terasakiellaceae; g__uncultured	0.0442029	0
edfffd2d10dfce423a15bf2b5f0fd752	202.947	-5.90572	0.0111434	-3.69551	0.000219444	0.0111434	d__Bacteria; p__Proteobacteria; c__Alphaproteobacteria; o__Kordiimonadales; f__Kordiimonadaceae; g__Kordiimonas	1.0939	0.0243299
58a71afbcfcc6333b1bc6b82c9dcc265	21.8135	-5.03009	0.0231253	-3.43011	0.000603326	0.0231253	d__Bacteria; p__Proteobacteria; c__Alphaproteobacteria; o__Micavibrionales; f__Micavibrionaceae; g__uncultured	0.119561	0.00473116
44f81495d3334c5eb9487c5d7ecdb83a	486.162	-4.69308	0.000200815	-4.74783	2.05613e-06	0.000200815	d__Bacteria; p__Cyanobacteria; c__Cyanobacteriia; o__Phormidesmiales; f__Nodosilineaceae; g__MBIC10086	2.82423	0.153175
13fbe650847a7254513702d32fe2a06a	945.989	-2.77272	0.0429117	-3.19644	0.00139134	0.0429117	d__Bacteria; p__Cyanobacteria; c__Cyanobacteriia; o__Cyanobacteriales; f__Nostocaceae; g__Cylindrospermopsis_CRJ1	4.70242	0.844876
9005321952b456bbee23d9f62e48c570	378.769	-2.43464	0.0197346	-3.51618	0.000437799	0.0197346	d__Bacteria; p__Proteobacteria; c__Alphaproteobacteria; o__Rhodospirillales; f__Terasakiellaceae; g__uncultured	1.61112	0.348269
e62f724c6dbdaf32c6fbfc578d5600fc	91.2961	-2.01739	0.0111434	-3.68557	0.000228193	0.0111434	d__Bacteria; p__Myxococcota; c__Myxococcia; o__Myxococcales; f__Myxococcaceae; g__P3OB-42	0.377706	0.105701
7ab6a2408168ca1e83a1a79e5cf99925	141.446	-1.56501	0.0429117	-3.20807	0.00133628	0.0429117	d__Bacteria; p__Bacteroidota; c__Bacteroidia; o__Chitinophagales; f__Saprospiraceae; g__Lewinella	0.547429	0.213223
							#ERROR!
							#ERROR!
							#ERROR!
							#ERROR!
							#ERROR!
							#ERROR!
							#ERROR!
							#ERROR!
							#ERROR!
							#ERROR!
							#ERROR!
							#ERROR!
							#ERROR!
							#ERROR!
							#ERROR!
							#ERROR!
							#ERROR!
							#ERROR!
							#ERROR!
							#ERROR!
							#ERROR!
							#ERROR!
							#ERROR!
							#ERROR!
							#ERROR!
							#ERROR!
							#ERROR!
							#ERROR!
							#ERROR!
							#ERROR!
							#ERROR!
							#ERROR!
							#ERROR!
							#ERROR!
							#ERROR!
							#ERROR!
							#ERROR!
							#ERROR!
							#ERROR!
							#ERROR!
							#ERROR!
							#ERROR!
							#ERROR!
							#ERROR!
							#ERROR!
							#ERROR!
							#ERROR!
