# Supplementary material for: Removal of detritivore sea cucumbers from reefs increases coral disease
Source: Nat Commun. 2024 Feb 26;15:1338. doi: 10.1038/s41467-024-45730-0 (PMC10897328; doi:10.1038/s41467-024-45730-0)
Supplement: Supplementary file 11 — Source Data [file 41467_2024_45730_MOESM11_ESM.xlsx]

## Sheet: Figure 1c
Patch	Patch Replicate	ID	Treatment	Mortality (%)
1	1	1_1	Sea cucumbers removed	30
1	2	1_2	Sea cucumbers removed	70
1	3	1_3	Sea cucumbers removed	10
1	4	1_4	Sea cucumbers removed	20
1	5	1_5	Sea cucumbers removed	10
2	1	2_1	Sea cucumbers not removed	0
2	2	2_2	Sea cucumbers not removed	10
2	3	2_3	Sea cucumbers not removed	10
2	4	2_4	Sea cucumbers not removed	30
2	5	2_5	Sea cucumbers not removed	0
3	1	3_1	Sea cucumbers removed	100
3	2	3_2	Sea cucumbers removed	70
3	3	3_3	Sea cucumbers removed	90
3	4	3_4	Sea cucumbers removed	90
3	5	3_5	Sea cucumbers removed	20
4	1	4_1	Sea cucumbers not removed	10
4	2	4_2	Sea cucumbers not removed	10
4	3	4_3	Sea cucumbers not removed	0
4	4	4_4	Sea cucumbers not removed	0
4	5	4_5	Sea cucumbers not removed	10
5	1	5_1	Sea cucumbers not removed	0
5	2	5_2	Sea cucumbers not removed	20
5	3	5_3	Sea cucumbers not removed	0
5	4	5_4	Sea cucumbers not removed	10
5	5	5_5	Sea cucumbers not removed	20
6	1	6_1	Sea cucumbers removed	100
6	2	6_2	Sea cucumbers removed	100
6	3	6_3	Sea cucumbers removed	20
6	4	6_4	Sea cucumbers removed	10
6	5	6_5	Sea cucumbers removed	40
7	1	7_1	Sea cucumbers removed	90
7	2	7_2	Sea cucumbers removed	100
7	3	7_3	Sea cucumbers removed	100
7	4	7_4	Sea cucumbers removed	100
7	5	7_5	Sea cucumbers removed	60
8	1	8_1	Sea cucumbers not removed	0
8	2	8_2	Sea cucumbers not removed	0
8	3	8_3	Sea cucumbers not removed	0
8	4	8_4	Sea cucumbers not removed	0
8	5	8_5	Sea cucumbers not removed	10
9	1	9_1	Sea cucumbers removed	60
9	2	9_2	Sea cucumbers removed	90
9	3	9_3	Sea cucumbers removed	20
9	4	9_4	Sea cucumbers removed	30
9	5	9_5	Sea cucumbers removed	100
10	1	10_1	Sea cucumbers not removed	20
10	2	10_2	Sea cucumbers not removed	10
10	3	10_3	Sea cucumbers not removed	5
10	4	10_4	Sea cucumbers not removed	0
10	5	10_5	Sea cucumbers not removed	20
11	1	11_1	Sea cucumbers removed	100
11	2	11_2	Sea cucumbers removed	20
11	3	11_3	Sea cucumbers removed	30
11	4	11_4	Sea cucumbers removed	20
11	5	11_5	Sea cucumbers removed	70
12	1	12_1	Sea cucumbers removed	100
12	2	12_2	Sea cucumbers removed	100
12	3	12_3	Sea cucumbers removed	70
12	4	12_4	Sea cucumbers removed	40
12	5	12_5	Sea cucumbers removed	40
13	1	13_1	Sea cucumbers not removed	10
13	2	13_2	Sea cucumbers not removed	10
13	3	13_3	Sea cucumbers not removed	30
13	4	13_4	Sea cucumbers not removed	20
13	5	13_5	Sea cucumbers not removed	100
14	1	14_1	Sea cucumbers not removed	20
14	2	14_2	Sea cucumbers not removed	20
14	3	14_3	Sea cucumbers not removed	30
14	4	14_4	Sea cucumbers not removed	40
14	5	14_5	Sea cucumbers not removed	70
15	1	15_1	Sea cucumbers removed	100
15	2	15_2	Sea cucumbers removed	100
15	3	15_3	Sea cucumbers removed	70
15	4	15_4	Sea cucumbers removed	100
15	5	15_5	Sea cucumbers removed	100
16	1	16_1	Sea cucumbers removed	60
16	2	16_2	Sea cucumbers removed	100
16	3	16_3	Sea cucumbers removed	80
16	4	16_4	Sea cucumbers removed	40
16	5	16_5	Sea cucumbers removed	40
17	1	17_1	Sea cucumbers removed	70
17	2	17_2	Sea cucumbers removed	20
17	3	17_3	Sea cucumbers removed	30
17	4	17_4	Sea cucumbers removed	20
17	5	17_5	Sea cucumbers removed	60
18	1	18_1	Sea cucumbers not removed	0
18	2	18_2	Sea cucumbers not removed	0
18	3	18_3	Sea cucumbers not removed	0
18	4	18_4	Sea cucumbers not removed	0
18	5	18_5	Sea cucumbers not removed	10
19	1	19_1	Sea cucumbers not removed	0
19	2	19_2	Sea cucumbers not removed	10
19	3	19_3	Sea cucumbers not removed	20
19	4	19_4	Sea cucumbers not removed	10
19	5	19_5	Sea cucumbers not removed	10
20	1	20_1	Sea cucumbers not removed	0
20	2	20_2	Sea cucumbers not removed	40
20	3	20_3	Sea cucumbers not removed	20
20	4	20_4	Sea cucumbers not removed	0
20	5	20_5	Sea cucumbers not removed	0

## Sheet: Figure 1d
Patch	Patch Replicate	ID	Treatment	Censor Days	Censor Status
1	1	1_1	Sea cucumbers removed	45	0
1	2	1_2	Sea cucumbers removed	45	0
1	3	1_3	Sea cucumbers removed	45	0
1	4	1_4	Sea cucumbers removed	45	0
1	5	1_5	Sea cucumbers removed	45	0
2	1	2_1	Sea cucumbers not removed	45	0
2	2	2_2	Sea cucumbers not removed	45	0
2	3	2_3	Sea cucumbers not removed	45	0
2	4	2_4	Sea cucumbers not removed	45	0
2	5	2_5	Sea cucumbers not removed	45	0
3	1	3_1	Sea cucumbers removed	35	1
3	2	3_2	Sea cucumbers removed	45	0
3	3	3_3	Sea cucumbers removed	45	0
3	4	3_4	Sea cucumbers removed	45	0
3	5	3_5	Sea cucumbers removed	45	0
4	1	4_1	Sea cucumbers not removed	45	0
4	2	4_2	Sea cucumbers not removed	45	0
4	3	4_3	Sea cucumbers not removed	45	0
4	4	4_4	Sea cucumbers not removed	45	0
4	5	4_5	Sea cucumbers not removed	45	0
5	1	5_1	Sea cucumbers not removed	45	0
5	2	5_2	Sea cucumbers not removed	45	0
5	3	5_3	Sea cucumbers not removed	45	0
5	4	5_4	Sea cucumbers not removed	45	0
5	5	5_5	Sea cucumbers not removed	45	0
6	1	6_1	Sea cucumbers removed	35	1
6	2	6_2	Sea cucumbers removed	33	1
6	3	6_3	Sea cucumbers removed	45	0
6	4	6_4	Sea cucumbers removed	45	0
6	5	6_5	Sea cucumbers removed	45	0
7	1	7_1	Sea cucumbers removed	45	0
7	2	7_2	Sea cucumbers removed	45	1
7	3	7_3	Sea cucumbers removed	33	1
7	4	7_4	Sea cucumbers removed	41	1
7	5	7_5	Sea cucumbers removed	45	0
8	1	8_1	Sea cucumbers not removed	45	0
8	2	8_2	Sea cucumbers not removed	45	0
8	3	8_3	Sea cucumbers not removed	45	0
8	4	8_4	Sea cucumbers not removed	45	0
8	5	8_5	Sea cucumbers not removed	45	0
9	1	9_1	Sea cucumbers removed	45	0
9	2	9_2	Sea cucumbers removed	45	0
9	3	9_3	Sea cucumbers removed	45	0
9	4	9_4	Sea cucumbers removed	45	0
9	5	9_5	Sea cucumbers removed	39	1
10	1	10_1	Sea cucumbers not removed	45	0
10	2	10_2	Sea cucumbers not removed	45	0
10	3	10_3	Sea cucumbers not removed	45	0
10	4	10_4	Sea cucumbers not removed	45	0
10	5	10_5	Sea cucumbers not removed	45	0
11	1	11_1	Sea cucumbers removed	35	1
11	2	11_2	Sea cucumbers removed	45	0
11	3	11_3	Sea cucumbers removed	45	0
11	4	11_4	Sea cucumbers removed	45	0
11	5	11_5	Sea cucumbers removed	45	0
12	1	12_1	Sea cucumbers removed	29	1
12	2	12_2	Sea cucumbers removed	35	1
12	3	12_3	Sea cucumbers removed	45	0
12	4	12_4	Sea cucumbers removed	45	0
12	5	12_5	Sea cucumbers removed	45	0
13	1	13_1	Sea cucumbers not removed	45	0
13	2	13_2	Sea cucumbers not removed	45	0
13	3	13_3	Sea cucumbers not removed	45	0
13	4	13_4	Sea cucumbers not removed	45	0
13	5	13_5	Sea cucumbers not removed	19	1
14	1	14_1	Sea cucumbers not removed	45	0
14	2	14_2	Sea cucumbers not removed	45	0
14	3	14_3	Sea cucumbers not removed	45	0
14	4	14_4	Sea cucumbers not removed	45	0
14	5	14_5	Sea cucumbers not removed	45	0
15	1	15_1	Sea cucumbers removed	33	1
15	2	15_2	Sea cucumbers removed	37	1
15	3	15_3	Sea cucumbers removed	45	0
15	4	15_4	Sea cucumbers removed	39	1
15	5	15_5	Sea cucumbers removed	11	1
16	1	16_1	Sea cucumbers removed	45	0
16	2	16_2	Sea cucumbers removed	7	1
16	3	16_3	Sea cucumbers removed	45	0
16	4	16_4	Sea cucumbers removed	45	0
16	5	16_5	Sea cucumbers removed	45	0
17	1	17_1	Sea cucumbers removed	45	0
17	2	17_2	Sea cucumbers removed	45	0
17	3	17_3	Sea cucumbers removed	45	0
17	4	17_4	Sea cucumbers removed	45	0
17	5	17_5	Sea cucumbers removed	45	0
18	1	18_1	Sea cucumbers not removed	45	0
18	2	18_2	Sea cucumbers not removed	45	0
18	3	18_3	Sea cucumbers not removed	45	0
18	4	18_4	Sea cucumbers not removed	45	0
18	5	18_5	Sea cucumbers not removed	45	0
19	1	19_1	Sea cucumbers not removed	45	0
19	2	19_2	Sea cucumbers not removed	45	0
19	3	19_3	Sea cucumbers not removed	45	0
19	4	19_4	Sea cucumbers not removed	45	0
19	5	19_5	Sea cucumbers not removed	45	0
20	1	20_1	Sea cucumbers not removed	45	0
20	2	20_2	Sea cucumbers not removed	45	0
20	3	20_3	Sea cucumbers not removed	45	0
20	4	20_4	Sea cucumbers not removed	45	0
20	5	20_5	Sea cucumbers not removed	45	0

## Sheet: Figure 1e
Cage	ID	Sediment Contact	Stichopus chloronotus (#)	Mortality (%)
1	1_1	Direct contact	2	100
1	1_2	No contact	2	0
2	2_1	Direct contact	0	100
2	2_2	No contact	0	100
3	3_1	Direct contact	2	0
3	3_2	No contact	2	0
4	4_1	Direct contact	0	100
4	4_2	No contact	0	100
5	5_1	Direct contact	0	100
5	5_2	No contact	0	0
6	6_1	Direct contact	2	0
6	6_2	No contact	2	0
7	7_1	Direct contact	0	70
7	7_2	No contact	0	0
8	8_1	Direct contact	0	60
8	8_2	No contact	0	0
9	9_1	Direct contact	2	0
9	9_2	No contact	2	0
10	10_1	Direct contact	2	0
10	10_2	No contact	2	0
11	11_1	Direct contact	2	0
11	11_2	No contact	2	0
12	12_1	Direct contact	0	10
12	12_2	No contact	0	0
13	13_1	Direct contact	2	0
13	13_2	No contact	2	0
14	14_1	Direct contact	0	100
14	14_2	No contact	0	60
15	15_1	Direct contact	0	50
15	15_2	No contact	0	0
16	16_1	Direct contact	0	70
16	16_2	No contact	0	0
17	17_1	Direct contact	2	0
17	17_2	No contact	2	0
18	18_1	Direct contact	2	20
18	18_2	No contact	2	20
19	19_1	Direct contact	2	100
19	19_2	No contact	2	0
20	20_1	Direct contact	0	10
20	20_2	No contact	0	0
21	21_1	Direct contact	0	30
21	21_2	No contact	0	20
22	22_1	Direct contact	2	0
22	22_2	No contact	2	0
23	23_1	Direct contact	2	0
23	23_2	No contact	2	0
24	24_1	Direct contact	0	100
24	24_2	No contact	0	0
25	25_1	Direct contact	0	30
25	25_2	No contact	0	20
26	26_1	Direct contact	2	100
26	26_2	No contact	2	100
27	27_1	Direct contact	2	100
27	27_2	No contact	2	100
28	28_1	Direct contact	0	100
28	28_2	No contact	0	100
29	29_1	Direct contact	0	10
29	29_2	No contact	0	0
30	30_1	Direct contact	2	0
30	30_2	No contact	2	0

## Sheet: Figure 2
Cage	Cage Replicate	ID	Holothuria atra (Present/Absent)	Turf Treatment	Coral tissue mortality (%)	Experiment Start Date	Date Sampled
1	1	1_1	Present	Turf	0	2020-04-20	2020-05-26
1	2	1_2	Present	No turf	30	2020-04-20	2020-05-26
1	3	1_3	Present	Buried turf	30	2020-04-20	2020-05-26
2	1	2_1	Present	Turf	0	2020-04-20	2020-05-26
2	2	2_2	Present	No turf	30	2020-04-20	2020-05-26
2	3	2_3	Present	Buried turf	5	2020-04-20	2020-05-26
3	1	3_1	Absent	Turf	0	2020-04-20	2020-05-17
3	2	3_2	Absent	No turf	50	2020-04-20	2020-05-17
3	3	3_3	Absent	Buried turf	60	2020-04-20	2020-05-17
4	1	4_1	Absent	Turf	0	2020-04-20	2020-05-17
4	2	4_2	Absent	No turf	20	2020-04-20	2020-05-17
4	3	4_3	Absent	Buried turf	80	2020-04-20	2020-05-17
5	1	5_1	Present	Turf	0	2020-04-20	2020-05-26
5	2	5_2	Present	No turf	20	2020-04-20	2020-05-26
5	3	5_3	Present	Buried turf	5	2020-04-20	2020-05-26
6	1	6_1	Present	Turf	0	2020-04-20	2020-04-29
6	2	6_2	Present	No turf	60	2020-04-20	2020-04-29
6	3	6_3	Present	Buried turf	5	2020-04-20	2020-04-29
7	1	7_1	Present	Turf	0	2020-04-20	2020-05-21
7	2	7_2	Present	No turf	40	2020-04-20	2020-05-21
7	3	7_3	Present	Buried turf	50	2020-04-20	2020-05-21
8	1	8_1	Present	Turf	0	2020-04-20	2020-05-15
8	2	8_2	Present	No turf	10	2020-04-20	2020-05-15
8	3	8_3	Present	Buried turf	50	2020-04-20	2020-05-15
9	1	9_1	Absent	Turf	0	2020-04-20	2020-05-15
9	2	9_2	Absent	No turf	10	2020-04-20	2020-05-15
9	3	9_3	Absent	Buried turf	50	2020-04-20	2020-05-15
10	1	10_1	Present	Turf	0	2020-04-20	2020-05-26
10	2	10_2	Present	No turf	5	2020-04-20	2020-05-26
10	3	10_3	Present	Buried turf	40	2020-04-20	2020-05-26
11	1	11_1	Absent	Turf	0	2020-04-20	2020-05-21
11	2	11_2	Absent	No turf	10	2020-04-20	2020-05-21
11	3	11_3	Absent	Buried turf	90	2020-04-20	2020-05-21
12	1	12_1	Present	Turf	0	2020-04-20	2020-05-26
12	2	12_2	Present	No turf	5	2020-04-20	2020-05-26
12	3	12_3	Present	Buried turf	20	2020-04-20	2020-05-26
13	1	13_1	Present	Turf	0	2020-04-20	2020-05-11
13	2	13_2	Present	No turf	60	2020-04-20	2020-05-11
13	3	13_3	Present	Buried turf	10	2020-04-20	2020-05-11
14	1	14_1	Absent	Turf	0	2020-04-20	2020-05-21
14	2	14_2	Absent	No turf	80	2020-04-20	2020-05-21
14	3	14_3	Absent	Buried turf	30	2020-04-20	2020-05-21
15	1	15_1	Present	Turf	0	2020-04-20	2020-05-15
15	2	15_2	Present	No turf	50	2020-04-20	2020-05-15
15	3	15_3	Present	Buried turf	10	2020-04-20	2020-05-15
16	1	16_1	Present	Turf	0	2020-04-20	2020-05-26
16	2	16_2	Present	No turf	30	2020-04-20	2020-05-26
16	3	16_3	Present	Buried turf	10	2020-04-20	2020-05-26
17	1	17_1	Absent	Turf	0	2020-04-20	2020-05-21
17	2	17_2	Absent	No turf	70	2020-04-20	2020-05-21
17	3	17_3	Absent	Buried turf	30	2020-04-20	2020-05-21
18	1	18_1	Present	Turf	0	2020-04-20	2020-05-08
18	2	18_2	Present	No turf	60	2020-04-20	2020-05-08
18	3	18_3	Present	Buried turf	30	2020-04-20	2020-05-08
19	1	19_1	Present	Turf	0	2020-04-20	2020-05-26
19	2	19_2	Present	No turf	40	2020-04-20	2020-05-26
19	3	19_3	Present	Buried turf	20	2020-04-20	2020-05-26
20	1	20_1	Absent	Turf	20	2020-04-20	2020-05-10
20	2	20_2	Absent	No turf	60	2020-04-20	2020-05-10
20	3	20_3	Absent	Buried turf	10	2020-04-20	2020-05-10
21	1	21_1	Present	Turf	0	2020-04-20	2020-05-26
21	2	21_2	Present	No turf	20	2020-04-20	2020-05-26
21	3	21_3	Present	Buried turf	20	2020-04-20	2020-05-26
22	1	22_1	Present	Turf	0	2020-04-20	2020-05-10
22	2	22_2	Present	No turf	30	2020-04-20	2020-05-10
22	3	22_3	Present	Buried turf	90	2020-04-20	2020-05-10
23	1	23_1	Absent	Turf	0	2020-04-20	2020-04-27
23	2	23_2	Absent	No turf	60	2020-04-20	2020-04-27
23	3	23_3	Absent	Buried turf	30	2020-04-20	2020-04-27
24	1	24_1	Present	Turf	0	2020-04-20	2020-05-02
24	2	24_2	Present	No turf	60	2020-04-20	2020-05-02
24	3	24_3	Present	Buried turf	30	2020-04-20	2020-05-02
25	1	25_1	Absent	Turf	0	2020-04-20	2020-05-26
25	2	25_2	Absent	No turf	70	2020-04-20	2020-05-26
25	3	25_3	Absent	Buried turf	50	2020-04-20	2020-05-26
26	1	26_1	Present	Turf	0	2020-04-20	2020-04-29
26	2	26_2	Present	No turf	70	2020-04-20	2020-04-29
26	3	26_3	Present	Buried turf	10	2020-04-20	2020-04-29
27	1	27_1	Present	Turf	0	2020-04-20	2020-05-26
27	2	27_2	Present	No turf	30	2020-04-20	2020-05-26
27	3	27_3	Present	Buried turf	20	2020-04-20	2020-05-26
28	1	28_1	Present	Turf	0	2020-04-20	2020-05-26
28	2	28_2	Present	No turf	10	2020-04-20	2020-05-26
28	3	28_3	Present	Buried turf	5	2020-04-20	2020-05-26
29	1	29_1	Absent	Turf	0	2020-04-20	2020-05-21
29	2	29_2	Absent	No turf	20	2020-04-20	2020-05-21
29	3	29_3	Absent	Buried turf	50	2020-04-20	2020-05-21
30	1	30_1	Present	Turf	0	2020-04-20	2020-05-02
30	2	30_2	Present	No turf	10	2020-04-20	2020-05-02
30	3	30_3	Present	Buried turf	60	2020-04-20	2020-05-02
31	1	31_1	Absent	Turf	0	2020-04-20	2020-05-17
31	2	31_2	Absent	No turf	60	2020-04-20	2020-05-17
31	3	31_3	Absent	Buried turf	20	2020-04-20	2020-05-17
32	1	32_1	Present	Turf	0	2020-04-20	2020-05-10
32	2	32_2	Present	No turf	20	2020-04-20	2020-05-10
32	3	32_3	Present	Buried turf	70	2020-04-20	2020-05-10
33	1	33_1	Present	Turf	0	2020-04-20	2020-05-08
33	2	33_2	Present	No turf	70	2020-04-20	2020-05-08
33	3	33_3	Present	Buried turf	10	2020-04-20	2020-05-08
34	1	34_1	Present	Turf	0	2020-04-20	2020-05-10
34	2	34_2	Present	No turf	20	2020-04-20	2020-05-10
34	3	34_3	Present	Buried turf	50	2020-04-20	2020-05-10
35	1	35_1	Present	Turf	0	2020-04-20	2020-05-26
35	2	35_2	Present	No turf	30	2020-04-20	2020-05-26
35	3	35_3	Present	Buried turf	20	2020-04-20	2020-05-26
36	1	36_1	Absent	Turf	0	2020-04-20	2020-05-11
36	2	36_2	Absent	No turf	50	2020-04-20	2020-05-11
36	3	36_3	Absent	Buried turf	40	2020-04-20	2020-05-11

## Sheet: Figure 3a
Sample ID	Cage	Treatment	ESV Identifier	Count
1_Bt_B	1	Buried turf	c07095cad25efb7db59ea6281bad6a97	0
1_Bt_B	1	Buried turf	5b086dd8ba8a725f222f96a59e522c7a	0
1_Bt_B	1	Buried turf	eed4c2be9ac261da61f91b1604c5fe7f	0
1_Bt_B	1	Buried turf	74b0a05119b8fa3a44458fc131e73002	0
1_Bt_B	1	Buried turf	2843a5a913e4559532479b514cc6195a	0
1_Bt_B	1	Buried turf	a632d2e28f4af83e17fce5e2c6499a20	0
1_Bt_B	1	Buried turf	6a46b4fc5e8e6b69fc49e31d69223f9e	0
1_Bt_B	1	Buried turf	0fdd743469c78382b63465a5cfc08fde	0
1_Bt_B	1	Buried turf	915233910730c2cee39e76fa08c4eb4b	0
1_Bt_B	1	Buried turf	1ea0780f66fe8880c59d9b17ff7bad18	0
1_Bt_B	1	Buried turf	746d9fbebfe1ce84d2eaa7664354aa73	0
1_Bt_B	1	Buried turf	46e5caf6c0438250c022cb28b11cb004	0
1_Bt_B	1	Buried turf	552a47f93957d5c0229a6fd5b9ff0818	0
1_Bt_B	1	Buried turf	1d2964f6fcaebe73f03ee2be26c3841d	0
1_Bt_B	1	Buried turf	4c91d97a911eaed1a44f9799bc01e076	0
1_Bt_B	1	Buried turf	1d79b834dd6e7c9a6ba40e72a412fa13	0
1_Bt_B	1	Buried turf	24a80d8d4d9366a3783d5f27540d5aff	0
1_Bt_B	1	Buried turf	58470c1a165e2e8635748d9b338bc1ec	0
1_Bt_B	1	Buried turf	fd8067875e934d3ab9a39df01ce105f5	0
1_Bt_B	1	Buried turf	d162cb7c1e74a24f22ced904c0cc49e1	0
1_Bt_B	1	Buried turf	7cffa5d5941b782e232eb91ce00970dc	0
1_Bt_B	1	Buried turf	ad92c22104d085e149f73aeac0a4418e	0
1_Bt_B	1	Buried turf	eececa5149fc17187fae6c946e56d369	0
1_Bt_B	1	Buried turf	cb798ca19045444758ca7e72a03629bc	0
1_Bt_B	1	Buried turf	23427db63d24dbddf96601fc173a5c9c	0
1_Bt_B	1	Buried turf	6b15e96a24e64a801f6dcfa6f80c85e1	0
1_Bt_B	1	Buried turf	934d810d4aea02aefd001f3e4fd28c08	0
1_Bt_B	1	Buried turf	f301b98b89d5a7374f11b42e5073b3e9	0
1_Bt_B	1	Buried turf	ad957b52288d1b472f89ba38a1a940d0	0
1_Bt_B	1	Buried turf	21fa678d8eb8cad939ba19513f4d9312	0
1_Bt_B	1	Buried turf	c650547394cdf55bf6f654b956e963fd	0
1_Bt_B	1	Buried turf	2d63379730f73219a42dbc5ce5083ba4	0
1_Bt_B	1	Buried turf	0197a5d1b7ba6c498f72120511c4818f	0
1_Bt_B	1	Buried turf	0c948a194d03d268cb3e11a1c9bbd2f9	0
1_Bt_B	1	Buried turf	958e2b48533591cc08b13f44373d73d9	0
1_Bt_B	1	Buried turf	18fcc75f2896e9c12f68ea02a47ee775	0
1_Bt_B	1	Buried turf	5d0d2b6a121369cac163a5f994712446	0
1_Bt_B	1	Buried turf	ec4a55398b0ca2762944e8bfd6d16e1c	0
1_Bt_B	1	Buried turf	f6421feae77758965536f8686c67c4c9	0
1_Bt_B	1	Buried turf	fde47b800474e3248d02f26928140575	0
1_Bt_B	1	Buried turf	c430861f9d88f54ea87f92ee154a4f59	0
1_Bt_B	1	Buried turf	db01d2e6900e5783c905a59368b80e44	0
1_Bt_B	1	Buried turf	41a6a91be42cfe95613d1406244918eb	0
1_Bt_B	1	Buried turf	04589ae471a1726993aa2ed9f148d664	0
1_Bt_B	1	Buried turf	3efc6c398690d655612f39470d2371d2	0
1_Bt_B	1	Buried turf	19f497e30174c4afd759331a70615a8f	0
1_Bt_B	1	Buried turf	462023d8055bdf10640c6d2778a3d564	0
1_Bt_B	1	Buried turf	130b5bee6ce7a95f07c49e669f35fe66	0
1_Bt_B	1	Buried turf	54eaabd3d2eadd7d7b52a241085a4fd3	0
1_Bt_B	1	Buried turf	36dda8a6c04b8771d3e3dfade2cae99d	0
1_Bt_B	1	Buried turf	8279cf7c05668f5c82c5483910d3caeb	0
1_Bt_B	1	Buried turf	099c33212b7f53b18e5f299662c1bd46	0
1_Bt_B	1	Buried turf	8b50efdb2cbcd18db6bb861ccc7f1dbc	0
1_Bt_B	1	Buried turf	ec11b33430c242bb2d90443618367f58	0
1_Bt_B	1	Buried turf	18367828a448c053eb978f9777f9ea62	0
1_Bt_B	1	Buried turf	bff8c90426e8bfd1c0b429185a4f3015	0
1_Bt_B	1	Buried turf	69bf1c834f2910fcb7f4752573ce894d	0
1_Bt_B	1	Buried turf	91c9f4c59d006147ef8951d1041eb865	0
1_Bt_B	1	Buried turf	e02447bd1399a8fa1d74215d0e26e057	0
1_Bt_B	1	Buried turf	2ad790422da0c2341eee5c0d0a01ced9	0
1_Bt_B	1	Buried turf	469fbd5204a47fff7e8fab7e749b3823	0
1_Bt_B	1	Buried turf	4e52f5c6f45ffec940ccdd50a1faff5e	0
1_Bt_B	1	Buried turf	950d74f48a9985921ceeedaf92190c72	0
1_Bt_B	1	Buried turf	af209a9fc379a26c7b9a0c4bef503d9d	0
1_Bt_B	1	Buried turf	e8aed65a92a49b55a552c70c751206b5	0
1_Bt_B	1	Buried turf	c9fc077371fd4b2cdadce7cfd8a2f1f1	0
1_Bt_B	1	Buried turf	c1e5c955f2d5a2dbc51924b40b2383d5	0
1_Bt_B	1	Buried turf	5f5ef527564b4fb5896065dbf561b678	0
1_Bt_B	1	Buried turf	77d163abd0272149e5a89ae29e75b8d9	0
1_Bt_B	1	Buried turf	49c25f1bf8d1ba0866ef4bb36f61ac84	0
1_Bt_B	1	Buried turf	9d30ae9f30ed6a27cd91119b3e238821	0
1_Bt_B	1	Buried turf	b8475c84f79ae986fbb6b7690e0e6daa	0
1_Bt_B	1	Buried turf	0d955ac792f6c74cea7f9996db734216	0
1_Bt_B	1	Buried turf	f641ca1b7d895c26c601121ee6029497	0
1_Bt_B	1	Buried turf	13cf287ecc20d9c130e23742e433103e	0
1_Bt_B	1	Buried turf	52e84cf036b1b53159800994072d98ab	0
1_Bt_B	1	Buried turf	5e0584c36ea20715e25f5b4ce7529bb9	2
1_Bt_B	1	Buried turf	417b54843b86b96a7c562f76868fbd20	0
1_Bt_B	1	Buried turf	806f927f59ca8abbc50c4228809d917e	0
1_Bt_B	1	Buried turf	c52f1603752b47e8da57504c9a8ba41e	0
1_Bt_B	1	Buried turf	17b79f7ead0b38ec3dc08a53aea04700	0
1_Bt_B	1	Buried turf	6486fbd01a99d34c088f2f9bffe595d1	0
1_Bt_B	1	Buried turf	8d20bc89bb28d22239615c582de9e883	0
1_Bt_B	1	Buried turf	39ce25447e74fe75217f647e3b2e6d18	0
1_Bt_B	1	Buried turf	581348e01d7697f4181ed4b031a7065c	0
1_Bt_B	1	Buried turf	2be4f3e47f7cec5aa519a20ea436db94	0
1_Bt_B	1	Buried turf	2cc84e8832d676eafa4c9da940ff6e20	0
1_Bt_B	1	Buried turf	58a8352868f874f343c133851feff496	0
1_Bt_B	1	Buried turf	4417bf86e315a0763971263c9d61f883	0
1_Bt_B	1	Buried turf	9a1e0e982b75a9d78d28c758a002a43d	0
1_Bt_B	1	Buried turf	b3dd6189c11a20d7f11b24bde8257028	0
1_Bt_B	1	Buried turf	16230d8e2fd029b07576e8c6f7a654ad	0
1_Bt_B	1	Buried turf	826b6a022f93edd2fd9dc552374dedc9	0
1_Bt_B	1	Buried turf	0fc9fa38323e648a45c7b7fd16ab58a9	0
1_Bt_B	1	Buried turf	63edd816ec79fa8dd31198aebde092c2	0
1_Bt_B	1	Buried turf	ae15d6a6a138bf326a245c89ce8cb919	0
1_Bt_B	1	Buried turf	882b8ae39ca601ec20e4f153574a4afb	0
1_Bt_B	1	Buried turf	1c9bfd92ef247414f93d74b9a5967339	0
1_Bt_B	1	Buried turf	0eb1dd7e63d0de0e0f44ae551dab42a3	0
1_Bt_B	1	Buried turf	074d2f766b4ca3ef909ccbfc10ae576b	0
1_Bt_B	1	Buried turf	2d9a564a3f0547d21c84375cb3c64d9d	0
1_Bt_B	1	Buried turf	3af8b6812418ea556d3e5be450c51cfb	0
1_Bt_B	1	Buried turf	c7dc0299d85a4bba459122fb40a3a05a	0
1_Bt_B	1	Buried turf	b4e0e7715d5767d3a9413f6b76bc89ff	0
1_Bt_B	1	Buried turf	9055de51d29876e400bca20ea39062e1	0
1_Bt_B	1	Buried turf	9f7a9d0ee05cfccfacd0519f109349e9	0
1_Bt_B	1	Buried turf	39695fab8e5a30cac42c5dca0835a4e9	0
1_Bt_B	1	Buried turf	cdcc715a9e0063d63fe631ef61a04373	0
1_Bt_B	1	Buried turf	084a7aa7a7537ab375a45e86660ec28d	0
1_Bt_B	1	Buried turf	7a15ad1c21af9a5921c55e57adc17630	0
1_Bt_B	1	Buried turf	afa06a3d8012840921bafb02b7b7031e	0
1_Bt_B	1	Buried turf	d2a4a923eb9726316e900a34b7ea2eab	0
1_Bt_B	1	Buried turf	7ee4da582b2ddcb004d1880eaee6e3ca	0
1_Bt_B	1	Buried turf	ac53b1de1108437e01d22bedfeab0150	0
1_Bt_B	1	Buried turf	9c7a18c1d198d2d1d46f242f171c877e	0
1_Bt_B	1	Buried turf	acadc18c4711b9bab202ed306134a891	0
1_Bt_B	1	Buried turf	d6f0b8f9a22f93c2e2a4e6d4ecaaeee9	0
1_Bt_B	1	Buried turf	649bb04f39099608847208ca1d2144f9	0
1_Bt_B	1	Buried turf	76b92295467fcb40be100c4557961d7e	0
1_Bt_B	1	Buried turf	935e80ea88339fa2612ed56fc304e715	0
1_Bt_B	1	Buried turf	54940f3a20366ea718d07570a9f22ce6	0
1_Bt_B	1	Buried turf	151902556266708cb5349467039f6322	0
1_Bt_B	1	Buried turf	fa09d78cacd5396520e8d48868760de4	0
1_Bt_B	1	Buried turf	9eb707ecb10ff6062e27d5435f1b9555	0
1_Bt_B	1	Buried turf	7f44b37771e6d6f07ab7c129d82201d5	0
1_Bt_B	1	Buried turf	2d78f2e9f9fbd39852a2f2318ac688f3	0
1_Bt_B	1	Buried turf	9892279dc94f8fdb35024cce3f586305	0
1_Bt_B	1	Buried turf	43f7b187ce20954317e8e592646d0413	0
1_Bt_B	1	Buried turf	e7e2f2f6b965e419461a026944d9688f	0
1_Bt_B	1	Buried turf	08dd5f9b24adf79de2e44881e04298c2	0
1_Bt_B	1	Buried turf	92adc147343826a1131ee8f3140e3a78	0
1_Bt_B	1	Buried turf	78d1a5cf1395e5acbec8fdcd58c279f2	0
1_Bt_B	1	Buried turf	3b574baa9c568688a58b1a3120dc924e	0
1_Bt_B	1	Buried turf	aae31ef1f4f1982fc136155bb334c158	0
1_Bt_B	1	Buried turf	74fd7dac455b73af8818006cbf98f5f9	0
1_Bt_B	1	Buried turf	3ba1cbe4817f9f0aff9062cc349cc5b1	0
1_Bt_B	1	Buried turf	02d3ea265027b5b8b3be06af631c5c71	0
1_Bt_B	1	Buried turf	a5eea6e81daea3d2f0e39a7edc4baa9d	0
1_Bt_B	1	Buried turf	cb0847209310a0254294b9b9bb82eef0	0
1_Bt_B	1	Buried turf	d65c29d4f399b3894dba28b6a6982510	0
1_Bt_B	1	Buried turf	7469c64819b35e404dcad68d2ceab0e3	0
1_Bt_B	1	Buried turf	9727776bc24e0d91107001ece849e5a2	0
1_Bt_B	1	Buried turf	b8bae9508b07ab681fb4da244ded74d2	0
1_Bt_B	1	Buried turf	47a61d87b8622ccd6f2ee4bfd0aa53ba	0
1_Bt_B	1	Buried turf	bd58951dc549bef735b77f801d25983f	0
1_Bt_B	1	Buried turf	eeeeda935541de898a63b0dc853f7754	0
1_Bt_B	1	Buried turf	94e3a4e7ecc3767cfde31d387b8e891a	5
1_Bt_B	1	Buried turf	ae566259c06b94428fba18df1ed6db10	0
1_Bt_B	1	Buried turf	a936001b8d63db42e58a1dd78ba21349	0
1_Bt_B	1	Buried turf	5a045f5913929852f65e70ff480e55a3	0
1_Bt_B	1	Buried turf	2550a34fb1fdb38024698a463b7d4994	0
1_Bt_B	1	Buried turf	560e915f9d70c20e9cd98ae318523420	0
1_Bt_B	1	Buried turf	b979b12b025988d9235a679fa893d0e8	0
1_Bt_B	1	Buried turf	b42b15230b582d5e900d148eacb6d67b	0
1_Bt_B	1	Buried turf	05d37695143ddcfbbc36e8775aa9cc7f	2
1_Bt_B	1	Buried turf	6bb993b5235daf578012163092c0d2dd	0
1_Bt_B	1	Buried turf	5e7c61d9a3f0ff1b3033205e88a42186	0
1_Bt_B	1	Buried turf	6a76727cbab02de9a1b2d74ec9b6b610	0
1_Bt_B	1	Buried turf	299221b94061f1c3dff4720ca8a48c4a	0
1_Bt_B	1	Buried turf	e1692c163ecc622f4e562740a0822002	0
1_Bt_B	1	Buried turf	868dd6e5f61b44f7bfecc645b22715ed	0
1_Bt_B	1	Buried turf	ed54925876e899431054e6314a83126f	0
1_Bt_B	1	Buried turf	f01913e23ca02a8d483fa8a3f724c39e	0
1_Bt_B	1	Buried turf	7dfa2828d23362678b46edb89e8eaefb	0
1_Bt_B	1	Buried turf	fcf8f5827f171f6a9702c687d70cab41	0
1_Bt_B	1	Buried turf	f58991dd88de57f0b7bb6d2fb44db800	0
1_Bt_B	1	Buried turf	b5169181129ace71a4414b2c6013bbb2	0
1_Bt_B	1	Buried turf	a01c50e63f631a8cf9fe4a7b6dd34964	0
1_Bt_B	1	Buried turf	67b02088a56f909ace8670027f52bac2	0
1_Bt_B	1	Buried turf	06120248a30c22440879506e98fdc413	0
1_Bt_B	1	Buried turf	8bdfb15a3861bd3b6fdd5e996c9f4ca2	0
1_Bt_B	1	Buried turf	8f0a9b7af169e7b315fb1eb24956462c	0
1_Bt_B	1	Buried turf	3eb5e8c6c04488691ca6f6b473b5685f	0
1_Bt_B	1	Buried turf	7401e08f8c279c49b3d6f15b1888e065	0
1_Bt_B	1	Buried turf	cab6394dd86af1a123d53428858a19dd	0
1_Bt_B	1	Buried turf	9f4d5fe688a874c6339f1ed216db405a	0
1_Bt_B	1	Buried turf	9fe1cab0cc3af595f79f9323d528329c	0
1_Bt_B	1	Buried turf	aad05e9aedc96f0d826cd216f44b4242	0
1_Bt_B	1	Buried turf	57f7c35009ba8288690ad24fa245abc5	0
1_Bt_B	1	Buried turf	f8a8b41baf87431506ac248b3007da86	0
1_Bt_B	1	Buried turf	f89a9ab740467dee5e84fb5496a9a872	0
1_Bt_B	1	Buried turf	054c30deb9c2e9f95ee95ff01985d9a5	0
1_Bt_B	1	Buried turf	41e53a0bbd6ab0c5e874a313a809f8d6	0
1_Bt_B	1	Buried turf	7fafec7bafc4bbb510cba138d5e9a176	0
1_Bt_B	1	Buried turf	7667906f7c7522ab4f61c49a93f55882	0
1_Bt_B	1	Buried turf	68ac0418136bff7fe0f85e0fa8637360	0
1_Bt_B	1	Buried turf	3778cbc0729e8f3ab05ccf6c86bcfaed	0
1_Bt_B	1	Buried turf	613b75219e7d60283a030c26f4d0a163	0
1_Bt_B	1	Buried turf	75ce007f4e0f370a42ab4641866fba84	0
1_Bt_B	1	Buried turf	7914751b00a0b23df865eaeede7bde44	0
1_Bt_B	1	Buried turf	21300f1248c90282484b5fa3fbdf49c0	0
1_Bt_B	1	Buried turf	73517c5e3b20c58a964ed259d3ab6ad1	0
1_Bt_B	1	Buried turf	35442868d046b037f75351e11666fe6f	0
1_Bt_B	1	Buried turf	db630b9960a038e9dee1dc1104ceeab6	0
1_Bt_B	1	Buried turf	04b27ae9c458035fd97e56780aa0112e	0
1_Bt_B	1	Buried turf	4f733eae7f69ab2d63a2e46176f97b40	0
1_Bt_B	1	Buried turf	c7fc75f6caa03f1615c0aa5a464546cc	0
1_Bt_B	1	Buried turf	f26231750a72d082e5c8539edf264f88	0
1_Bt_B	1	Buried turf	fe1c49372f3de17cadbc2139ce5c0cd4	0
1_Bt_B	1	Buried turf	8ddf814c7002b1ec2851a6061ba13c1f	0
1_Bt_B	1	Buried turf	8480210f4f10ed944e2a9587523af891	0
1_Bt_B	1	Buried turf	c328d4c2b4347033388f0a5ce5476cb0	0
1_Bt_B	1	Buried turf	f6d79752cb7b9ceb8bbc6d44ec5bf8d6	3
1_Bt_B	1	Buried turf	de3c3ceff7d6c8468113b1a9111b33dd	0
1_Bt_B	1	Buried turf	061b9738b988fa6df3cfa828f237435e	0
1_Bt_B	1	Buried turf	73d34451bf92505463cc6df3326f8656	0
1_Bt_B	1	Buried turf	aec75d93d9fc1d4e3ae2b4c36f333092	0
1_Bt_B	1	Buried turf	1b6e32257a2c9cca6673363499eaa378	0
1_Bt_B	1	Buried turf	b59fa37806d9024596cd04f31beb8c64	0
1_Bt_B	1	Buried turf	b78cfd9a79e628bbf37574e3e66242e6	0
1_Bt_B	1	Buried turf	a46b5a3e388e57575f1d748958536b67	0
1_Bt_B	1	Buried turf	7f1f1fd7e858a8b50d0e5c0b07934c9a	0
1_Bt_B	1	Buried turf	595f607dbe0c4771a55e36560f5adddf	0
1_Bt_B	1	Buried turf	9b22f35f123eb48155a16c7cb7d01900	0
1_Bt_B	1	Buried turf	fab55c7e1ae4724801f43f0cc50e5520	0
1_Bt_B	1	Buried turf	55a10b8c97e114fa0344ef60814e34a3	0
1_Bt_B	1	Buried turf	5849e41c5a8d3e90cf782720e640ce8a	0
1_Bt_B	1	Buried turf	4a3eb8b4092a195bc8097eb7d595e534	0
1_Bt_B	1	Buried turf	3ee9ae339df1b3beef5f0fa8438efe48	0
1_Bt_B	1	Buried turf	36e36a62ea05cec316a63311eed11c15	0
1_Bt_B	1	Buried turf	47ec5c539067db81384bdec56711511c	0
1_Bt_B	1	Buried turf	77e8398f3761bea94a8fb08a2e3eced0	0
1_Bt_B	1	Buried turf	62f02fdc75acaf470574937be287fcfc	0
1_Bt_B	1	Buried turf	f0ce2a9401f0608bd45014aa79303486	0
1_Bt_B	1	Buried turf	dfecad64dc54b56954aff4c8aaea3611	0
1_Bt_B	1	Buried turf	10cd41aeb1e596b41c037b15c5325894	0
1_Bt_B	1	Buried turf	c09706534ab29f358c13fb982d084e35	0
1_Bt_B	1	Buried turf	5c9734abed0ca75b76de02dddfba9610	0
1_Bt_B	1	Buried turf	bfec36ae6d8a05981a8ae2016ceeca3f	0
1_Bt_B	1	Buried turf	936d61969e1a1a2a135a06d375dd3845	0
1_Bt_B	1	Buried turf	6604eaf005aae7593de55931762f5b23	0
1_Bt_B	1	Buried turf	fdfbfc5e81ebc349cdf4a201c78cb17f	0
1_Bt_B	1	Buried turf	4c186b2cd572e8797ad94579d215756f	0
1_Bt_B	1	Buried turf	1a5d081fb1b01328f40e3fbf316eaa02	0
1_Bt_B	1	Buried turf	96a5eb24b58bd7a29ebadccc6c67e762	0
1_Bt_B	1	Buried turf	47fc3f98b2292e69e8bb0695dbd12c6b	0
1_Bt_B	1	Buried turf	4cf64a999c7561963a10a4f344865454	0
1_Bt_B	1	Buried turf	ef76b61cc251d543e0780fdb6739e2c0	0
1_Bt_B	1	Buried turf	13043e5dd639f67c57952266cd4e97c6	0
1_Bt_B	1	Buried turf	a27a9fac5beac76810067c420a779bf7	3
1_Bt_B	1	Buried turf	b0c4ec19df329c354dc4d96cf1622545	0
1_Bt_B	1	Buried turf	569eb1080c19e18aac3b69df8262a5aa	0
1_Bt_B	1	Buried turf	4ae1af25bf030233b93ff71f3d4051f0	0
1_Bt_B	1	Buried turf	005868ec8aa3c51004a7f0e624ef4a94	0
1_Bt_B	1	Buried turf	930d5ac9a495670d84b2c601f935ecf4	0
1_Bt_B	1	Buried turf	150a6bd4a72c6fb3058c618b183e3d94	0
1_Bt_B	1	Buried turf	1e3260b131a9344835fe1cf92203e8ee	0
1_Bt_B	1	Buried turf	855713f2114a46ba27d99bb89df9dce4	0
1_Bt_B	1	Buried turf	7db488d5321d5888c970537989e8bf82	0
1_Bt_B	1	Buried turf	ea3b3443d9aae185b50172e0884965da	0
1_Bt_B	1	Buried turf	ec7f2ed8c84d64608bd2cc5d84993fb2	0
1_Bt_B	1	Buried turf	ddbace0f3e34ce82b53c61905c709896	0
1_Bt_B	1	Buried turf	6e78612e08e234fd009258c63e985840	0
1_Bt_B	1	Buried turf	c0adc65f2a601fc41364b9a7619d9174	0
1_Bt_B	1	Buried turf	c91128af9c6bf74eb34cceb4b7d572e7	0
1_Bt_B	1	Buried turf	f6ea652a0cbbbb3041b107348d8e47ab	0
1_Bt_B	1	Buried turf	77c504a6f0bf721d17f7e79eece3356f	0
1_Bt_B	1	Buried turf	c8c6fbddfe1c313328d04d1308288e30	0
1_Bt_B	1	Buried turf	907c4590ec3857d04190bbecc0c32b15	0
1_Bt_B	1	Buried turf	cb1ea4defd754889b3a51ab7caffc992	0
1_Bt_B	1	Buried turf	f525e114d63c2c6b5448d035aa9289de	0
1_Bt_B	1	Buried turf	f68ad3258cb4abfc4c77777fc3b14342	0
1_Bt_B	1	Buried turf	ac51d56566d5427beec364571b7c9631	0
1_Bt_B	1	Buried turf	6162a0acc52c5f4171bdcf635068a459	0
1_Bt_B	1	Buried turf	a48a99d90dc3e98edb3d1c26216b6b2c	0
1_Bt_B	1	Buried turf	aaa6d790c3972079392e550a7c3f2eae	0
1_Bt_B	1	Buried turf	0a2229abad9f21bf95d2cf65430955c5	0
1_Bt_B	1	Buried turf	6e3479c12650899248875d6c67cfbdcc	0
1_Bt_B	1	Buried turf	2a65051f23c10589ab7ab429b01fbf2d	0
1_Bt_B	1	Buried turf	6dfd15b4cd045bae06745803e0bf90c5	0
1_Bt_B	1	Buried turf	ffc5ccc113e1b4b2e95abca72fb7128b	0
1_Bt_B	1	Buried turf	17b1f9088fa7b9f23e7fcfc51c5dced8	0
1_Bt_B	1	Buried turf	51d685f4bf7ecbab70372867f5fe5e34	0
1_Bt_B	1	Buried turf	e2d7ed6f0e416b3d5ed4a76e3c4f71c3	0
1_Bt_B	1	Buried turf	7767f6ac105417dd7d34d5c89e437deb	0
1_Bt_B	1	Buried turf	3bf8bb6e27543141c0beedd909ecd65d	0
1_Bt_B	1	Buried turf	c6c61364ed60dabb7285dbef30235940	0
1_Bt_B	1	Buried turf	c43ed103e95aa01c52f3b8e2433605e2	0
1_Bt_B	1	Buried turf	ba5bcd02d75d21a655c05733bb59a2ff	0
1_Bt_B	1	Buried turf	738d5b8f0a3b8ae12b72339ff3a27cda	5
1_Bt_B	1	Buried turf	66675db23f692ea650c503610d08c72d	0
1_Bt_B	1	Buried turf	912fe0845252c6c8ccd4ace26afceb06	0
1_Bt_B	1	Buried turf	779083501599b4a96086c33d71fdc2cb	0
1_Bt_B	1	Buried turf	7af5ffb256f37552e87a90d02f4bdcbc	0
1_Bt_B	1	Buried turf	f78dac0ee0575e2b65913a51ba478999	0
1_Bt_B	1	Buried turf	ff89c066e7f8f2988e460d04012e6a37	0
1_Bt_B	1	Buried turf	e3017a1ec93883b02600201c8e4790e6	0
1_Bt_B	1	Buried turf	ccc481d0daa16b4055b79b007d2dc928	0
1_Bt_B	1	Buried turf	6d0ed1e8601e5fe762387e6529c220b8	0
1_Bt_B	1	Buried turf	7055ab74bd0f54c604092999b245df2b	0
1_Bt_B	1	Buried turf	f905de02adc5e0c01d52fc988d53e86f	0
1_Bt_B	1	Buried turf	c09e1ffc8dcb1fc420f0ec783e10cc33	0
1_Bt_B	1	Buried turf	0b65f6922ca7627a63c80b56947f7c09	0
1_Bt_B	1	Buried turf	d669abd92e43864c0fb4e21d359583fc	0
1_Bt_B	1	Buried turf	a94cc56eb9e520081aef0fbbcb21e30f	0
1_Bt_B	1	Buried turf	8ede472e6ca85a4fc59cf64b340b9393	0
1_Bt_B	1	Buried turf	8908800a5567a4a41d1c56d225af27eb	0
1_Bt_B	1	Buried turf	2ca62eb96ca3478c296e9f459e8be57a	0
1_Bt_B	1	Buried turf	99cbf5758ce85e4af080f40d5ee60e76	0
1_Bt_B	1	Buried turf	13ab2aab1422b46a9380a2205b50bbf9	0
1_Bt_B	1	Buried turf	78be9afd2c8deae9c48dfdbe124ca0be	0
1_Bt_B	1	Buried turf	c96e680a0818cefda7dd767b309bdf5c	0
1_Bt_B	1	Buried turf	e1175aa590870d865282b2ef88e6fcf3	0
1_Bt_B	1	Buried turf	31e3d8badc057d66370d0ff7826ef94e	0
1_Bt_B	1	Buried turf	a8f6ec7b3b98000a3d3b82b2b5904598	0
1_Bt_B	1	Buried turf	c38b7927d8b2cb05f5365196cbbdcc49	0
1_Bt_B	1	Buried turf	45ada19168d4e01aaa50cc3b8a581970	0
1_Bt_B	1	Buried turf	675bfd3bb61e7654c7a9665c44e387c1	0
1_Bt_B	1	Buried turf	e539611ae773e71a79ed9bd02fb68c56	0
1_Bt_B	1	Buried turf	a8ffcf850d08bd3410ac22ad5f70ca93	0
1_Bt_B	1	Buried turf	f449d6a9141eb7be61660e0bf52a2455	0
1_Bt_B	1	Buried turf	60ff57aa4d6745453c99c4b783764e14	0
1_Bt_B	1	Buried turf	ff4557ea210d9d4d8d8456288cd48cdd	0
1_Bt_B	1	Buried turf	dc4342c92a527deae2df9ecc784e8685	0
1_Bt_B	1	Buried turf	f0cb9e0a92f9571bab8d935e10f1092c	0
1_Bt_B	1	Buried turf	151968021d9f90f21b8147046065f203	0
1_Bt_B	1	Buried turf	55c81b0533bb6f5f5f63097d0b58ea60	0
1_Bt_B	1	Buried turf	9466b5ad8b5e13404e91780dca90962e	0
1_Bt_B	1	Buried turf	c566af30db87c4fcf52fddef1d65fb2c	0
1_Bt_B	1	Buried turf	425b0804d484ccb29734db6d97018c2a	0
1_Bt_B	1	Buried turf	c6a54d3f122cd0efb90325634154bec1	0
1_Bt_B	1	Buried turf	d82bdfa5920d845f88ddc54ee6c95b20	0
1_Bt_B	1	Buried turf	d46215be1151be45830f5615ffb5ec2e	0
1_Bt_B	1	Buried turf	207341302144482a392da4cc53703c66	0
1_Bt_B	1	Buried turf	59b3f791ce402b101918786cafa35b56	0
1_Bt_B	1	Buried turf	74a5f057bd200e55e7922eaec42400d9	0
1_Bt_B	1	Buried turf	9be20158f2fb2a55cfc70beae9bd04cd	0
1_Bt_B	1	Buried turf	6c7c08e75c4ca84c5a5b6904155c0564	0
1_Bt_B	1	Buried turf	00fcd6277cc3d5efa73fda7455160235	0
1_Bt_B	1	Buried turf	40ce2f578403f1be1a550427d0131b90	0
1_Bt_B	1	Buried turf	3e4f8d38847080f4843446ab165271ef	0
1_Bt_B	1	Buried turf	5c4190d2fa3fa28c79b39e1383d467f3	0
1_Bt_B	1	Buried turf	dcdb2b2d677f6aa3b5069162b34368e3	0
1_Bt_B	1	Buried turf	fd9cecb33b15dc36c2b170fafc1c8047	0
1_Bt_B	1	Buried turf	dc0aa9227a37118cda0437d17da70f89	0
1_Bt_B	1	Buried turf	b4f06f7568e047313d263ac4a54c77f6	1
1_Bt_B	1	Buried turf	b2f5a88a863ebd0a722d3e64fcc52891	0
1_Bt_B	1	Buried turf	16e79b8f9dd056ab97ba40679fd4fd4f	0
1_Bt_B	1	Buried turf	3f5e46983229edad923e9721bf2bdd80	0
1_Bt_B	1	Buried turf	df262317cc9ab0948f330faa72c44301	0
1_Bt_B	1	Buried turf	9f4892dd17782c0159a703d0e67d6350	0
1_Bt_B	1	Buried turf	e0535d142dd30bcdbb0d0745c00d1331	0
1_Bt_B	1	Buried turf	183c716185112c389e530536165191e7	0
1_Bt_B	1	Buried turf	c0f4297da822e351f7762442b892987b	0
1_Bt_B	1	Buried turf	1ee0c88fa471090bc2c5c95deed56acd	0
1_Bt_B	1	Buried turf	6bd0312a0cf0e1c2b66872906a0f89bc	0
1_Bt_B	1	Buried turf	75ec3fa959f627d006961f6c2f928767	0
1_Bt_B	1	Buried turf	ba05e35b8df6c0a903eaff88bcf0b578	0
1_Bt_B	1	Buried turf	36d653a60d3711fddcea43dd82ea4fb6	0
1_Bt_B	1	Buried turf	9f5313c242dbbfe232938a879f88e893	0
1_Bt_B	1	Buried turf	928bba84f7da6c34f558df686225f97b	0
1_Bt_B	1	Buried turf	990721b9ba42cea782e5f8b89f349091	0
1_Bt_B	1	Buried turf	0b9a985b6331cc5edd418bb91d1c4d28	0
1_Bt_B	1	Buried turf	a309917b84088bb6700297273d2ae956	0
1_Bt_B	1	Buried turf	c15dd7f847e17be79c969d0fdb7f4200	0
1_Bt_B	1	Buried turf	8195824c9952565ede70165909f5c9ba	0
1_Bt_B	1	Buried turf	0ca412e6941261e0c682271b909a3cd2	0
1_Bt_B	1	Buried turf	c697d28005b4bbf7adebfbd4afc86cc0	0
1_Bt_B	1	Buried turf	23b5e29e6a8d5cebd5bd2a93a97d6f23	0
1_Bt_B	1	Buried turf	91fe68e8e20e1a12bc8b078229034bf2	0
1_Bt_B	1	Buried turf	2a10aa613cbf573d9f5e28f41d5507ad	0
1_Bt_B	1	Buried turf	6e94d7293307d6316582328563c1679b	0
1_Bt_B	1	Buried turf	f02f998b4a9c639aec33def74a568f97	0
1_Bt_B	1	Buried turf	b4d880bde86c9f8bd28ce4bd165f0bf9	0
1_Bt_B	1	Buried turf	661562f66035fb3ab5d25211c8051bd8	0
1_Bt_B	1	Buried turf	91c3d7991a80d80af8fe3fa16d81e55a	0
1_Bt_B	1	Buried turf	4e94c7cf85e376ac0b495094d4bd208a	0
1_Bt_B	1	Buried turf	ca9bfb5a760796cf7ed56f24e04371b5	0
1_Bt_B	1	Buried turf	1f3f4d9bfa44ad9dd972e8fc464b5f36	0
1_Bt_B	1	Buried turf	19955a3130caec9029e1d68f757b096d	0
1_Bt_B	1	Buried turf	2bf6b41509b80dd91fe1d8c4ebf096e8	0
1_Bt_B	1	Buried turf	14ab7f89eea8d75a8123e648113fe9e6	0
1_Bt_B	1	Buried turf	4ebc1db425c38bc07459756f1597ce26	0
1_Bt_B	1	Buried turf	46a643cd2f0cb2ff9bd296e21a7c2fe1	0
1_Bt_B	1	Buried turf	08a23a4f8ae62a8cf9b24de719bac11e	0
1_Bt_B	1	Buried turf	10db6e5e80269c8626a25277ec59893a	0
1_Bt_B	1	Buried turf	08ff61dd3a7e39a1b5fcbd992f65c1ca	0
1_Bt_B	1	Buried turf	c6208aa72c3ecda1f3e111dc7599bbc3	0
1_Bt_B	1	Buried turf	15e3fa4dc66744c605bf73044a88a0b6	0
1_Bt_B	1	Buried turf	2817899110b3959a1fc1ed95e784ebbf	0
1_Bt_B	1	Buried turf	b85dad21dcab524725c81001815c6432	0
1_Bt_B	1	Buried turf	fe6254bc18077cf4222a454c6b49de0c	0
1_Bt_B	1	Buried turf	bb9af0a868da9cc6fbb3ed1c3da82fe7	0
1_Bt_B	1	Buried turf	eb8fb43698cd2bfe38bd7f7608890e5a	0
1_Bt_B	1	Buried turf	971a2d581d4507339131635861b8cfeb	0
1_Bt_B	1	Buried turf	bbda0fb06aa3b70fcc2b779a613d1a00	0
1_Bt_B	1	Buried turf	bdc492c1eed7d0c0995b2e065735fc86	0
1_Bt_B	1	Buried turf	7bdd7613706ec1ad64ed262b19682e5d	0
1_Bt_B	1	Buried turf	78cfefa045e77d5569c9bdb45aa10293	0
1_Bt_B	1	Buried turf	4a0d9ca18103f22cf2a314a2560db311	0
1_Bt_B	1	Buried turf	1ab84eeff73be0a363c9777123d4501d	0
1_Bt_B	1	Buried turf	bb04911afcc9837a2ff4f2c9f58fd5d8	0
1_Bt_B	1	Buried turf	f6d9ba6f8a0a8938c5e0f76a8cc48664	0
1_Bt_B	1	Buried turf	f5ef2c4a7f59b5edd260c587ebcd5713	0
1_Bt_B	1	Buried turf	c7c1d97ddf89f42a070c64c8a5cb93f8	1
1_Bt_B	1	Buried turf	6fe60fb4f452888978d6bfdfb415ba23	0
1_Bt_B	1	Buried turf	b3a8359573a9a6e04592f33f3859dbe1	0
1_Bt_B	1	Buried turf	545470117791fb30cba59cc0eab0ae83	0
1_Bt_B	1	Buried turf	318220f0885069ef8d953565729157b8	0
1_Bt_B	1	Buried turf	2895fd08223285d94078ba8147fab192	0
1_Bt_B	1	Buried turf	c68ab1feca19dc5139f8b9a5ac4343ac	0
1_Bt_B	1	Buried turf	1483945eb81a3ea85ede7a9f3c71c181	0
1_Bt_B	1	Buried turf	3d45979d467e3926d540402f66b50099	0
1_Bt_B	1	Buried turf	6555821bcc9b3cc863b7e77ba249e5ee	0
1_Bt_B	1	Buried turf	f596100a61a3578144dba39d56b176d6	0
1_Bt_B	1	Buried turf	781b790e75ee8e60adcab9d8f0087877	0
1_Bt_B	1	Buried turf	e56e7c00703d5b6ab5b9b76986435af7	0
1_Bt_B	1	Buried turf	3dcfb37d4ada2cfbf9662ed0297616fe	1
1_Bt_B	1	Buried turf	48fbd724762f25c90339340086f8af66	0
1_Bt_B	1	Buried turf	511491c157239167f96458554225c8f0	0
1_Bt_B	1	Buried turf	a47492b1001a495a4e7ad4eccb9aa3a4	0
1_Bt_B	1	Buried turf	798dd22f62b4f3730c251092e3053eee	0
1_Bt_B	1	Buried turf	b59cdf318ea0f8bd424b85d4b2adfc68	0
1_Bt_B	1	Buried turf	cc312e197d5e4e126127645b9acb2519	0
1_Bt_B	1	Buried turf	e7695c9b7fbcfd670508d87c4215e2c8	0
1_Bt_B	1	Buried turf	649930d7b49f9fbb878f4375990b7b8a	0
1_Bt_B	1	Buried turf	0d40db868025bffd9316f196e37bcc31	0
1_Bt_B	1	Buried turf	859fe7eb6db5bd047eb54c56ed1c40d7	0
1_Bt_B	1	Buried turf	9c8eb500232e1eaaec87e086bb780734	0
1_Bt_B	1	Buried turf	0bd1f8d04be0effa324d13f247231135	0
1_Bt_B	1	Buried turf	58edc92ce0e52862d0092cfddae341bc	0
1_Bt_B	1	Buried turf	db91c166a74a5d04360313aadda37c02	0
1_Bt_B	1	Buried turf	cd3425aa175908652152ea656161d26e	0
1_Bt_B	1	Buried turf	1c99be12802cd75abbcae5a7aa42ab07	0
1_Bt_B	1	Buried turf	86f0359411f6689c9dc75c74266ec6c3	0
1_Bt_B	1	Buried turf	2cb44a4111ac7651813e0ea99e15a8da	0
1_Bt_B	1	Buried turf	b2f6fb601a7a652c76b7bd7ef8ea9b8c	0
1_Bt_B	1	Buried turf	33500015c4474e10899e6cae4fab8a89	0
1_Bt_B	1	Buried turf	ac5da6c50b3b4b5211c6a01fa5501dc6	1
1_Bt_B	1	Buried turf	28c3faea50f0dccfe7f0c08c180fd791	0
1_Bt_B	1	Buried turf	e359def54d85b8f2c811f7eb27e95f90	0
1_Bt_B	1	Buried turf	558ba70a7a75386ae8295616db41616d	0
1_Bt_B	1	Buried turf	b8bffc3d8a0b49756ab17cce6b740221	0
1_Bt_B	1	Buried turf	589bd5e4650ae77668cf67d0af5a2680	0
1_Bt_B	1	Buried turf	4f83f15cdaa53d6307a005c8a364d9e9	0
1_Bt_B	1	Buried turf	da696b59d2fe1a8222dc9b570447dd99	0
1_Bt_B	1	Buried turf	dc4eca89f56df11d01af42f7b83243cc	0
1_Bt_B	1	Buried turf	8b51b820ed5cddd36a6c563d5e165d4f	0
1_Bt_B	1	Buried turf	2a8eec03e6756ca2e9997581bb8a6371	0
1_Bt_B	1	Buried turf	acc44374c64b6b4dbf29ccb9f78aebfc	0
1_Bt_B	1	Buried turf	9ae7862ecf487d1ce35e13f30e89dbe2	0
1_Bt_B	1	Buried turf	6cf863bed3606a4da31cd971a830a9f4	0
1_Bt_B	1	Buried turf	2da3f8dae459793daa39d0dceab2621c	0
1_Bt_B	1	Buried turf	fbd41f4f3ca8ad6d5a6b2edde052da08	0
1_Bt_B	1	Buried turf	bc823fa729bf60f6b9c182d8266a0e32	0
1_Bt_B	1	Buried turf	56446682906bef49d564b5a1ece918fb	4
1_Bt_B	1	Buried turf	804538ae55c3c961dea9b1d7646c4012	0
1_Bt_B	1	Buried turf	025d1a85259a8d4aa913d174d2ddce76	0
1_Bt_B	1	Buried turf	012cb7bd96eb78e8ac2469fb830035a0	0
1_Bt_B	1	Buried turf	a2e682722ec455c607e44b7f42794a6b	0
1_Bt_B	1	Buried turf	e48571e36f1f6aff4b998f20464f6dd4	0
1_Bt_B	1	Buried turf	fe5cf98bde406afafa5f4168792a2dc0	0
1_Bt_B	1	Buried turf	f5fca4c6c57c1e5a786e5f9e31549ca1	0
1_Bt_B	1	Buried turf	ce4c7c4bd4f7a4054d1eee9193412560	0
1_Bt_B	1	Buried turf	faf2b7b7a914cbd245cc435734206f41	0
1_Bt_B	1	Buried turf	1d499e6bc2213abc3fd0772228076c54	0
1_Bt_B	1	Buried turf	a4b1ae48ae62c331d35f1d50e0821aee	0
1_Bt_B	1	Buried turf	e0c5ac44e6c5803a9f8b8b6e309fe9ee	0
1_Bt_B	1	Buried turf	7771ed294df873ed4a0c138bd9187a33	0
1_Bt_B	1	Buried turf	fea53db0f17076192b03352a25961e36	0
1_Bt_B	1	Buried turf	2925981da5b089747ae94e5a78178a8f	0
1_Bt_B	1	Buried turf	5e119950e8473d6fbb88073b3acea3c6	0
1_Bt_B	1	Buried turf	0df08918b3da21525a6bbb3f10cd472b	0
1_Bt_B	1	Buried turf	1df8f4c5a39b1354cf537677895cf84a	0
1_Bt_B	1	Buried turf	a42da70b61aa2c77acdcb5d251ce0b12	4
1_Bt_B	1	Buried turf	2001f421e6428f6082a87b957caebb5c	0
1_Bt_B	1	Buried turf	e9719f0327a27fc8adcf600e8d60ff11	0
1_Bt_B	1	Buried turf	add6a4e9ca92da78ae958f1b3f2bb180	0
1_Bt_B	1	Buried turf	0429cd651a79bda8312cba4594a72d70	0
1_Bt_B	1	Buried turf	e4a526bb04e71fc6dc2368f364e90a40	0
1_Bt_B	1	Buried turf	91649855978e0abedb70af8b06d4a553	0
1_Bt_B	1	Buried turf	277624997fb7bd90452b42b88f6e4ead	0
1_Bt_B	1	Buried turf	54b9f08acfd7df0dc39aca6aa47c5bb3	0
1_Bt_B	1	Buried turf	5c1e904a153226193fb2c7fe5a5c154e	0
1_Bt_B	1	Buried turf	db6a82afb95e7a0a7f10b87714d4b680	0
1_Bt_B	1	Buried turf	888916cdedcaef80c80c7dda7780f056	0
1_Bt_B	1	Buried turf	f23ce32984e3a55fe0d6d807bf33127c	0
1_Bt_B	1	Buried turf	f6978fefec469e74b0897d708b7f9c78	0
1_Bt_B	1	Buried turf	0b02036646cfb4a7ab2d7d65c9d23296	0
1_Bt_B	1	Buried turf	9feb7337cbc99b007e7323f703c2bfb5	0
1_Bt_B	1	Buried turf	fd155f09e40fca1d8e4721d1d5efe1af	0
1_Bt_B	1	Buried turf	0ae8a792d869ff6d66d9cb9f68d8480a	0
1_Bt_B	1	Buried turf	44f81495d3334c5eb9487c5d7ecdb83a	0
1_Bt_B	1	Buried turf	fa7825b78302775ce4cb95f3a809af5d	0
1_Bt_B	1	Buried turf	643d93a7465979b1b3857669828cdf56	0
1_Bt_B	1	Buried turf	0132a2039c30e14f339e4a677f252d25	0
1_Bt_B	1	Buried turf	fdcb74e674eff0352df138e0c667a4e9	0
1_Bt_B	1	Buried turf	85b55c1ce8ab51ff17ee58c79999ad80	0
1_Bt_B	1	Buried turf	dd87f44d17106b5f274f7a1b35a97322	0
1_Bt_B	1	Buried turf	3a67db8b5c9a6ff5153eaf41560bf05b	0
1_Bt_B	1	Buried turf	30973298ad559b2f01018ba6a851f55a	0
1_Bt_B	1	Buried turf	bfe4397a55937b128483e7b11da4a02e	0
1_Bt_B	1	Buried turf	38d667c871dc46c059e555bce6788ef3	3
1_Bt_B	1	Buried turf	3427909e6b1ead6161433d06ac7ce90e	0
1_Bt_B	1	Buried turf	cae66538dc88c27d729f38fcf1b28eee	0
1_Bt_B	1	Buried turf	030ffd69cdee7280c9f40bc426499086	0
1_Bt_B	1	Buried turf	81e12ecebbd232c55de54ef4d2e786c4	1
1_Bt_B	1	Buried turf	25fb6a7da584d488d84e6e4bb147225a	0
1_Bt_B	1	Buried turf	2c9db59fb176510b238ff842e692b058	0
1_Bt_B	1	Buried turf	5f6b09bcb3a60b20c873d0595ba4e809	0
1_Bt_B	1	Buried turf	5718bea766323afd54ba94d8304ceb5a	0
1_Bt_B	1	Buried turf	ffc5e402056c5dffd235f16f0bcdde8d	0
1_Bt_B	1	Buried turf	23da00f6c4d7cbd9b38399147dd77c34	0
1_Bt_B	1	Buried turf	74e4767ecf408d3bf4eeedca9b73d409	0
1_Bt_B	1	Buried turf	7a08e739e2bc03e51ac884fb312db517	0
1_Bt_B	1	Buried turf	96bb1cf9f5d283d61f7d6a428c96f543	0
1_Bt_B	1	Buried turf	bc1c2f46fea88337523851e00c554c60	0
1_Bt_B	1	Buried turf	fceeefdeb3f2b858fea0be41682b6497	0
1_Bt_B	1	Buried turf	a145f20a08c987ab76b89bed7af92c01	0
1_Bt_B	1	Buried turf	9164466b9c956452ee9c66a40796eb54	0
1_Bt_B	1	Buried turf	e1864c6919213b3f4adea88020b0734d	0
1_Bt_B	1	Buried turf	4a2c4426e98105c433d0878de1ac8714	0
1_Bt_B	1	Buried turf	eb1c69824b36d5640e5c9af92a6b2da3	0
1_Bt_B	1	Buried turf	10a63febef8874a1c2649bbea48d7334	0
1_Bt_B	1	Buried turf	a2c2e4d0bbc082d85ce45a2bf1b73b68	0
1_Bt_B	1	Buried turf	23e8550fd80e059b8a5992e852a27f90	0
1_Bt_B	1	Buried turf	43392489ef2bed0fa28e67e009c12f14	0
1_Bt_B	1	Buried turf	d9c2bbb32945bd5b91cf5b63d18283af	0
1_Bt_B	1	Buried turf	3b20890d4918f0621c9900a44356fee0	0
1_Bt_B	1	Buried turf	6fa55fba0f6ff80b746200a0d24b433a	0
1_Bt_B	1	Buried turf	c5aa803facc78bc4649aaa52adf1fc97	0
1_Bt_B	1	Buried turf	094ae1bca5c96a4baed80753ee951398	0
1_Bt_B	1	Buried turf	f759500199603df83a7ed9d7c9049d44	0
1_Bt_B	1	Buried turf	6db4051eb3482c338dd93acd17bba919	0
1_Bt_B	1	Buried turf	a05ad9b47742049e4c799c0c6690be70	0
1_Bt_B	1	Buried turf	876f616aab7c0798dbc7e654bb872aee	0
1_Bt_B	1	Buried turf	fd91119bfc66d9fc5ad2517771bf963f	0
1_Bt_B	1	Buried turf	d24b4143c0e2c30c62ba66952ace1e1f	0
1_Bt_B	1	Buried turf	0b13283375c7020d0fb4b44176221636	0
1_Bt_B	1	Buried turf	b66c07c4ba44d2824227a6f24f5349a7	0
1_Bt_B	1	Buried turf	0c091c956ca0ec232428459de96c4f9d	0
1_Bt_B	1	Buried turf	da16bb3b5fc66960b8acd30c0be698b6	0
1_Bt_B	1	Buried turf	c184136b404c56632549c0d1fae78072	0
1_Bt_B	1	Buried turf	2041e2627ee25fdec483748bbc42dcf3	0
1_Bt_B	1	Buried turf	098818a49e58716255bc50a4701c49d6	0
1_Bt_B	1	Buried turf	69acf60acbc346578de3952a1bef014b	0
1_Bt_B	1	Buried turf	f0a0bd14afdaa25c4e2e1bed885a2281	0
1_Bt_B	1	Buried turf	5f7b279ec35ba3d489f4e58b131a52b9	0
1_Bt_B	1	Buried turf	c73fe4ebb94777257273b8cfc3963e3a	0
1_Bt_B	1	Buried turf	594ff800c2dd0c80393003b6b407106c	0
1_Bt_B	1	Buried turf	7e399e005363eeddbd409076ccdf9c15	0
1_Bt_B	1	Buried turf	6b302d1829856455ca38c8844981f32b	0
1_Bt_B	1	Buried turf	62fceb7f2dafe1cff44a3cfdb36ef507	0
1_Bt_B	1	Buried turf	ab9326bce88819c208a3fa3ec672e498	0
1_Bt_B	1	Buried turf	b3683a403247692f4eb2e12bd8229dd8	0
1_Bt_B	1	Buried turf	7435d3477287037bb74c28e15386b623	0
1_Bt_B	1	Buried turf	2f2bc292254292f9480d9e153c4d6adf	0
1_Bt_B	1	Buried turf	0a2c83887a33b25e9e7378bffd1cfa02	0
1_Bt_B	1	Buried turf	80e1b507f32768515951bf519b9f718e	0
1_Bt_B	1	Buried turf	6c021e00493b05e251df6b1b51a1ce41	0
1_Bt_B	1	Buried turf	ff02d0c8f8ef139f1c255e6c4e2d71ac	2
1_Bt_B	1	Buried turf	1123ea0fdbdfbe01410f377d4927636f	0
1_Bt_B	1	Buried turf	25cfc7138b3e1707f1c1efdfdf5bc032	0
1_Bt_B	1	Buried turf	4ef094f0c5e0d879058e09591227a4c2	0
1_Bt_B	1	Buried turf	46a5f6b10981da757876f3937f9f020f	0
1_Bt_B	1	Buried turf	d3e72fee238ecd77594fb8b62a2e8fdc	0
1_Bt_B	1	Buried turf	7992677632bf960f759919cc4d56cfdc	0
1_Bt_B	1	Buried turf	d31822283746f1b6169ea0eeb29e5761	0
1_Bt_B	1	Buried turf	55e68bb8f390cc6f3b3c052b1d7619de	0
1_Bt_B	1	Buried turf	fb7e81c7f27233064361b6384ae884c1	0
1_Bt_B	1	Buried turf	89cb25df21648fce4724621f505d0096	0
1_Bt_B	1	Buried turf	970f7e7dd2d64f2caaddd933099b98bc	0
1_Bt_B	1	Buried turf	93adaf0e70ecce164239e345c781f6a4	0
1_Bt_B	1	Buried turf	dbb0eab5b18121dcacd2d690ed75c7b7	0
1_Bt_B	1	Buried turf	077fbe1f28e0e0ac72ddbba48e036274	0
1_Bt_B	1	Buried turf	1de99ccd91cf1cb73840dcb25c498a89	0
1_Bt_B	1	Buried turf	f619a1905f275372f80bd6f1b7f01182	0
1_Bt_B	1	Buried turf	f0dc24dc6efd46de9d5b56c6560fe652	0
1_Bt_B	1	Buried turf	59700d217cd9b9ccab0b142855c0ae77	0
1_Bt_B	1	Buried turf	21f9c39bddd3eeb678f3bf409109ca45	0
1_Bt_B	1	Buried turf	c18608a8f7febf41358e1b75d701428b	0
1_Bt_B	1	Buried turf	03b9b70faa834b9af57cab1f1ce73948	0
1_Bt_B	1	Buried turf	537b43f3272de269f04dd9420876b2de	0
1_Bt_B	1	Buried turf	1410266b5fa5258a74845bb8ed8de6be	0
1_Bt_B	1	Buried turf	22901c187bbd2284fff0e0bb365b3865	0
1_Bt_B	1	Buried turf	cd94f60d03a712d7de8f9f2bc9d1ad36	0
1_Bt_B	1	Buried turf	d1570d8a4208fa7d4a8cde411cbc7b99	1
1_Bt_B	1	Buried turf	3b8a6fbaad80a36b14f4f3d0fe99aaf3	0
1_Bt_B	1	Buried turf	09d6bd236a36072eeb031b83d8bd818c	0
1_Bt_B	1	Buried turf	479bc346dc64aba8ba5a8ed5f508c32c	0
1_Bt_B	1	Buried turf	fed9ffaf7dab208b6fc7ff5c67605957	0
1_Bt_B	1	Buried turf	fb446cf053b3280b253849e365ec8417	0
1_Bt_B	1	Buried turf	1ab0f6edf1391314f59edb5540188bff	0
1_Bt_B	1	Buried turf	6d35c79242891c45aa5b873d522da08a	0
1_Bt_B	1	Buried turf	9eac86729f43c9d17522f1bc5dc4a553	0
1_Bt_B	1	Buried turf	d2e7d5356b1b00ce0c1d1ff6e8323535	0
1_Bt_B	1	Buried turf	b63a35b7d52794568921941ac766d07b	0
1_Bt_B	1	Buried turf	824024e8e1426e1a8bc6cfbfeb32ef66	4
1_Bt_B	1	Buried turf	187a55136915e25b8f67fe9015456a71	0
1_Bt_B	1	Buried turf	9bdf6b7366cfe4e8cd229d7bb7a3d78e	0
1_Bt_B	1	Buried turf	1d7bf849c62ed215146ec2b03edd555e	0
1_Bt_B	1	Buried turf	8ac6672c06e04536c511b1628cc31f18	0
1_Bt_B	1	Buried turf	7f6850d86ef8be4c9f80b0268c5c808a	0
1_Bt_B	1	Buried turf	f7d82a486383a27af4a14740411d21e0	0
1_Bt_B	1	Buried turf	1ebf497fc50149b2dd8ab5da7055f86b	0
1_Bt_B	1	Buried turf	051959be6acefb26fc7d144b30bec2d6	0
1_Bt_B	1	Buried turf	594091ea21af4acddb1ec0b1d619efbe	0
1_Bt_B	1	Buried turf	1b7bd01252f5e8486e160bfb3ae5f179	0
1_Bt_B	1	Buried turf	4e5576a8a6b8a339dd1b6d9f0690ba15	0
1_Bt_B	1	Buried turf	17865c79e47d7fee7648a6621cf0802d	0
1_Bt_B	1	Buried turf	3ede085c176f29649c86c7eb9f0b28d9	0
1_Bt_B	1	Buried turf	2fc362e2cf910c2689e817ac5fe33a0b	0
1_Bt_B	1	Buried turf	482c8978925a33fbcbf987152b9c5623	0
1_Bt_B	1	Buried turf	554ad5c43c579e1180d4f06e0668d2b4	0
1_Bt_B	1	Buried turf	70dfe4953afddc935f99d11004843938	0
1_Bt_B	1	Buried turf	c728277f7e00dd0caba492a90c8795af	0
1_Bt_B	1	Buried turf	1c121320d65448729bc49287231ac3cf	0
1_Bt_B	1	Buried turf	8eb33e624f71ed174f87d537d23327c1	0
1_Bt_B	1	Buried turf	ddceb34943d92b00ed3e914e01e97b51	0
1_Bt_B	1	Buried turf	5e421ffe3d31c1a6612209ae7b6ff1f5	0
1_Bt_B	1	Buried turf	59c9da32e352705787f174aab5b73130	0
1_Bt_B	1	Buried turf	d6a0ca97580a5290cbae26ab7e7767b7	0
1_Bt_B	1	Buried turf	220a2e1f89f3617a764f3060f4434491	0
1_Bt_B	1	Buried turf	660f326dea48eadf462f7c1bde811015	0
1_Bt_B	1	Buried turf	94e35431748ffc52c5d94e1a6c5c31b6	0
1_Bt_B	1	Buried turf	f152aef4ad92c130ab71c5b447ecc94f	0
1_Bt_B	1	Buried turf	bafc8ba1ebe2cacd3239cc89889540ab	0
1_Bt_B	1	Buried turf	d9ab002ddb9c95a5cc9ba28e4827c2ad	0
1_Bt_B	1	Buried turf	7c31aa964ebe4536363be2fe4e0a5579	0
1_Bt_B	1	Buried turf	edfffd2d10dfce423a15bf2b5f0fd752	0
1_Bt_B	1	Buried turf	731d0d737dcb9b9104ecef6eec278b12	0
1_Bt_B	1	Buried turf	3c1109c0fd0447fa2040d7b6a86027af	0
1_Bt_B	1	Buried turf	e81146f875452652eea0541d5c6fb833	0
1_Bt_B	1	Buried turf	081e4faf1531738be22a0aacb1112d08	0
1_Bt_B	1	Buried turf	3750e22347a0c98d72800f256f97ff9f	0
1_Bt_B	1	Buried turf	c94f43ef0a06071ea33f9e8625365f8a	0
1_Bt_B	1	Buried turf	0608e0b32d218815bb6cda30c49cbe9d	0
1_Bt_B	1	Buried turf	294d86e5d9994d74fe158d15c90b508c	0
1_Bt_B	1	Buried turf	2d1af72c1fe071d867bc328c4b75c790	0
1_Bt_B	1	Buried turf	711b7d8961272c03c156bd0b11ad9a87	0
1_Bt_B	1	Buried turf	43f4b034979efe4438f03f676f6e3399	0
1_Bt_B	1	Buried turf	0f147ca55c41a95af8333fd4f32d58fe	0
1_Bt_B	1	Buried turf	d944b79f51a6e29c8b23db918d9a0311	0
1_Bt_B	1	Buried turf	327df194cf2e0012dc844250a95b76bf	0
1_Bt_B	1	Buried turf	8b63833788ad08ea48a22c83c40b82a9	0
1_Bt_B	1	Buried turf	2c91f7cb4e405afbf8a3ff9dac573b69	0
1_Bt_B	1	Buried turf	c0077d73908229d32a744e08baebe2a9	0
1_Bt_B	1	Buried turf	c9d84e6acef84dffc959255f87df8f61	0
1_Bt_B	1	Buried turf	1b8d3d52d6cadb9a4b4443a044f41c84	0
1_Bt_B	1	Buried turf	7aaaf9b21e21e923d43950a589a3c70c	0
1_Bt_B	1	Buried turf	a9df4ab54bc5b2bac4fefa5a8d371b36	0
1_Bt_B	1	Buried turf	dff06cdba10d56528a8ec0c62eef8926	0
1_Bt_B	1	Buried turf	3180f9d35a248142726c358e5bfc1fa4	0
1_Bt_B	1	Buried turf	af8b233d03597d2825afc44f2b0a21f7	0
1_Bt_B	1	Buried turf	6e2f207088e4fd88042fada3a5fd43fc	0
1_Bt_B	1	Buried turf	c3f85f0286c983723df85245f4b84116	0
1_Bt_B	1	Buried turf	a7e56a658ee806d00cc2af463f01d5c6	0
1_Bt_B	1	Buried turf	41a6869af07c54ee44eaed8d7796d2b7	0
1_Bt_B	1	Buried turf	5104eb472d091ebd5f37b885665dbfc2	0
1_Bt_B	1	Buried turf	7e416b710423f909171925d98fe3adca	0
1_Bt_B	1	Buried turf	82168268cb846220b104a1e74461ab8b	0
1_Bt_B	1	Buried turf	936298e1e388d5ba5b1591ef91b1df81	0
1_Bt_B	1	Buried turf	67d9c733815dbe5eee594588d39bc261	0
1_Bt_B	1	Buried turf	c3e75199dd21ca5a41bf8867788fa934	0
1_Bt_B	1	Buried turf	0ee0a7c8c5403628e89599054469a3e3	0
1_Bt_B	1	Buried turf	8dd05dd7fc7d50c38e883bde619808aa	0
1_Bt_B	1	Buried turf	5e673c18c4b97d1827d425aed42dfed8	0
1_Bt_B	1	Buried turf	f16121eb4e377f7fccf656005b2950fb	0
1_Bt_B	1	Buried turf	73b04087418d20c3deb2d9d4d10ef7a0	0
1_Bt_B	1	Buried turf	51549f5db6c8e2639654935d6961ff84	0
1_Bt_B	1	Buried turf	ba74632f7c03864b22a49305c35468d2	0
1_Bt_B	1	Buried turf	77fbdb2e882a306e5853e94b05bb239b	0
1_Bt_B	1	Buried turf	036860e2cc31d8a3727a03819a6dcbb7	0
1_Bt_B	1	Buried turf	7c102b8c5f355c34efe3e94965bf8a52	0
1_Bt_B	1	Buried turf	6dd27c5214c4129683fc2831106ba158	0
1_Bt_B	1	Buried turf	db6489ee772d8ccf230cd98807bb0000	0
1_Bt_B	1	Buried turf	c478a9e4687afe019bd039034e11a31b	0
1_Bt_B	1	Buried turf	f03cde8cd0ea88ff31b1f1dcd68cf75d	0
1_Bt_B	1	Buried turf	d32aa7b4a32089f2d44bae2e42ba84ea	0
1_Bt_B	1	Buried turf	108f61a65eb1f3d5e0841330c889e57e	0
1_Bt_B	1	Buried turf	704c116ad2525358dd205eb38c34fe3b	0
1_Bt_B	1	Buried turf	377e39e261f1670aab159d7c6ceea2b7	0
1_Bt_B	1	Buried turf	0fdd0148173dfbbd04967820a6b5af71	0
1_Bt_B	1	Buried turf	91eed5b442b701da0fb682f6057c15d2	0
1_Bt_B	1	Buried turf	0a9baab1cf683a715c8cab57f629ceee	3
1_Bt_B	1	Buried turf	98a5e998da08ce88cdd1af3af3d1b160	0
1_Bt_B	1	Buried turf	3a80fd3c5ae59134c4d301dd7e0bda1b	0
1_Bt_B	1	Buried turf	7481dda1f8e562cb366e1332e45f7b42	0
1_Bt_B	1	Buried turf	00eebbd9128df43d015f6b1f6fcb7bd4	0
1_Bt_B	1	Buried turf	872246a2824333282c74ea5e95b99747	0
1_Bt_B	1	Buried turf	a0dc7b1ee56cd0e74beb03dd152812d5	0
1_Bt_B	1	Buried turf	45677a2b8d12fa79fb882ae56c362f00	0
1_Bt_B	1	Buried turf	856dc40b3e5450517e63caa1dfd9fa7b	2
1_Bt_B	1	Buried turf	9ce4b24ca8381d862ba836f12091393b	0
1_Bt_B	1	Buried turf	b78eecbb34bb20ba9a73cae1dc2d69ac	0
1_Bt_B	1	Buried turf	0da7f217e6990f86f3a5bc703ae46c80	0
1_Bt_B	1	Buried turf	ec3f41dce45f8c964efcc1040e6bf924	0
1_Bt_B	1	Buried turf	5905812f882da22ac474ffc7486ad3cb	0
1_Bt_B	1	Buried turf	43fa1fc9da5f2090604610d3dd24c155	0
1_Bt_B	1	Buried turf	8d63959aeaea009cbb455424d2975b4c	0
1_Bt_B	1	Buried turf	085d33a6e65aca3d34f5e1be225bdb24	0
1_Bt_B	1	Buried turf	f0d9dd95b0bbb43febc46ddf8477e1f3	0
1_Bt_B	1	Buried turf	14295bb66b51197e14e962e5840cd898	0
1_Bt_B	1	Buried turf	364231bf34649d6672d2bf579cd43ae0	0
1_Bt_B	1	Buried turf	42daedeff3ed46506a6159a9afdb2479	0
1_Bt_B	1	Buried turf	cd20dc3bf37439b85d48374bdcc9cc70	0
1_Bt_B	1	Buried turf	5b49495cb0c2c040968c4acec3f689cc	0
1_Bt_B	1	Buried turf	dbca05b3a9a70cf8bd03e6e256ad695d	0
1_Bt_B	1	Buried turf	f36a0ce6d417cf885f52a28097343920	0
1_Bt_B	1	Buried turf	a354e244acb264c05883b83bbe789b4a	2
1_Bt_B	1	Buried turf	c9d3220ecd225c71586a276d9ffa404a	0
1_Bt_B	1	Buried turf	7e867f43a3034c6c7aed68f5a6b1cfb0	0
1_Bt_B	1	Buried turf	0f075fab4472e8a8a5371925f782035a	0
1_Bt_B	1	Buried turf	21868b11d7fbcc1504c43c755febc7d2	0
1_Bt_B	1	Buried turf	8ac5ceb1699f90ff9190b088d40dbe3a	0
1_Bt_B	1	Buried turf	2c3fdd1e49a9890ee0f4597023d6a9b8	2
1_Bt_B	1	Buried turf	8fa19fa9279c874613c07f0befe31d07	0
1_Bt_B	1	Buried turf	aa86060f271a4bf5f632a080fb3b5382	0
1_Bt_B	1	Buried turf	cb58b62e3e0b8ea7f44b5b4c37a5170b	0
1_Bt_B	1	Buried turf	7c6b5591aa2c313587e193bddf5c180d	0
1_Bt_B	1	Buried turf	22d58e5104e276971a8db32ba6dcfd3c	0
1_Bt_B	1	Buried turf	324a2e3bb000e53e7d768469f0027d68	0
1_Bt_B	1	Buried turf	3a2951dad578de4a9ddb8f8aaeb64e26	0
1_Bt_B	1	Buried turf	fe947b2c7c8580ae54f5b2fd3024b2e9	0
1_Bt_B	1	Buried turf	24d5851fdf55fb0d82d20abbe7470705	0
1_Bt_B	1	Buried turf	dd9b69d877d0ef433a99288a2d9c8eb7	0
1_Bt_B	1	Buried turf	2413153017b8b353d1fc01d9e330bfe3	0
1_Bt_B	1	Buried turf	43e605c97eb4bc3024a13b2a41c4fdc1	0
1_Bt_B	1	Buried turf	512ad81d8143be37800e1cea04a34179	0
1_Bt_B	1	Buried turf	94711a93a0f4cf6a346712f1c69782e7	0
1_Bt_B	1	Buried turf	4c310297827c0ff286a014f762b4028d	0
1_Bt_B	1	Buried turf	1fa6a20d495df997a8f371ca60c37797	0
1_Bt_B	1	Buried turf	4be07066faeae5f64632caeb12d4310c	0
1_Bt_B	1	Buried turf	98964e6fd3cbcee2ae3fdcb8239a2822	0
1_Bt_B	1	Buried turf	526b6a58898ec60f4e1ec0d075befd78	0
1_Bt_B	1	Buried turf	b4169f77993b589d54ee61c421144039	0
1_Bt_B	1	Buried turf	cd0211bbf81d50eb95e0fb85b9b0a4a3	0
1_Bt_B	1	Buried turf	512347854c18a17f5914bfe02dc343c8	0
1_Bt_B	1	Buried turf	6295c42f35ba97be15e792c11ddf5422	0
1_Bt_B	1	Buried turf	a1e30598438b470f63ffc5b5549867b1	0
1_Bt_B	1	Buried turf	f353222f0f8cf93607ff193dbd008cc1	0
1_Bt_B	1	Buried turf	f84573edd30ef4e870b25f8750c003aa	0
1_Bt_B	1	Buried turf	b8b0a79bba3b7f4d47dbd5af462c50d0	0
1_Bt_B	1	Buried turf	7ce4431c4d39f19d20b9a6b874691f3f	0
1_Bt_B	1	Buried turf	e26d186281efe40d439e2cb0423e4113	0
1_Bt_B	1	Buried turf	4594626851bd1fe443f452ddf442184a	0
1_Bt_B	1	Buried turf	55ca95b6e919459ec4f132b42cda1f17	0
1_Bt_B	1	Buried turf	4e5a39c4f8163dcddc61d5513765b54e	0
1_Bt_B	1	Buried turf	76dcb162b7a0ab4755ea7c2bf1e33fc1	0
1_Bt_B	1	Buried turf	e6210edbe91dc8d64e3cac69f940d0d1	0
1_Bt_B	1	Buried turf	71eee063c1b2cbe633b3897acb485523	0
1_Bt_B	1	Buried turf	3178168fd17ddd7ebc1f9db1b1ad5351	0
1_Bt_B	1	Buried turf	ca5862fbc43ec1acc09d1c86eb4386a3	0
1_Bt_B	1	Buried turf	3bcdb3dfb52b92a88bfebbcb1aea84f6	0
1_Bt_B	1	Buried turf	37cef90867bad57b9386c48635e6e842	0
1_Bt_B	1	Buried turf	3a8f4df68dc994202b93393f783fd0f2	0
1_Bt_B	1	Buried turf	1d3436e4b8372bc23465adee0e592c0b	0
1_Bt_B	1	Buried turf	228686a885f924ec4ea4100c64174198	0
1_Bt_B	1	Buried turf	ea599790aa111c522d34ac4fe6d28ef0	0
1_Bt_B	1	Buried turf	386b26da706f37f31c23a40b59c349d4	0
1_Bt_B	1	Buried turf	28e924c2f56093cebf6053bf9a403540	0
1_Bt_B	1	Buried turf	27060165b1fa28ba5f5fa8c0414b3f13	0
1_Bt_B	1	Buried turf	8bfc9ee7c16f45244d8524c758dfebed	0
1_Bt_B	1	Buried turf	f8f7e82acc890d356d40ec7792add16b	0
1_Bt_B	1	Buried turf	4af32bc96d197cebd5fdf5c792cd3bb8	0
1_Bt_B	1	Buried turf	6946f4e778cc2a7657fcfa8c5931775c	0
1_Bt_B	1	Buried turf	ab7d309da3dd59171a0e09c14b76d4bc	0
1_Bt_B	1	Buried turf	c5be2f3b1b938c01e6f72360775c024a	0
1_Bt_B	1	Buried turf	ff92f6afe13b4dd2e73d88cdbe460882	0
1_Bt_B	1	Buried turf	85b627dfdd2540247c0ba458222673ee	0
1_Bt_B	1	Buried turf	a4b9580c91ffaeb32b72264d2abddea1	0
1_Bt_B	1	Buried turf	4906e4ea2737778f017c58626398e3da	0
1_Bt_B	1	Buried turf	d60bd22ee40697b5c5e2f8b65fad3bbe	0
1_Bt_B	1	Buried turf	5b786d9ff9b1d8cdfff4f6b25f78619b	0
1_Bt_B	1	Buried turf	437d87c69a9c71443b400f99de800405	0
1_Bt_B	1	Buried turf	9cb1e21486947dbb000146dd59442321	0
1_Bt_B	1	Buried turf	ba7fc06e850d9dd8629db83655ab5f27	0
1_Bt_B	1	Buried turf	64510172d7528a703bbfd1d23aee1a6a	0
1_Bt_B	1	Buried turf	c22bd867ad605a5d3e698a08a9e12085	0
1_Bt_B	1	Buried turf	5aadafdbedc1c55a604b1062cf8fc4e8	0
1_Bt_B	1	Buried turf	19cc4a76776d077d6e584d836a4d488b	0
1_Bt_B	1	Buried turf	5145a250dfc2f08bea6bed181ea8b018	0
1_Bt_B	1	Buried turf	ebb3014aab7ef3f53c31f0edf8dbdf7d	0
1_Bt_B	1	Buried turf	a26cfa2cbadd96b27b0c38d0dfe8ea84	0
1_Bt_B	1	Buried turf	a231cacadbb568d62b82686f41abdd92	0
1_Bt_B	1	Buried turf	c22bc8fab951754ee096cdea3e803113	0
1_Bt_B	1	Buried turf	9d25949e1ecfbab0436a1b2135d94195	0
1_Bt_B	1	Buried turf	429e799426da0f49affaa24eeee2daa3	0
1_Bt_B	1	Buried turf	3aad212f7c40e2f38e9a51b822ca3095	0
1_Bt_B	1	Buried turf	3b9228391cc29e46b84e6388458216fd	0
1_Bt_B	1	Buried turf	527f6096af27d05a84f4ef47d38d0a39	0
1_Bt_B	1	Buried turf	6ecb9ae8e33ef298f7d1876d70315c9c	0
1_Bt_B	1	Buried turf	9427a6ed900f16d3feb98a585433d1fd	0
1_Bt_B	1	Buried turf	2c785510b0817f2c6cb52c9a62d6542d	0
1_Bt_B	1	Buried turf	4c99c247747d64a0653fd0df5fd7ba43	0
1_Bt_B	1	Buried turf	57e609de371a4f191dfbc5892c13e1cc	0
1_Bt_B	1	Buried turf	59d9cfe6ef7559757d98841f3ad81db8	0
1_Bt_B	1	Buried turf	3783d273bcf9c44cc88259a5c88560c6	0
1_Bt_B	1	Buried turf	c764e72921f1ee383f792f26d9452cbc	0
1_Bt_B	1	Buried turf	80e70e0a49188658b931e11d67df6078	0
1_Bt_B	1	Buried turf	3d8f95f7aa1d33a6408985dbd3ed3ad5	0
1_Bt_B	1	Buried turf	9873d3c7fdffdb3b748145e1f03bebfa	0
1_Bt_B	1	Buried turf	6000adf34a1fe5d595b7a5748fc0fad5	0
1_Bt_B	1	Buried turf	3f454619c76f6875f45905d605550a84	0
1_Bt_B	1	Buried turf	a45d468ca4d8c3102415d1c4c7e23beb	0
1_Bt_B	1	Buried turf	265f0da64fbc6a84165590837d3c4c0b	0
1_Bt_B	1	Buried turf	6b798b311b08d28f0c47d011224f6db9	0
1_Bt_B	1	Buried turf	1bb552349ed360561e5b73890271183a	0
1_Bt_B	1	Buried turf	8fc7eb47c27b5e287f094304c536d3e6	0
1_Bt_B	1	Buried turf	57c03e98227e0dc389e839d96d98dc8b	0
1_Bt_B	1	Buried turf	78c9c73728d5ec2694f0ddf319ce0af0	0
1_Bt_B	1	Buried turf	961ed2fafd542ca2cde3d40ede1a47b3	0
1_Bt_B	1	Buried turf	7db1a5882679bb36995e4660a9b7ce39	0
1_Bt_B	1	Buried turf	d24364a5c2f66c84c26a2f3dc8017318	0
1_Bt_B	1	Buried turf	731223b33282626d7ec49940c77d3ad6	0
1_Bt_B	1	Buried turf	a6ce4737be85ededadce756906436a64	0
1_Bt_B	1	Buried turf	da686612201219f89e6c45636ba0671e	0
1_Bt_B	1	Buried turf	39d81b411b3d5096910e404c7e369285	0
1_Bt_B	1	Buried turf	ad213d58590a63660acd007d41be9c00	0
1_Bt_B	1	Buried turf	cc25f36069025b8784345b9b545c0235	0
1_Bt_B	1	Buried turf	2bcc081a5f8bf224345bc2b212afe308	0
1_Bt_B	1	Buried turf	22b8e1088107b679bcfa8e69011f3701	0
1_Bt_B	1	Buried turf	26899f16d8ef05d9c27a33d6357af123	0
1_Bt_B	1	Buried turf	4c1dce79868cbdc534e96905079b3e17	0
1_Bt_B	1	Buried turf	c3a7e905951e4a4a4633270596ba9b5e	0
1_Bt_B	1	Buried turf	3e0a7ba2bc13c919baa73ec484d19ad7	0
1_Bt_B	1	Buried turf	3a9e8531080c2a75023168e60497116f	0
1_Bt_B	1	Buried turf	034370cba5496cb29077ed6ef64f050f	0
1_Bt_B	1	Buried turf	422d84b13f74f54765a90175d18e3b3b	0
1_Bt_B	1	Buried turf	58d6a26fb397dcaf3c501223e5edcb0d	0
1_Bt_B	1	Buried turf	5bbee8b7550801f5700346542f3c227b	0
1_Bt_B	1	Buried turf	e570624c1193acc39140087aef31793d	0
1_Bt_B	1	Buried turf	5c3d43c19b84dc302bdeb685c9fa0e65	0
1_Bt_B	1	Buried turf	8abb60311f154360b95cb9b444ef125c	0
1_Bt_B	1	Buried turf	65596db8f921098f2a659b140250f9bc	0
1_Bt_B	1	Buried turf	18856b8aeca7b3a581588c20005f3a92	0
1_Bt_B	1	Buried turf	fcfcd50421604dde07a210aa8abd0ec0	2
1_Bt_B	1	Buried turf	e6e1b87ebc01073df72189dbbb157aaf	0
1_Bt_B	1	Buried turf	9cecba8a490d2c47678dfbc2bb2a0016	0
1_Bt_B	1	Buried turf	dcaf8b1377261532feebe7876fffbc4e	0
1_Bt_B	1	Buried turf	e60160f19d08d0428dcf661f9286d231	0
1_Bt_B	1	Buried turf	279fafb0dcd21d76f211bd59d27827c7	0
1_Bt_B	1	Buried turf	7e0cc3affccf6d810b6bf4972832ce4c	0
1_Bt_B	1	Buried turf	b7b67a4ba89d43c188a6d1c96bdeb8e0	0
1_Bt_B	1	Buried turf	21178db7ea5f5e624000e256975b2cd5	0
1_Bt_B	1	Buried turf	9124bc250093de2c938bc49d37a34692	0
1_Bt_B	1	Buried turf	999be8cf714ca91290d68277351b7788	0
1_Bt_B	1	Buried turf	e86f56157decb4d5c25d97156ceeca81	0
1_Bt_B	1	Buried turf	b1e774262cb35cf916845843c7b77729	0
1_Bt_B	1	Buried turf	3a7a0e672bf5430de1dd19022b07dd26	0
1_Bt_B	1	Buried turf	90e15f9e2b580409d23f7e9b69d958da	0
1_Bt_B	1	Buried turf	3bebcc12dbde5ba7fdf0d5d49c53629b	0
1_Bt_B	1	Buried turf	dbefcfb27c30daec67a35f169abb477e	0
1_Bt_B	1	Buried turf	e0831d3b7553745ed3573d815f8f984e	0
1_Bt_B	1	Buried turf	5ba0e629de56887d3e4d5d9ba6768bab	0
1_Bt_B	1	Buried turf	fc2c090976b9c0718751d5f115a931be	0
1_Bt_B	1	Buried turf	e8589ce9df1865743361ded52263ebe1	0
1_Bt_B	1	Buried turf	6c3508ab2c7530398553aa9ec3734f1e	0
1_Bt_B	1	Buried turf	1b66e1e3da70089bdf16e7077ccb649b	0
1_Bt_B	1	Buried turf	32b2c02686ab3359da3e6b34dc7cf5bb	0
1_Bt_B	1	Buried turf	452808f6cd0feb96e8cc9828fa52bbee	0
1_Bt_B	1	Buried turf	04850ec5d6a723b359c65d379945739b	0
1_Bt_B	1	Buried turf	23b5dd151675192480f46bb1067fb6ae	0
1_Bt_B	1	Buried turf	0daa4be96906d74b2a9e53a3009f8413	1
1_Bt_B	1	Buried turf	0aadb2bcd57d721767edc228a16e5e6c	0
1_Bt_B	1	Buried turf	c151e57bc31d702e46505607e7cb0637	0
1_Bt_B	1	Buried turf	f9a8dda1a01b36e6091b4427b64cdb55	0
1_Bt_B	1	Buried turf	9fc56e8cb2b0444dfd79c90f49005f9d	0
1_Bt_B	1	Buried turf	a216f1624f5ddfe7a9a9744da5b26027	0
1_Bt_B	1	Buried turf	337014010363545838cf28424fce5b22	0
1_Bt_B	1	Buried turf	fb6f31335b8133f81bdd4055f9333e91	0
1_Bt_B	1	Buried turf	9c851c526ee72c8b56c3122ed05edce9	0
1_Bt_B	1	Buried turf	d4688fbb9227238aa3bac4ad9292c1bf	0
1_Bt_B	1	Buried turf	da4d4a86190bbc470f55af8656b73774	1
1_Bt_B	1	Buried turf	73f207abec072b4ad8779eb65438a528	0
1_Bt_B	1	Buried turf	d696b22f30c9ff74c63976a422f17b6d	0
1_Bt_B	1	Buried turf	06fede8743a706985890dd634724ed31	0
1_Bt_B	1	Buried turf	be42e99039766d4bba5fa86caf5ea6ec	0
1_Bt_B	1	Buried turf	3729fe46cadc3142ee4f9f8ccfcef5ed	0
1_Bt_B	1	Buried turf	5231586541834fbb3642a9b58468484b	0
1_Bt_B	1	Buried turf	e261c9d048b483d5c9e52252e8aefb6a	0
1_Bt_B	1	Buried turf	02693263af81b9abdba4be367de77b37	0
1_Bt_B	1	Buried turf	c9bad6417a45b64d3bf29671b3b68b49	4
1_Bt_B	1	Buried turf	fca01f58bf6058b8feb7142e8260052b	0
1_Bt_B	1	Buried turf	046da83756fef09f9220e3ffbec30aff	0
1_Bt_B	1	Buried turf	d3fc83acaa403e9e06f13df60d9cfe7f	0
1_Bt_B	1	Buried turf	ecf54629bd628b85054c0f3959303fd8	0
1_Bt_B	1	Buried turf	c1a313610dc73b4fd33d02093c567c2c	0
1_Bt_B	1	Buried turf	9c84355681434a7d24e4451c859942c9	0
1_Bt_B	1	Buried turf	a0c2d4d4bb31d103c15ec46b93eb80ee	0
1_Bt_B	1	Buried turf	152263ebd42b92616e99107608ba96b7	0
1_Bt_B	1	Buried turf	09e3b0128f5cfe77dbca26b5de55a0df	0
1_Bt_B	1	Buried turf	896efd2123f965d1aa6945fc861b1515	0
1_Bt_B	1	Buried turf	70c568c893e72f36e971e618405a6b57	0
1_Bt_B	1	Buried turf	2a9b365d787ab33b4f123f91644c91a7	0
1_Bt_B	1	Buried turf	f2ca9cec38576715674a61beee3611ed	0
1_Bt_B	1	Buried turf	f9be07e118f3cf9ad0e10c9b4bed8800	0
1_Bt_B	1	Buried turf	280d39be9ae638a959dc9d2509fba20d	0
1_Bt_B	1	Buried turf	3935556f325745eb4493f62fe0456975	0
1_Bt_B	1	Buried turf	ab3afda4b87322367960686270a7693d	0
1_Bt_B	1	Buried turf	ad68de1989801a01b1fbff5c87d06062	0
1_Bt_B	1	Buried turf	c679ea988db8a432539c583ea6d12965	0
1_Bt_B	1	Buried turf	ee0ece8302f8295a8cf32bcdc00f3105	0
1_Bt_B	1	Buried turf	12161e561b38ee63aa8a935f5ffa3fca	0
1_Bt_B	1	Buried turf	ac52af27242c0b5f3bc5c98d09a13f37	0
1_Bt_B	1	Buried turf	581cce6fd4fd7a56d558a10a4e83c8a4	0
1_Bt_B	1	Buried turf	2f82d6d486bcd24815c7f956e295277e	0
1_Bt_B	1	Buried turf	4979f2e42c6a8774e65708001769f8b7	0
1_Bt_B	1	Buried turf	3e1e5769053694a46ef647975f8a6231	0
1_Bt_B	1	Buried turf	ea212e25b6e1fb1372de227a147174df	0
1_Bt_B	1	Buried turf	fff259105a07329ccc7865ffd4edc4d9	0
1_Bt_B	1	Buried turf	64899bc446648cef016409bbbae382c9	0
1_Bt_B	1	Buried turf	98dbc119fcbbf20d8b943ec0e754d7ef	0
1_Bt_B	1	Buried turf	5d4f8c98c4e691b2c097d78b4276fe30	0
1_Bt_B	1	Buried turf	f39fbf948fec41dfee981850fbf9944b	0
1_Bt_B	1	Buried turf	5e24adf005501ad28e41d91613dced8e	0
1_Bt_B	1	Buried turf	955f6eec64e708b4542472135a428bc0	0
1_Bt_B	1	Buried turf	29b31713badf60cab2ac9fff647c70c8	0
1_Bt_B	1	Buried turf	d0db95fe3ec5127019c30724ab22eb10	0
1_Bt_B	1	Buried turf	521bef2896edbc1451a487f32a0e07c1	0
1_Bt_B	1	Buried turf	6509f1aa0064123e5170d2f205510743	0
1_Bt_B	1	Buried turf	961a2a53a616d290121520bb811631cc	0
1_Bt_B	1	Buried turf	738f95b11c763e5986bc2ac6a9be0e97	0
1_Bt_B	1	Buried turf	abd867a156e1cb61a537c9bc45fa0b26	0
1_Bt_B	1	Buried turf	1f473ba7820b761cabe9e22e9bea7e62	0
1_Bt_B	1	Buried turf	366b89054400aed9a47897d535859524	0
1_Bt_B	1	Buried turf	c4515d500902dd9e3e2e6a940fcfaf25	0
1_Bt_B	1	Buried turf	6e602a77312d510aad6c0eb8c420788f	0
1_Bt_B	1	Buried turf	1ad96eb3d078dcd51d0d062ac6e8471d	0
1_Bt_B	1	Buried turf	72c6250e2f59f343c9125470d81f2ae1	0
1_Bt_B	1	Buried turf	c64410ce1ca61923bc4965aa30f50a05	0
1_Bt_B	1	Buried turf	924271d5e81e04c23e278988082b0a7c	0
1_Bt_B	1	Buried turf	edfcc3ab78a3ad60d6d49be774225898	0
1_Bt_B	1	Buried turf	0920779062f569b235ad6c87532762bc	0
1_Bt_B	1	Buried turf	773cdeb94252e3ff613c599999c8e43e	0
1_Bt_B	1	Buried turf	70728b8dab6362cbce979a82ca8c77aa	0
1_Bt_B	1	Buried turf	ce5aaefab3615df6dd9ab35261b588f4	0
1_Bt_B	1	Buried turf	58247b5d8c359251ed156529997ec00d	0
1_Bt_B	1	Buried turf	f523f25214bfdb714344a97b8142fcf6	0
1_Bt_B	1	Buried turf	04acdec0eba480c2b11dd2dfd943c283	0
1_Bt_B	1	Buried turf	43c68eef01f11b6681d6605e40d77b30	0
1_Bt_B	1	Buried turf	20d903374260cf193069e5e28c1880cc	0
1_Bt_B	1	Buried turf	93dd615994042e014b974fe0ce432c7a	0
1_Bt_B	1	Buried turf	cf8d2f624705322bc0ac4b0fd2819b16	0
1_Bt_B	1	Buried turf	260690a935faa0bfbe8ab13f79799802	0
1_Bt_B	1	Buried turf	717e04ecfd55e4e7d5534e487b3ba450	0
1_Bt_B	1	Buried turf	9ad377b83cc0f2c0b3fcef197de4dd13	0
1_Bt_B	1	Buried turf	b98d47bf83fd8ba738bf9aee60a7783e	0
1_Bt_B	1	Buried turf	02412c0cbd2207b8cbd44d5cda53615d	0
1_Bt_B	1	Buried turf	0d7d28e54bc6d1562f1e127fa49ce536	0
1_Bt_B	1	Buried turf	02347a8b41019ee963ec03305492696f	0
1_Bt_B	1	Buried turf	76633279f11aa8ff9b379c1626a5022d	0
1_Bt_B	1	Buried turf	89abd7c5887a80ccd07b69b96aef2cee	0
1_Bt_B	1	Buried turf	44f0f73be8396e824d3b48320abd04fd	3
1_Bt_B	1	Buried turf	92919bd44fafde0d967859e7e2ea6a97	0
1_Bt_B	1	Buried turf	db2b637213db036a99b9e00335698337	0
1_Bt_B	1	Buried turf	1a9928cc1cb84365fbb95c009f5b7c15	0
1_Bt_B	1	Buried turf	734b0982ae83938794f2c2858a5de13e	0
1_Bt_B	1	Buried turf	a97c179f10553dfadc2839494f7ea5e1	0
1_Bt_B	1	Buried turf	bbd3b9a249ba496a07b1299f5dc3fc29	0
1_Bt_B	1	Buried turf	b70e8800b1e5aa799e0ad88848a38832	0
1_Bt_B	1	Buried turf	48f1a16328f19db7fab7f6f07c9fc834	0
1_Bt_B	1	Buried turf	42ae3d09b3d77a95e48766995f941357	0
1_Bt_B	1	Buried turf	a644a20d147932c92d83e48c96e34cb7	0
1_Bt_B	1	Buried turf	0149949cf9814857744f8baef089a14e	0
1_Bt_B	1	Buried turf	c46be06fa1d4788add3bcddf95f34625	0
1_Bt_B	1	Buried turf	35d093cd23454a2ea45fc4c3c75ba13d	0
1_Bt_B	1	Buried turf	8f0cd6f0db3ee49edf10a96463cca3a4	0
1_Bt_B	1	Buried turf	e5fbe77f14b14de1a37a63d38285dd78	0
1_Bt_B	1	Buried turf	ad3a60298237c77d8a3d2d9258933774	0
1_Bt_B	1	Buried turf	c55cf0b346edba7ef58c1906154c0f2e	0
1_Bt_B	1	Buried turf	47d2c77249b40bf942858d31c965dc79	0
1_Bt_B	1	Buried turf	5474d041dce782c9d74c8b7daeb180f5	0
1_Bt_B	1	Buried turf	44ef774e7dbf79e3253796ab7b8db552	0
1_Bt_B	1	Buried turf	32a9731fbeafe723157cc1c1e3d1365e	0
1_Bt_B	1	Buried turf	f9e8e8d40bb65558e7b16c9f0a2089b7	4
1_Bt_B	1	Buried turf	c7b06de0c7880972f3947049268cc077	0
1_Bt_B	1	Buried turf	a7c04d7ce9ab8d89c00ea4182ade91ca	0
1_Bt_B	1	Buried turf	efa759ded8685d488405b9b651cd3201	0
1_Bt_B	1	Buried turf	0eb51fec4c90aa63f06775bda2d294a9	0
1_Bt_B	1	Buried turf	2f2401ffaea717ae385cce6a972b2568	0
1_Bt_B	1	Buried turf	51eefbf356c56dec62628124134bbb5b	0
1_Bt_B	1	Buried turf	8ef2db1f455103b821b913775892a90a	0
1_Bt_B	1	Buried turf	6f028ef6241d1b48bd685c5125ccea39	0
1_Bt_B	1	Buried turf	1363f1bf59836420179c06fd22493503	0
1_Bt_B	1	Buried turf	22055945e7d81e61c3ae5da36199c050	0
1_Bt_B	1	Buried turf	d49808f8a98a4d86f9853531cd8d12fb	0
1_Bt_B	1	Buried turf	fe28f28abc6a0cf64dbea6c5161c552c	0
1_Bt_B	1	Buried turf	b8199116b54c1cccd5b55c124e87410f	0
1_Bt_B	1	Buried turf	21aca7a3c311f4962fd8ee7cdf6de12e	0
1_Bt_B	1	Buried turf	64e028aca0a066b983ebe5cec79ddf5f	0
1_Bt_B	1	Buried turf	00d59131c31bcb4c0061c0b371b0d163	0
1_Bt_B	1	Buried turf	89c45e6a15246079fec2e75a43b02de3	0
1_Bt_B	1	Buried turf	0a2245e490e1b6f1b56ec94891cb6e47	0
1_Bt_B	1	Buried turf	66ec3feb1b3994a6a6ab33e555719fe7	0
1_Bt_B	1	Buried turf	4eebf14e196bbd6c01e6184f06c81acb	0
1_Bt_B	1	Buried turf	a679448a90a9a7b88d0a1025ef2f5c8b	0
1_Bt_B	1	Buried turf	707a99cba9c136c57a623a8ffd700dca	0
1_Bt_B	1	Buried turf	e0ad51674d85d2ba13688624a1053b61	0
1_Bt_B	1	Buried turf	b180ce34a5befb3f6214dcd54de43a9d	47
1_Bt_B	1	Buried turf	06b589b0484c92e3a5126d6c7e40db16	0
1_Bt_B	1	Buried turf	c95dccbdd98ce618ac2e35d12b9f5d0a	0
1_Bt_B	1	Buried turf	6968550b73708182262825798946c240	0
1_Bt_B	1	Buried turf	dd36db5942a9e60aa4ea1d78612066b7	0
1_Bt_B	1	Buried turf	2d969b8b856a38b97df9b92fd3ca3bd0	0
1_Bt_B	1	Buried turf	bb1979832167c8400df080ace9706c23	0
1_Bt_B	1	Buried turf	705b57f9dff672ef86c18b7e155b281c	0
1_Bt_B	1	Buried turf	d53c674a52b5c2bab34f527878887ec7	0
1_Bt_B	1	Buried turf	9cc2012e6b57af7de365c0c30d2a7ee8	0
1_Bt_B	1	Buried turf	d52d7824a707e14e0a7514205b37ede7	0
1_Bt_B	1	Buried turf	2a98b41bd6628e0d553353ecf20887f3	0
1_Bt_B	1	Buried turf	18045a8fbad8537bedc341bc8cf9a853	0
1_Bt_B	1	Buried turf	98cc5d7fb73d5a53e90852e6fe4543d2	0
1_Bt_B	1	Buried turf	c41c6d931e126f3016f31d821f0951b6	0
1_Bt_B	1	Buried turf	940bc70f2a9de1eae7bf1ed1641d0cc9	0
1_Bt_B	1	Buried turf	47c03e4308d955176626ba0f8d722857	0
1_Bt_B	1	Buried turf	5070b3435d356df704c218456dcf76d9	0
1_Bt_B	1	Buried turf	5fc947fb39bd7b0a1909a0968345dbdd	0
1_Bt_B	1	Buried turf	ae077f966f9a7ecf048230da28d18aae	0
1_Bt_B	1	Buried turf	c88d3b449bab0f4eb89502d455210e5c	0
1_Bt_B	1	Buried turf	fdfe7ac86c57bacb51618b8338a835ce	0
1_Bt_B	1	Buried turf	6b4d320ac4e89b3a71c0295e90266992	0
1_Bt_B	1	Buried turf	7de1fb071ac6700266788d8f403edfc0	0
1_Bt_B	1	Buried turf	8e970432c5a9d8658ddd146e873b2e11	0
1_Bt_B	1	Buried turf	81749d9c40816ee10656adb4da82049d	0
1_Bt_B	1	Buried turf	2fbf858d5eeae8f94ddae4e21aff653d	0
1_Bt_B	1	Buried turf	e7bd370358f2f05301d91123241fa263	0
1_Bt_B	1	Buried turf	d19b1fed2d405c221e4b910287792813	0
1_Bt_B	1	Buried turf	952fb43bbdc370b9eefdb8b4aa23a4ed	0
1_Bt_B	1	Buried turf	a5a9b6066e8c01ada963a6fef73d21ad	0
1_Bt_B	1	Buried turf	0fbcdde727d68bb4fc18f51cbd5a590e	0
1_Bt_B	1	Buried turf	ee2ac56aac2957f0af3730421f2f8e86	0
1_Bt_B	1	Buried turf	f9943b0a8634a62af0bb8b51845df75d	0
1_Bt_B	1	Buried turf	792760690c04895bfc00af9556e89e08	0
1_Bt_B	1	Buried turf	9e8906745264c68d7295484c67b11f65	0
1_Bt_B	1	Buried turf	b606a540409ec0e32cc514cd74dfd091	0
1_Bt_B	1	Buried turf	42c1a4e743870e08854511346ea21fa1	0
1_Bt_B	1	Buried turf	3d70633d62f16e9a1449488ab781d49c	0
1_Bt_B	1	Buried turf	c6eddb450efa8384562a93bcf9a85965	0
1_Bt_B	1	Buried turf	875d08667c2cd9d044d2e7cbe60bb5ed	0
1_Bt_B	1	Buried turf	58f7274f48d227295a2949b8cce0e2fb	0
1_Bt_B	1	Buried turf	b528c96bb180f7e81c776af30acf7dfa	0
1_Bt_B	1	Buried turf	2b165701d80bd9e2b12c1d5d0e288118	0
1_Bt_B	1	Buried turf	dd0dbf6ecb603446450867f49ef12237	0
1_Bt_B	1	Buried turf	2bd2f63ac05cf5471d41f09e0dc2e5e8	0
1_Bt_B	1	Buried turf	e4b161ac5bed2a9f2080c460ee30c02e	0
1_Bt_B	1	Buried turf	48965c8682e799f13419c0e5192afb52	0
1_Bt_B	1	Buried turf	2333139aba2aa86cf7f4e93aeb393ccd	0
1_Bt_B	1	Buried turf	98769e261807a70781d1e56fda3f7436	0
1_Bt_B	1	Buried turf	ea08aa4e51a7b314f3d01568aab35d71	0
1_Bt_B	1	Buried turf	f909a141cf4328a4d9b110731ff8c31b	0
1_Bt_B	1	Buried turf	be4999ad6bf388f509decc6638d079cc	0
1_Bt_B	1	Buried turf	14aa5ea1eedaf7c4efa0a607206b1c50	0
1_Bt_B	1	Buried turf	91c730b02940bda85ca4008e39435d25	0
1_Bt_B	1	Buried turf	7386fc3c3b3e197c202a95b7bdcc744f	0
1_Bt_B	1	Buried turf	cc72024a99c18f7ad42d8bed1f112db1	0
1_Bt_B	1	Buried turf	82ef428b5c22cc99a72b06cba202f2b3	0
1_Bt_B	1	Buried turf	178261fdf9d8d44ce7f7b7675f1052bb	0
1_Bt_B	1	Buried turf	fa13a472cd8e2c70216c5491ba25cc51	0
1_Bt_B	1	Buried turf	a3bdd5a1f4f4bffc0dcdebd4dbedb4cf	0
1_Bt_B	1	Buried turf	66747cb1635694c012c10c6aca377ff4	0
1_Bt_B	1	Buried turf	eb785c36e5b803d7adbdeba1aff4eed0	0
1_Bt_B	1	Buried turf	f65335fa48d34f878ea00ef4437a90a5	0
1_Bt_B	1	Buried turf	059260eb49d84d487cabb58453fca0e6	0
1_Bt_B	1	Buried turf	f0b30c156b3b46ddfa46c06bb23e2d42	0
1_Bt_B	1	Buried turf	b07b7d839dfe493d59b556ab0218e578	0
1_Bt_B	1	Buried turf	fcd9681737189b875d4bb81d4f8ac478	0
1_Bt_B	1	Buried turf	9cd09faabb354a823d305db1d1f03d35	0
1_Bt_B	1	Buried turf	25080a4dd8d13f67a9862f09df146f7c	0
1_Bt_B	1	Buried turf	7d4d79d6feef9ee2a131ab7bc4053ed4	0
1_Bt_B	1	Buried turf	92313330d2a9a0eac44c66efe297a62a	0
1_Bt_B	1	Buried turf	6ff13c5485c886a10d5d3b2baa5db0da	0
1_Bt_B	1	Buried turf	45d6cde3a958b143c1e1e1ca817a0975	0
1_Bt_B	1	Buried turf	e6ac0e9f7343a6afe434032a3c9b227d	0
1_Bt_B	1	Buried turf	ecb3d093bd9803b9e2f9c75d5a5d56f2	0
1_Bt_B	1	Buried turf	01bd86c819855ee4449b4dff91f3bf32	0
1_Bt_B	1	Buried turf	a76e2592b7e3d8ed0c14f6a7e9f27aea	0
1_Bt_B	1	Buried turf	e0a611282e0e9dde68e5330d500174a9	0
1_Bt_B	1	Buried turf	c831c0a1f5ba7f0079e5fb31b5de9925	0
1_Bt_B	1	Buried turf	9cc9b6d0c0ea41a0238e96ad7c02c5fe	0
1_Bt_B	1	Buried turf	acf857da3e2161414d3dd02f6890c217	0
1_Bt_B	1	Buried turf	766979753068f0c147bfede075dd4238	0
1_Bt_B	1	Buried turf	61e30348954eb268e0c4c9720bf5e7f4	0
1_Bt_B	1	Buried turf	6cfc1f5af96ce2f10bc9eb67d12d9ede	0
1_Bt_B	1	Buried turf	131259470a197101bd7dcd43b71eb9fe	0
1_Bt_B	1	Buried turf	7cc4427f1c30a8d5d81bd009167aa890	14
1_Bt_B	1	Buried turf	13b7687e0b9cc00976e6b4a8333e6d8a	0
1_Bt_B	1	Buried turf	855afaca367da0327cd59e07179494b2	0
1_Bt_B	1	Buried turf	bf48624b0e29609fefe0dea32d8635de	0
1_Bt_B	1	Buried turf	e3134aa9bc809bdd9efd66e57fd99b8e	0
1_Bt_B	1	Buried turf	5db5ec4161e3e21f9c1b87b8dd052913	0
1_Bt_B	1	Buried turf	9e3032a4d0632ec212ae2b56c4df492b	0
1_Bt_B	1	Buried turf	4891e068111f2d00ab4bede52b34c1f4	0
1_Bt_B	1	Buried turf	e197df2296db2b010342f3acff3b288d	0
1_Bt_B	1	Buried turf	c45a0391f1c7e357d431190e26b1af7a	0
1_Bt_B	1	Buried turf	fb571d03e7f1113952b069e8405afba6	0
1_Bt_B	1	Buried turf	1f5b9a16840342224cdaa2162b340460	0
1_Bt_B	1	Buried turf	1d55250bcf0ba5e937e07c2c25b18961	0
1_Bt_B	1	Buried turf	2b12f68540629f06d5e03d9c217053b8	0
1_Bt_B	1	Buried turf	5ca7db63c1a97f69778dbd9c7e548072	0
1_Bt_B	1	Buried turf	c5fbd8028170ce84f58ec63807b2833d	0
1_Bt_B	1	Buried turf	180270c9fa12e680d0d2e6fb8fa917ae	0
1_Bt_B	1	Buried turf	4e28a1f3bb0e8bded624475dd80f0e3d	0
1_Bt_B	1	Buried turf	795779495f947c3a1cfe464d2c038de6	0
1_Bt_B	1	Buried turf	95871ede08215b39e80a9458f9675d43	0
1_Bt_B	1	Buried turf	5288121d3b2a0889a94618400bb81f02	0
1_Bt_B	1	Buried turf	194812d7483542156278e636f18bc896	0
1_Bt_B	1	Buried turf	e115b994214cea73fd66859a931bd2fb	0
1_Bt_B	1	Buried turf	2b63df71b436bb25d8ba27415da64935	0
1_Bt_B	1	Buried turf	1f8a8774da5eea1fcd536406686e04b9	0
1_Bt_B	1	Buried turf	086870fe4232cf0beffacbfaccbe3558	0
1_Bt_B	1	Buried turf	833200653de6c318dc3a747cfe7bbbdc	0
1_Bt_B	1	Buried turf	56eea9ee911e08e80e7043ffe0a258be	0
1_Bt_B	1	Buried turf	8d36a67884e58d6187fe2d46e55616f1	0
1_Bt_B	1	Buried turf	b7a8f187857aafc4a41dc5141d39c787	0
1_Bt_B	1	Buried turf	18c36e60286a40f0d74d6755442ab700	0
1_Bt_B	1	Buried turf	2e2712fb55f29e04736b1a01b8570bbc	0
1_Bt_B	1	Buried turf	3721edd4de3594f8976d08f8577e3e6c	0
1_Bt_B	1	Buried turf	4dc2e03ac00f54c9e6c2030b98125e2f	0
1_Bt_B	1	Buried turf	c2e62d885103477a98434ab747b0c0f5	0
1_Bt_B	1	Buried turf	6e9f1afa4dfd840e464137eb50084f91	0
1_Bt_B	1	Buried turf	8810230a9ec1bc20c3c686ee728ce578	0
1_Bt_B	1	Buried turf	e5292157af7d438343564294168d7e7d	0
1_Bt_B	1	Buried turf	a9638754189abee8ceb2f8a85ded18b5	0
1_Bt_B	1	Buried turf	14f16d4624c94a35e21d2d1546c13d31	0
1_Bt_B	1	Buried turf	a55465283d35851b12b7787eed929364	0
1_Bt_B	1	Buried turf	732c7e1d20d6f00e50644fcf2c89479a	0
1_Bt_B	1	Buried turf	be24b8ff9fb4ce407438fd8ffef89f4e	0
1_Bt_B	1	Buried turf	717b495009f18b8da723571692f68832	0
1_Bt_B	1	Buried turf	9042a06e0212ac913f2867d9e3ce93ea	0
1_Bt_B	1	Buried turf	140aa3ed2437329fca22344c1400ef1f	0
1_Bt_B	1	Buried turf	7946549b5be0d92909539371a6151333	0
1_Bt_B	1	Buried turf	e9bdc8292be96d50a81e6ffef168b4f7	0
1_Bt_B	1	Buried turf	c6dbb44b746f45b5a29b64c1460adba0	0
1_Bt_B	1	Buried turf	0cff0524a9060289dd9177574b5d690e	0
1_Bt_B	1	Buried turf	bf71a37ccf74631400ac6d5ba89f87de	0
1_Bt_B	1	Buried turf	3a944768d26b9c3e225972f6cf105b1b	0
1_Bt_B	1	Buried turf	259e168b73c83059e42ecfebb93bbfc5	0
1_Bt_B	1	Buried turf	39eb9f2c700a36809c68add17586fb12	0
1_Bt_B	1	Buried turf	795d00b9c8e0181fbbdf1946105e46a5	0
1_Bt_B	1	Buried turf	f17c3852df36c7f78a83fad8ce596777	0
1_Bt_B	1	Buried turf	b0cf04a7d863a36a21806429394e49fd	0
1_Bt_B	1	Buried turf	5146ac8b2fdabe125faada4eeb1e85e1	0
1_Bt_B	1	Buried turf	d9bc3855edb07f699a7cb71fd9e7f09e	0
1_Bt_B	1	Buried turf	7573260d2f636980f82bd88510de3b9e	0
1_Bt_B	1	Buried turf	389b4ff0c53148bab1ee56ba8ae1aa73	0
1_Bt_B	1	Buried turf	4f4c19e81437499895cb0eb44decc987	0
1_Bt_B	1	Buried turf	6b5511b07b1aa99ccc69973a6433826e	0
1_Bt_B	1	Buried turf	188c90b03cc39358d04fb282fe9768f4	0
1_Bt_B	1	Buried turf	b9472b96547f3510eb6b3a24c8ac8ac1	0
1_Bt_B	1	Buried turf	88321f9cb17507ac3fae53f2c3b6eab3	0
1_Bt_B	1	Buried turf	de37bf64f347f42d47f6b6f2e1a5630e	0
1_Bt_B	1	Buried turf	988f456ca53ba3a372ba1791ee7bd364	0
1_Bt_B	1	Buried turf	b396acd76b139dfbea07bf061b67a216	0
1_Bt_B	1	Buried turf	5e761f3a4fbc85f5d777e67e2d694cd6	0
1_Bt_B	1	Buried turf	9ea2511a7c930cb02d9d7a3e151891be	0
1_Bt_B	1	Buried turf	49f493f8edf98e79934fccf22faad37f	0
1_Bt_B	1	Buried turf	3ef7158184284f6570bf53f9c1897039	0
1_Bt_B	1	Buried turf	61ca8e6bcd7e8f30886f43695677fa36	0
1_Bt_B	1	Buried turf	305a22ad7009ba3a08e3a887bdc507af	0
1_Bt_B	1	Buried turf	740283decfc061bff6220dfaaeccaf53	0
1_Bt_B	1	Buried turf	c5e9ae5bd4587217f4cae0cab88cf017	0
1_Bt_B	1	Buried turf	f5ec6353d0d749d8fc78409b8382ea14	0
1_Bt_B	1	Buried turf	641f7fa7f9cfe5eb29b5c5719c0a9494	0
1_Bt_B	1	Buried turf	6a688bdefd7e5cd1deb72cccbd07c285	0
1_Bt_B	1	Buried turf	c84fa37ae99632c0a947fb1b0765ef72	0
1_Bt_B	1	Buried turf	67457a2b5d7aac1f4fd631e6760badaf	0
1_Bt_B	1	Buried turf	abde852591e26f58c8d9ebad9fbbc17b	0
1_Bt_B	1	Buried turf	935fa0ef63416a17eb81eb59c9f9f47c	0
1_Bt_B	1	Buried turf	5cbc2147ab422d874be231da1a5f95e7	0
1_Bt_B	1	Buried turf	5872311a8e3f784365c356093cbd5de1	0
1_Bt_B	1	Buried turf	3b9876e1420fd5444e716a7c6a349226	0
1_Bt_B	1	Buried turf	162eae075e27849c1e43c60f95922f01	0
1_Bt_B	1	Buried turf	7117d41d16d6d7e60c00cd0cf1d6ae3b	0
1_Bt_B	1	Buried turf	ff9c8065f44eb6b71219f2c76871f337	0
1_Bt_B	1	Buried turf	ffd7439eabb9f1a24f522fe6ad629fa3	0
1_Bt_B	1	Buried turf	04fe4ebbb95ad0d934fe68dfb0265bf4	0
1_Bt_B	1	Buried turf	7ae8d70d2e32fc1e7d21bafea3d89a30	0
1_Bt_B	1	Buried turf	66cb8ae4c5f898d709b9423accd1f7b3	0
1_Bt_B	1	Buried turf	fd017cb481aeb245473d4d3d1b149a57	0
1_Bt_B	1	Buried turf	600ae6200701988cb3a2ae08aecfd890	0
1_Bt_B	1	Buried turf	00a9d8b8b51e4555512979d8b6509036	0
1_Bt_B	1	Buried turf	abe063d22ad791d339a424128775f4ad	0
1_Bt_B	1	Buried turf	f3216f4168e1e8b4ff502ff186a389f2	0
1_Bt_B	1	Buried turf	a5254b49fdf9cf14157f5a94f26d1221	0
1_Bt_B	1	Buried turf	a468bc95aba5e4dc6b57c4d756be3003	0
1_Bt_B	1	Buried turf	0b4401ed8cd900a82f8dc3489221914d	0
1_Bt_B	1	Buried turf	ec65b6bac2c7ec7bf6bf075b3e19fe5a	0
1_Bt_B	1	Buried turf	0c76bcb9a58a1696ed3e393d44eb7940	0
1_Bt_B	1	Buried turf	25b32e20cc4adb48ef2a7773832a08d3	0
1_Bt_B	1	Buried turf	9ea783570a3fd8b864e162338a980a4b	0
1_Bt_B	1	Buried turf	042bce255d43f43bb8541e23e7665964	0
1_Bt_B	1	Buried turf	58e0fa906fda1ad1296aa0fc946b8a19	0
1_Bt_B	1	Buried turf	2fda2122df27ab4a19466546bb96ab10	0
1_Bt_B	1	Buried turf	a9a5bf1949bd501397867119fa794ef5	0
1_Bt_B	1	Buried turf	d4117c1124a1bfbf0f696b02194eff8c	0
1_Bt_B	1	Buried turf	44cb781fd7dd3d4122a5974e5dda8ac5	0
1_Bt_B	1	Buried turf	53e67b65b2d90afdaa27149b13dcd4a5	0
1_Bt_B	1	Buried turf	10784775f527ff7f929f05aaf2b1655e	0
1_Bt_B	1	Buried turf	860e17dcfb37014ed5ad745fa8975090	0
1_Bt_B	1	Buried turf	10a73da518b7b2f0e42e2b9b2157f35c	0
1_Bt_B	1	Buried turf	0111dac663759fe4055c8cd82d40c7ad	0
1_Bt_B	1	Buried turf	1f9e6d5793378d315efbcedd8d712702	0
1_Bt_B	1	Buried turf	ae225b43de35e78e7a564911304beb59	0
1_Bt_B	1	Buried turf	ce3a6c205c179b0c171087a4fee55810	0
1_Bt_B	1	Buried turf	500190c51effae7abb09a5ae910b99e2	0
1_Bt_B	1	Buried turf	a8cdb677944dffa260e36de2e3bda16b	0
1_Bt_B	1	Buried turf	77b66c1d55c7a96445efeafff38ec49c	0
1_Bt_B	1	Buried turf	3d2e6d98ce76b846248dc72d469f6c42	0
1_Bt_B	1	Buried turf	e6d98593bbc01b1e57f896615632c55e	0
1_Bt_B	1	Buried turf	e719484b1d2fabdea90422e0a0f1a9bf	0
1_Bt_B	1	Buried turf	494a7ed66421c0e2078b54273c9edf57	0
1_Bt_B	1	Buried turf	b9a7a44edf4443a2c361aa7d9554a8fa	0
1_Bt_B	1	Buried turf	050e965b39593baa8b1c68f8e062d550	0
1_Bt_B	1	Buried turf	efe20e61c3da67720185618b4fb32c53	0
1_Bt_B	1	Buried turf	e3289932c30c67e171802738e0cbd190	0
1_Bt_B	1	Buried turf	e1d2dd851a7fd8fe93da51c8bd8f5949	0
1_Bt_B	1	Buried turf	6e9d68d7aaffab073e2fb7c61aa50eef	0
1_Bt_B	1	Buried turf	b1cbd6570161cb833cee50f3e22a51e9	0
1_Bt_B	1	Buried turf	df5fdb7c364d8553e9dab45be3e459f6	0
1_Bt_B	1	Buried turf	aaafd759a0a7c1cfaa9ee3c1f3586971	0
1_Bt_B	1	Buried turf	883ea449db4b36d358fd084bb1d9c698	0
1_Bt_B	1	Buried turf	f627b239db96a5f2d5c735609035e4e1	0
1_Bt_B	1	Buried turf	6a6c013d71f96c72ac37022949debbff	0
1_Bt_B	1	Buried turf	ae117d3014f2b42848fb5f46fb5af171	0
1_Bt_B	1	Buried turf	c10de767f9b55bf9c169bccddf5806fb	0
1_Bt_B	1	Buried turf	44490f1f13038e7098d02a073b6052b6	0
1_Bt_B	1	Buried turf	4c469ccf0f66f0ec92a339e476c7e15a	0
1_Bt_B	1	Buried turf	544b62581c8738af93b45e2d0912d9f3	0
1_Bt_B	1	Buried turf	8eaac42cef2b8e00c8f7b036456a6cdf	0
1_Bt_B	1	Buried turf	f1a15c01d0a00df052fc1d8c3fd0beb1	0
1_Bt_B	1	Buried turf	06bb88d2d279c9f0c921b6b8f72c2b83	0
1_Bt_B	1	Buried turf	45ecdd79e4d52e19c288bdcaca4de5e9	0
1_Bt_B	1	Buried turf	39e453a88d77e8b82f9aced327732a66	0
1_Bt_B	1	Buried turf	2e9a8242c3535c987392e58428e031e9	0
1_Bt_B	1	Buried turf	bb3d4f590ea0c6a6d037f02893a84561	0
1_Bt_B	1	Buried turf	6a2f7d33017e9de520036267d5f1d5d6	0
1_Bt_B	1	Buried turf	f43c07b2ace0036b6c95c7d41ccb4aa2	0
1_Bt_B	1	Buried turf	a0598a3f83be25bb0ba9a05267b6cdba	0
1_Bt_B	1	Buried turf	30a707038c1e38149b58ace595cc5b6d	0
1_Bt_B	1	Buried turf	76bc48132752fdababfcfc1cf8ee65ae	0
1_Bt_B	1	Buried turf	a398080460ab8095419ef86549adb136	0
1_Bt_B	1	Buried turf	97206bb9d4bf12cdd1208da11def0fa1	0
1_Bt_B	1	Buried turf	1d5a9c52ad179b9b7fad2e0db2df113a	0
1_Bt_B	1	Buried turf	00d4c76f9c0b958ad17b783d1daf3da7	0
1_Bt_B	1	Buried turf	beb17f57e73e473b561e246163618d07	0
1_Bt_B	1	Buried turf	d5034755654e7cd2fce3eb68450098c8	0
1_Bt_B	1	Buried turf	b237ef94437a5b0af929a4c378ee6949	0
1_Bt_B	1	Buried turf	d365e314dc9754267128f9717621e760	0
1_Bt_B	1	Buried turf	db28208147d6d01137edd75aba768a95	0
1_Bt_B	1	Buried turf	6797a6cb6a18da04c3dc296b3b687160	0
1_Bt_B	1	Buried turf	4dc34d72c7ecf4a6672841d2e44da22b	0
1_Bt_B	1	Buried turf	a45ab02f1ef6765803dd9cf9ff42af71	0
1_Bt_B	1	Buried turf	df4802a2c369fee37a3cb34482304eda	0
1_Bt_B	1	Buried turf	6f0a9cdcd4492d12bce74dc0a3d0200b	0
1_Bt_B	1	Buried turf	2809b3563e7cf674fe8a98f64598c8a4	0
1_Bt_B	1	Buried turf	75e7638ad528d1e68ed75a6022df6c41	0
1_Bt_B	1	Buried turf	ba6e1d47f85a19670df70029d0393eb3	0
1_Bt_B	1	Buried turf	68b229bc11dac63a596214ad28e7f21c	0
1_Bt_B	1	Buried turf	1f5339763714677236ebfa9c235ef70c	0
1_Bt_B	1	Buried turf	7424dfffbf4b338dca7935e0aba05a99	0
1_Bt_B	1	Buried turf	c2d9bf0479fd344d4b0b3e22698a5ae7	0
1_Bt_B	1	Buried turf	2efb8c5ae543ab813911aa3d37e72fd6	0
1_Bt_B	1	Buried turf	a8cd558286c220b3244b82262a409e3d	0
1_Bt_B	1	Buried turf	b408e3fde8d66a58196e62b1b1ecf8d6	0
1_Bt_B	1	Buried turf	9da9c8bf2f0465279f7519e01abe251e	0
1_Bt_B	1	Buried turf	d89a99e769bc5c69c704f757a22265d1	0
1_Bt_B	1	Buried turf	c66bbf3d8ab84d17db74b6a0c36985b6	0
1_Bt_B	1	Buried turf	dca9ae294baa82ab28517d3d07013518	0
1_Bt_B	1	Buried turf	ea41b15067ac3296f625df4da27d1176	0
1_Bt_B	1	Buried turf	73749618448050e7846fdc396b3f41fc	0
1_Bt_B	1	Buried turf	e74b2397e6bfb0db6923f348d66bc4c6	0
1_Bt_B	1	Buried turf	6af3cc6a0efaf8052c948409587a5468	0
1_Bt_B	1	Buried turf	2032c1e80e4620387cd100986bac5659	0
1_Bt_B	1	Buried turf	585695a20a4ff56a85f2838647eb48ab	0
1_Bt_B	1	Buried turf	843c86aa7cb13cf62e99546ae7336a34	0
1_Bt_B	1	Buried turf	37cfaa81326f5db7e4b2c3ec9e43f9a9	0
1_Bt_B	1	Buried turf	6a44b79660e2c6a1eb8ef8a7d6d0de1a	0
1_Bt_B	1	Buried turf	d9ec07338548aa4d53930dd6625d1636	0
1_Bt_B	1	Buried turf	bc8d98d2bdbc1480635075b564705b21	0
1_Bt_B	1	Buried turf	da0b6f3090b47eecfdffacc8ed8e8b17	0
1_Bt_B	1	Buried turf	7e9e9e105a464a5fb08069f2d46cb826	0
1_Bt_B	1	Buried turf	ae8447d64aebc55b96833f59374cdbdd	0
1_Bt_B	1	Buried turf	59bc3d322687fe392e8b8cb291933ba1	0
1_Bt_B	1	Buried turf	da9eb6b3a07a9686c27edf88c6b05af5	0
1_Bt_B	1	Buried turf	2f1848a813260ab0eaa8115c95c2ee39	0
1_Bt_B	1	Buried turf	f0f14936de74c640660468fa40ea099a	0
1_Bt_B	1	Buried turf	30142cd1e80fbcdcf29d781a8c63c972	0
1_Bt_B	1	Buried turf	858e49b8911f4b02eb682417ef74046d	0
1_Bt_B	1	Buried turf	a30426092c985c3ca875c0e19bf61409	0
1_Bt_B	1	Buried turf	7153d44dd79958cf9f997f41813dec6b	0
1_Bt_B	1	Buried turf	75bcffd521b94061157ffe8268eb7b8c	0
1_Bt_B	1	Buried turf	244f9fab69dbb3ed7cb250d3b5575649	2
1_Bt_B	1	Buried turf	1d029a2c6327aa162460a8f5d0fd5656	0
1_Bt_B	1	Buried turf	3986f2ecdc8a4136d5c91cb15822bc1d	0
1_Bt_B	1	Buried turf	cd1096cc60675e84992bf5fd771f4f18	0
1_Bt_B	1	Buried turf	4d5579b00c15ce46f2e4ed9f5ab163f6	0
1_Bt_B	1	Buried turf	eeaa3fab9adbd33bc22daeaba3aea41e	0
1_Bt_B	1	Buried turf	3304c18e230910ee2c6a84b9bd2c162f	0
1_Bt_B	1	Buried turf	1556981d71e8cc582c17f0bc714471e4	0
1_Bt_B	1	Buried turf	8f17017fc200a34b6159a8c37a9984a2	0
1_Bt_B	1	Buried turf	6d6184a686bacfe5a4c3682f75b5ce4e	0
1_Bt_B	1	Buried turf	82a46bf229d5a973157ad071c395c5a5	0
1_Bt_B	1	Buried turf	e4d5c76f1de6ba94f99a7afc883fe822	0
1_Bt_B	1	Buried turf	47796e913137227e350e85a8935e5e47	0
1_Bt_B	1	Buried turf	53df683631b2a59bff70b021a33ed962	0
1_Bt_B	1	Buried turf	f449622b9ff12f1ef7b1e9fa0e4dcb7a	0
1_Bt_B	1	Buried turf	0a13df8fbfa813a8a7f133e929c5b7eb	0
1_Bt_B	1	Buried turf	8aa93e87e5fbc5ca79de66dda48e7237	0
1_Bt_B	1	Buried turf	9073dfd2013bc7fb4b1900c6fc35b7fc	0
1_Bt_B	1	Buried turf	ef6a11725553ad01289b12dd098a4510	0
1_Bt_B	1	Buried turf	92f97d5dc4f43d9bc247d2fa4a8bd341	0
1_Bt_B	1	Buried turf	59bfcfb5cf4166cf97ce9a63cb1349a0	0
1_Bt_B	1	Buried turf	534ce87f0f1be4aed7566a2052fe3845	0
1_Bt_B	1	Buried turf	7c1e7e32b40d94bc1f0a0c8f45ec3e92	0
1_Bt_B	1	Buried turf	98beb5b8e5c9cd284b1eb80b36e61291	0
1_Bt_B	1	Buried turf	ae21a02d850bb14e93bf7e5fc3a82b06	0
1_Bt_B	1	Buried turf	e5013dc500309287b9f27848efd38b0b	0
1_Bt_B	1	Buried turf	49aaa99d0f5faacf78acf21aa759e5fe	0
1_Bt_B	1	Buried turf	c426397c2b26903b1549471b79dfc269	0
1_Bt_B	1	Buried turf	46449995e6a6fc8b21b8951d54b4e1ce	0
1_Bt_B	1	Buried turf	84bd82a9807b5f99fdff1b9c241ddd7b	0
1_Bt_B	1	Buried turf	1b410e918bb7f1068bc6796f7317f8db	0
1_Bt_B	1	Buried turf	75d86bca1781eec5e0160aec14b9436d	0
1_Bt_B	1	Buried turf	323520d1db30f4fd38fe183442904fa3	0
1_Bt_B	1	Buried turf	52307a20587c204c33ca1414973f465b	0
1_Bt_B	1	Buried turf	a22d0365bd240969429f42ce7ad67a32	0
1_Bt_B	1	Buried turf	e8c8569183df78672a21a086396d2f2c	0
1_Bt_B	1	Buried turf	dbbb89215978e75b22e085bb9dede957	0
1_Bt_B	1	Buried turf	5b28372da4b5942c686863275409a97a	0
1_Bt_B	1	Buried turf	917a83a7a6c79bdcb33d6bd19b04963f	0
1_Bt_B	1	Buried turf	b443e309715f9db7992b7e55e33095b6	0
1_Bt_B	1	Buried turf	9c699e4792aa0d9bc1a4de7ebd29eb3e	0
1_Bt_B	1	Buried turf	d2ebb2820dc1074afafbb64a8f940d94	0
1_Bt_B	1	Buried turf	ec8798da6e9a065d34175f6b8d3e05ef	0
1_Bt_B	1	Buried turf	4b23e926dceed7a2774cf33565052769	16
1_Bt_B	1	Buried turf	420dde1c91de16ffafce0f539a1805f1	0
1_Bt_B	1	Buried turf	97c2b3a9dc3932f79276944f48891a08	0
1_Bt_B	1	Buried turf	ce117b71a02257fc151489d28707855f	0
1_Bt_B	1	Buried turf	246131d0e7e2bbb1b71539cbebe03cd8	0
1_Bt_B	1	Buried turf	ae83375c29ead365b3cdb9164e66ebf3	0
1_Bt_B	1	Buried turf	36ca1d9468227f3f5bbe0a724ed7058e	0
1_Bt_B	1	Buried turf	298aa7a4ec1bffca4b9f3775767f5738	0
1_Bt_B	1	Buried turf	8fd0b923b1cd90761658e608108482ea	0
1_Bt_B	1	Buried turf	4fa47b9f39860fac6f0ce3dbfbaa23e0	0
1_Bt_B	1	Buried turf	e364b08a0515cd473a89f23689515c60	0
1_Bt_B	1	Buried turf	5ae6acf24c589d5bde16d36bfe814d01	0
1_Bt_B	1	Buried turf	8eb9c37c447cced853c71dae7aa0bb2a	0
1_Bt_B	1	Buried turf	6e57fbb46ed3ecff0ccc23b92a5d030b	0
1_Bt_B	1	Buried turf	b8939f64e94ab8daac66543d5f03947f	0
1_Bt_B	1	Buried turf	01720a70d80ce4b0dc57904cd0f091d4	0
1_Bt_B	1	Buried turf	1b2ac347bcfcda2add5f2c816781118b	0
1_Bt_B	1	Buried turf	3c69c9209ca9a5d643ac5ddba6d2af34	0
1_Bt_B	1	Buried turf	692e2c4284db2743a01dc4903c399aab	0
1_Bt_B	1	Buried turf	465fbfad17fdb068e6575ba644e4e276	0
1_Bt_B	1	Buried turf	942fdfc22fe1ad0337f93b7375473bb4	0
1_Bt_B	1	Buried turf	6b1c0e5a6a349177270816795bf1d046	0
1_Bt_B	1	Buried turf	ec4dc49d736fdf57a5776b4694c6df92	0
1_Bt_B	1	Buried turf	32937005e700f24ad184536d255e1c0b	0
1_Bt_B	1	Buried turf	11dd9a47d8366fbab55d98241b0c266f	0
1_Bt_B	1	Buried turf	8e92c6feb82f6859999758bc8f05dfe9	0
1_Bt_B	1	Buried turf	02a9775fe5c10b3fb7339c616482563f	0
1_Bt_B	1	Buried turf	2e2be8f120e38d96eece94c7167b5079	0
1_Bt_B	1	Buried turf	4c7f54425ead4ac8ea010ebe2346e740	0
1_Bt_B	1	Buried turf	41f3f0e99f5b64ecdf4f8aadfc4fd8c3	0
1_Bt_B	1	Buried turf	7bb0ee424f08f6d21365d69af6dfbfda	0
1_Bt_B	1	Buried turf	81c3c258fc41564cf6f1f59fd3b63def	0
1_Bt_B	1	Buried turf	1a052a87bad36711776f04daea4273ce	0
1_Bt_B	1	Buried turf	279a87e9aafe1d8f5e56e063a7f47c72	0
1_Bt_B	1	Buried turf	875c6f357bb5f25df7e4a30bf9428afb	0
1_Bt_B	1	Buried turf	bd2e8878249b42796b275b4d0914db8b	0
1_Bt_B	1	Buried turf	877698fb893b20c0668d681560662861	0
1_Bt_B	1	Buried turf	8ffa7dac06c48b1ac7776f382d4db5c3	0
1_Bt_B	1	Buried turf	dc8c05a6c81cc5ed69e83d4f6bda0cfd	0
1_Bt_B	1	Buried turf	1dfbb3610bb33381e26ab2945cc358e7	0
1_Bt_B	1	Buried turf	638d2799131b0cb6925902f6f475921c	0
1_Bt_B	1	Buried turf	e268498c99b23fd5103405ea8cbc41c4	0
1_Bt_B	1	Buried turf	53fddf7678b8eac3e8fae02e43de6dfd	0
1_Bt_B	1	Buried turf	c8308ab60ad10f56a308855287219daf	0
1_Bt_B	1	Buried turf	013f73d9827e2fbc555f38b58f6058e9	0
1_Bt_B	1	Buried turf	27a1fb7d9fb0fb6aee18a08dc8ac5014	0
1_Bt_B	1	Buried turf	049029e3ea784f85217f500b02841ee9	0
1_Bt_B	1	Buried turf	78fd01042d3a81237ef121f1cbfa82a1	0
1_Bt_B	1	Buried turf	6ee6d461b4645e6f6a9b17b1c3ad0e8c	0
1_Bt_B	1	Buried turf	5f640946ef16ec909908ab4ff0557563	0
1_Bt_B	1	Buried turf	eab31e8f93331705d507e1156497de66	0
1_Bt_B	1	Buried turf	2d00d7f80948a50a9d13837bf7bd4bec	0
1_Bt_B	1	Buried turf	708edcf4b605882d68db53a73e2fc093	0
1_Bt_B	1	Buried turf	bff71e67e4e26cf7ba7e2134b5ba6bd4	0
1_Bt_B	1	Buried turf	38e7f95d96ee0605814e90d85e5cd994	0
1_Bt_B	1	Buried turf	78821909d11741f7777142850a7715de	0
1_Bt_B	1	Buried turf	f39f5a49be941dffab4876bfa224c12e	0
1_Bt_B	1	Buried turf	04e4cfe970f6d68f154c87f977f1348a	0
1_Bt_B	1	Buried turf	2b483ed2087c2658789e2fd8a292d945	0
1_Bt_B	1	Buried turf	557304dd776d2601efd4fdb0f74e89fe	0
1_Bt_B	1	Buried turf	afa3d0123df1fb85098620b7c7e6837d	0
1_Bt_B	1	Buried turf	33de9dce5bb9b7bdf9962b3a1289467e	0
1_Bt_B	1	Buried turf	2d2fcd05548d1efd0d65cf9c10f440ed	0
1_Bt_B	1	Buried turf	2b4acef065d5a8f3121b2e53ff6f151f	0
1_Bt_B	1	Buried turf	47fe9ec3be6b64168533a7dba3e9e0c4	0
1_Bt_B	1	Buried turf	2556c933f63926398baf11b94759e6bd	0
1_Bt_B	1	Buried turf	98f129ea6e9dad2a2f51a17853d7c4f3	0
1_Bt_B	1	Buried turf	926184db3b448e3344ff673faae94087	0
1_Bt_B	1	Buried turf	5a0ba9a93b2f2ce532056ce07b0c35e6	0
1_Bt_B	1	Buried turf	7a221f601338c8c4c5e50b6120c53f49	0
1_Bt_B	1	Buried turf	120b72fb0c160d681a7d9df9a55ee1a7	0
1_Bt_B	1	Buried turf	20426790a0efb4b4c255a288094f210a	0
1_Bt_B	1	Buried turf	56211346ccce4bfefda8a0b1abcee920	0
1_Bt_B	1	Buried turf	c7fee94e122173a7e6a50c0de2c3e4bd	0
1_Bt_B	1	Buried turf	c0e9eb50a2edd998736fb799c23b560f	0
1_Bt_B	1	Buried turf	81dcf529dbacfc4c5383de636067e6a0	0
1_Bt_B	1	Buried turf	efa250a8c005860638172c2b9fa031db	0
1_Bt_B	1	Buried turf	5a3e07fe832348b82217ef377bfddfd5	0
1_Bt_B	1	Buried turf	c40e5dddb1b06314c5e5bbf2b70c9d02	0
1_Bt_B	1	Buried turf	78f61feddfd70ec8bd759e08e67fbbfe	0
1_Bt_B	1	Buried turf	afbb2cf26ac846065af385cc3fcad040	0
1_Bt_B	1	Buried turf	245d255fdbf027e89152ce6aec44ce54	0
1_Bt_B	1	Buried turf	aaa0430d1015e905a1203e1d61d1fc38	0
1_Bt_B	1	Buried turf	27b0aaf753f30d36c145f059314c0e44	0
1_Bt_B	1	Buried turf	ae91f84757bbc100b5f65902275a0fef	0
1_Bt_B	1	Buried turf	d78c4dac2d7bad85998dcd583c2e8e7a	1
1_Bt_B	1	Buried turf	19ccb11a1a85f3126d0ef2d47d64757a	0
1_Bt_B	1	Buried turf	25b0027d0bc9186ddc4b9b83515eb56b	0
1_Bt_B	1	Buried turf	3bc2949f52ce150828b32ce1eaadb48f	0
1_Bt_B	1	Buried turf	78362101f7c5944ec18b296066221626	0
1_Bt_B	1	Buried turf	99afa5fbd0f24d170e01c5ebbc58af53	0
1_Bt_B	1	Buried turf	751a7ec5c81f53dc0ce262897ed55bde	0
1_Bt_B	1	Buried turf	6a063290ab5f1837825f46dcc74a88de	0
1_Bt_B	1	Buried turf	57d5e4cb0e16135e597b0f389818a26e	0
1_Bt_B	1	Buried turf	1c34aff42109fc2e12b889363f99809c	0
1_Bt_B	1	Buried turf	aa7389ec1b89be168400cbbecf9e990e	0
1_Bt_B	1	Buried turf	4eba8f529c5b1fb54bace1f8b51f8ccc	0
1_Bt_B	1	Buried turf	83c1acb576ca780ed62354b8bcf0a185	0
1_Bt_B	1	Buried turf	73247a3109737fdd1742cc006b4a7a58	0
1_Bt_B	1	Buried turf	8e640aad41e4e4739406b7f28918bf24	0
1_Bt_B	1	Buried turf	f158a6f7878d05b7147ae3d11f65fe92	0
1_Bt_B	1	Buried turf	4adc8cba8f3b1df5023ca27a540f2c90	1
1_Bt_B	1	Buried turf	b649768a8b3f1a3f525249a1e3c9c556	0
1_Bt_B	1	Buried turf	6dc07d39affdbb963fff856000b28bf1	0
1_Bt_B	1	Buried turf	f28bedf2b9336cd2844ac1aaa7c2dd10	0
1_Bt_B	1	Buried turf	6bbbdcff7716d16c7269eada021c76c1	0
1_Bt_B	1	Buried turf	91501039ed9815e27eb71a913f64e09d	0
1_Bt_B	1	Buried turf	b0449846f0546ba5243529ec478f5cc3	0
1_Bt_B	1	Buried turf	15deb15094acf027fde51640796ece8e	0
1_Bt_B	1	Buried turf	db72d8b51bfe1343a89742335acccb93	0
1_Bt_B	1	Buried turf	63d0573c4ab8ba02ca6aa12afe3c22a9	0
1_Bt_B	1	Buried turf	b6316afa1f632973380d044f87dd02ff	0
1_Bt_B	1	Buried turf	17e4cb742e43c0301ffb9febba64c3a8	0
1_Bt_B	1	Buried turf	070a2b776da3c27ee82a455478a599ea	0
1_Bt_B	1	Buried turf	75340529665da105f6c2d56215d82c48	0
1_Bt_B	1	Buried turf	9eb3b15c2b11ca8f7d1f1a8d0781b133	0
1_Bt_B	1	Buried turf	b61e37b7f85a0788b1078bcbeac71a40	0
1_Bt_B	1	Buried turf	fc588010872048e5cd5396cd34a63cc8	0
1_Bt_B	1	Buried turf	6eed5a198546d92ead085af961a79bdc	0
1_Bt_B	1	Buried turf	ea9dd399438ec0f3021f73f6b06b596b	0
1_Bt_B	1	Buried turf	06c487754620a9691f2addcba086b8e1	0
1_Bt_B	1	Buried turf	2002e18b39eb2553f4a379026369f1d9	0
1_Bt_B	1	Buried turf	a54e385ceba36b8edd7904825462a8f6	0
1_Bt_B	1	Buried turf	aa6fb7fbf15c8691a1edd788ecbd6955	0
1_Bt_B	1	Buried turf	f9de0a22c1102cec61ff7b1b5c02f0e9	0
1_Bt_B	1	Buried turf	534af348cc0dfeeded30c242782e3b71	0
1_Bt_B	1	Buried turf	752e31fb7bcd57a9f0a846c94750de85	0
1_Bt_B	1	Buried turf	63b7a63416d208c7cfd38ec504d09311	0
1_Bt_B	1	Buried turf	b029866be1885195fa5ff46a6ab294f2	0
1_Bt_B	1	Buried turf	cef727092bcbf0ccd42ba6865424bb5f	0
1_Bt_B	1	Buried turf	996a40c1b5428a05978502489bef21e5	0
1_Bt_B	1	Buried turf	f83e1f16482dd216cd80f9e06b322b3f	0
1_Bt_B	1	Buried turf	1d7a1001ab3b5314930fd0b991a835f7	0
1_Bt_B	1	Buried turf	c7e6b544d88e51782761c339cda4e118	0
1_Bt_B	1	Buried turf	9208f2789a598ee1ff99ae200a881fd8	0
1_Bt_B	1	Buried turf	f75086a9105bbc98679323dc45848ca5	0
1_Bt_B	1	Buried turf	ba1c7ca84576ee91c1763f2d756588d7	0
1_Bt_B	1	Buried turf	19a79b34ae42efd6163887b3ef2e4a99	0
1_Bt_B	1	Buried turf	304eea31ff391c04fc1ed3124c43cb65	0
1_Bt_B	1	Buried turf	f6db95f2531de86ce9dbc79c20ef56d5	0
1_Bt_B	1	Buried turf	3302dc2a9254c8ac7c17a27407743a0e	0
1_Bt_B	1	Buried turf	31b26cb6299670ee06860a85238677d9	0
1_Bt_B	1	Buried turf	77270a85aac57f133fde750512ffe59a	0
1_Bt_B	1	Buried turf	ded925a9442797e864a8f311de7925ac	0
1_Bt_B	1	Buried turf	90edda050f4de9ba47bc6ea10f196422	0
1_Bt_B	1	Buried turf	a553a95368c0defa3f37ac9d00e801ac	0
1_Bt_B	1	Buried turf	01a1e47465cf768bdbf6cd59349507f4	0
1_Bt_B	1	Buried turf	885a3c4ba0477ba80643edcbee4cea41	0
1_Bt_B	1	Buried turf	3521f6fa4551e444ef54319e23a83e6e	0
1_Bt_B	1	Buried turf	2440270ee9fbe7b6c6295cfd98f09cb9	0
1_Bt_B	1	Buried turf	b136f10c56ea482eee8faf64ce48d4f3	0
1_Bt_B	1	Buried turf	1586f8c5c69a908ccf1ee21db821d3f8	0
1_Bt_B	1	Buried turf	92e9a997e88e7d9fec838a7a358856ae	0
1_Bt_B	1	Buried turf	522bc9f3db07b2ed4955ac019da8a232	0
1_Bt_B	1	Buried turf	a696849c3cd568443b11f319dfeb4990	0
1_Bt_B	1	Buried turf	3d386bd3740dcd3f31f8d638b188dac3	0
1_Bt_B	1	Buried turf	33115ec36952a60138ccadd82d8afeb8	0
1_Bt_B	1	Buried turf	162bdac491eaafb3382bfbd9a6eda569	0
1_Bt_B	1	Buried turf	7fa9230abb5558a46179e89ab11d9fbf	0
1_Bt_B	1	Buried turf	3f7b7845a8daef0bf9de43b120922727	0
1_Bt_B	1	Buried turf	4a579a7476308801b936728082088cdf	0
1_Bt_B	1	Buried turf	0c2369c127dab30b8210e6ffdd29e18d	0
1_Bt_B	1	Buried turf	25c8928948553db7647959979f391c7a	0
1_Bt_B	1	Buried turf	bb3a3ab1e49055240661d5792304ed05	0
1_Bt_B	1	Buried turf	6a9744ec9f63bc700a0621472ad5e2c6	0
1_Bt_B	1	Buried turf	8008fd7708a45f3b7fe9d2b536e6a24e	0
1_Bt_B	1	Buried turf	4a36f4459b1c7c90af38d0443b565f4c	0
1_Bt_B	1	Buried turf	012f448bad1ce2f5ff16d0846950f641	0
1_Bt_B	1	Buried turf	3d288e13290ba40053119474800735fb	0
1_Bt_B	1	Buried turf	f11ed9775f0f7e189419bd96de05bfcc	0
1_Bt_B	1	Buried turf	a3f6a4fc9016fe878fc6d961c7142f5f	0
1_Bt_B	1	Buried turf	de2823804cacb9764a31523aa13f866a	0
1_Bt_B	1	Buried turf	b9b4a986923031659f092e24b3bf86eb	0
1_Bt_B	1	Buried turf	7b4c328a3c87371e2de684d45c5a2232	0
1_Bt_B	1	Buried turf	f0a89ae8718c6a037b39d3b12a161b6a	0
1_Bt_B	1	Buried turf	4543c92c38969c6a54e9c1165fc0b11d	0
1_Bt_B	1	Buried turf	9457e65b9e6a268c31bc1210b20f6449	414
1_Bt_B	1	Buried turf	aaec9ee8d27513967ae9ca296dbbc964	0
1_Bt_B	1	Buried turf	f5e8417b0ff20b75e00295b1ae4272bb	0
1_Bt_B	1	Buried turf	5fca6dab2c5c92498e0deb56196e17a0	0
1_Bt_B	1	Buried turf	83d407165d39555632bd8b30ec226a99	0
1_Bt_B	1	Buried turf	878fbf6ca00d628905af3d439a5826eb	0
1_Bt_B	1	Buried turf	30e651a9b224801c888bc4ba74369546	0
1_Bt_B	1	Buried turf	564cee458bfded649d964e77af11ff70	0
1_Bt_B	1	Buried turf	7c5b7de67b62864756af23c2b263be4c	0
1_Bt_B	1	Buried turf	45fdfa848d2d629c1add070dfb701392	0
1_Bt_B	1	Buried turf	6df5aaee8ec9e4214690c955293ff662	0
1_Bt_B	1	Buried turf	180e781108459973d045feae1219caa4	0
1_Bt_B	1	Buried turf	0cbeb9916cfe79b3d7be897ee679c7b7	0
1_Bt_B	1	Buried turf	8191de33a9ab2a486b539afae2051bd0	1
1_Bt_B	1	Buried turf	f2ca1a59d526d0e4dd599dd3b1459161	0
1_Bt_B	1	Buried turf	e60c88f211ed7254eeb4a5bddcdb1f65	0
1_Bt_B	1	Buried turf	0a4ee8125fea7b7b06672143586f1adb	0
1_Bt_B	1	Buried turf	fdf0099b94426ed7ef5dc01e1fa51f7c	2
1_Bt_B	1	Buried turf	9a82edeca48c95a7cc24986d3b9e0f0b	0
1_Bt_B	1	Buried turf	9e102b43cc1eedf44255af9b15ee52aa	0
1_Bt_B	1	Buried turf	9119325cafebbbdb77e9121517138d95	0
1_Bt_B	1	Buried turf	e2861f26f14cdb3900ae355f05b6b2e7	0
1_Bt_B	1	Buried turf	0fbb2ca490f8afcf4fa69dfa84c24909	0
1_Bt_B	1	Buried turf	5971e914209d33325f7f8199fc2e1735	0
1_Bt_B	1	Buried turf	f5e2e40de770765565e5093d772fbc43	0
1_Bt_B	1	Buried turf	4af68267b48170165f227ee51fadc75c	0
1_Bt_B	1	Buried turf	808317f0938d14c1b464db995a7b5896	0
1_Bt_B	1	Buried turf	ad1b3e0930556f163c90d18bc7a94dbc	0
1_Bt_B	1	Buried turf	801963b8accc842a500c0358e93b9e76	0
1_Bt_B	1	Buried turf	f38686ca8a0d144b6c82aab5efd03e6a	0
1_Bt_B	1	Buried turf	93f7fd5a730510ed380f45048174b533	0
1_Bt_B	1	Buried turf	c7117e4e768fc2179dfa9ec9ba4fd784	0
1_Bt_B	1	Buried turf	df5153945dbb9af41fa1dbecc00e0991	0
1_Bt_B	1	Buried turf	f376f6c939ae9225216b541016cd41b6	0
1_Bt_B	1	Buried turf	a4a3f7a41da36bd9427629839d5dad17	2
1_Bt_B	1	Buried turf	8ea37fe756fef5776709522ae91b96ca	0
1_Bt_B	1	Buried turf	1fcae42bc02c485a6f95be9a0eb49825	0
1_Bt_B	1	Buried turf	139e7d98faa6bbc874597192d3bf96a2	0
1_Bt_B	1	Buried turf	e1e750ec8cce102b79c032135f77dfe5	0
1_Bt_B	1	Buried turf	41f5a8246877b2f00ffea27f3c090893	0
1_Bt_B	1	Buried turf	8ea1d6333b7b42cd55811f01902479c1	0
1_Bt_B	1	Buried turf	25fd5024ea88d6babe3fc95328b30481	0
1_Bt_B	1	Buried turf	d16b3e655c1d274ea485de937defb37e	0
1_Bt_B	1	Buried turf	8e7363c2ffb10b282757d610aef3d29b	0
1_Bt_B	1	Buried turf	a0f70234e0298ddfc3cfa25e9211ad97	0
1_Bt_B	1	Buried turf	9fdea891501513d00f0884dea552b62e	0
1_Bt_B	1	Buried turf	7595442c008ffc2989874e103876dab9	0
1_Bt_B	1	Buried turf	73651b4e5a950ea10a5800d1bfb0eb4b	0
1_Bt_B	1	Buried turf	39dc1f23bd7bde17013292efcd7492b5	0
1_Bt_B	1	Buried turf	f8b4719473fb68d49f46280644b5a805	0
1_Bt_B	1	Buried turf	b2851e2653911a48daf2893b505e7f01	0
1_Bt_B	1	Buried turf	c08a6983a579b3d5a41ce25dc1159cf4	1
1_Bt_B	1	Buried turf	30d8d40154e01c38f3195edcf773852b	0
1_Bt_B	1	Buried turf	819f5f24a0273c0f3faffe59c4c8a299	0
1_Bt_B	1	Buried turf	74b9ad181aa094147a4e27c8b356aba1	0
1_Bt_B	1	Buried turf	76f9e48fd651794eb3ab8a332e4a9c76	0
1_Bt_B	1	Buried turf	b427312907e4fbf429c879395c596297	0
1_Bt_B	1	Buried turf	20575f97e5b0f0cb632d62487e553b87	0
1_Bt_B	1	Buried turf	0d90596901d9f741fcc7ab700193dca0	0
1_Bt_B	1	Buried turf	373e11d0f922a1de423458da42ce90f3	0
1_Bt_B	1	Buried turf	a4a8a014fe6de77ec636548f0f6c5550	0
1_Bt_B	1	Buried turf	36ab0e2c817aa0cb3f58260552f4e71f	0
1_Bt_B	1	Buried turf	c36b2dbdbcce0e76b8722af1ac96064b	0
1_Bt_B	1	Buried turf	71754b4ee074db5a507c1fc8e373aa49	0
1_Bt_B	1	Buried turf	824122be06289e8cb7401b8d70584d1b	0
1_Bt_B	1	Buried turf	ba70a491f7d3b155f3b98ab3ea1ab72a	0
1_Bt_B	1	Buried turf	f6cdf74cf2bb92012c2d2e97ba046192	0
1_Bt_B	1	Buried turf	7391e03963c5ed9dc57f45222043bd99	0
1_Bt_B	1	Buried turf	1a64057fd9d1e3a4e60ab995d0ad0e94	0
1_Bt_B	1	Buried turf	c6c2b0b51f872b976efd763947b0a933	0
1_Bt_B	1	Buried turf	0c2ed5662a7bbbc7c86ec2b1f420f54d	0
1_Bt_B	1	Buried turf	60bdc566fb7d598f5e56149d4ebc217d	0
1_Bt_B	1	Buried turf	dbdd94dc7eb9a0cfe7c3342fca314aa7	0
1_Bt_B	1	Buried turf	4c5915723d10e3fc536472a970bb619c	0
1_Bt_B	1	Buried turf	30df1fd4f1e9421d74c12e5d1136860d	0
1_Bt_B	1	Buried turf	8b0c2a6749996e2d6122b764ac0f972a	0
1_Bt_B	1	Buried turf	9429aec595cd874387001d9ededa0c61	0
1_Bt_B	1	Buried turf	49936175103757bcaf460a0bde1bfa17	0
1_Bt_B	1	Buried turf	a6111f8dd77f920c20f3a5c48319f307	0
1_Bt_B	1	Buried turf	568e2bd4f4f56cbf75a6f5f397c34af7	0
1_Bt_B	1	Buried turf	f22d1998cd7f0f2cf83c8b6fc32b2c70	0
1_Bt_B	1	Buried turf	003631178bce1be933d209d1272b6733	0
1_Bt_B	1	Buried turf	a7e47ec285d554e4734a3837b8afe83e	0
1_Bt_B	1	Buried turf	2b20e7f04d0ed851c6c593f195dfd386	0
1_Bt_B	1	Buried turf	878c7672e69ba7cbe25bf479cdd72e0a	0
1_Bt_B	1	Buried turf	1b9536c433811cca1e342310c0e16e02	0
1_Bt_B	1	Buried turf	1f04057576b4ef465bdded63c0a9818b	0
1_Bt_B	1	Buried turf	e3b428cb9744a5ab48defc8b40c8a75b	0
1_Bt_B	1	Buried turf	ac6d140dd2e669452ca19b49081f1c55	0
1_Bt_B	1	Buried turf	ad3579040decf6ecc773786cfba190ee	0
1_Bt_B	1	Buried turf	8e1d96e2b83997eed7d040342b8b73bd	0
1_Bt_B	1	Buried turf	194f0c3a174934d1dcbedb4fe1dc0dfc	0
1_Bt_B	1	Buried turf	e79795e600e362d84d35e51480af5bda	0
1_Bt_B	1	Buried turf	2cc7bfe29cddd782c81cbd4e4fc4a96f	0
1_Bt_B	1	Buried turf	89c3dd36273381dede14975f8023b93e	0
1_Bt_B	1	Buried turf	458343e9a6e372075398f626f5d4f62b	0
1_Bt_B	1	Buried turf	6ddf06dfa292954af66cb98ac6f13fb5	0
1_Bt_B	1	Buried turf	5518e16fa6629effe6d90e0c036c0523	0
1_Bt_B	1	Buried turf	7458abdf3a3feb366be504bff7beddbf	0
1_Bt_B	1	Buried turf	59919cf3b76deb994a0592d5954f1e07	0
1_Bt_B	1	Buried turf	b4c3da573af77ea8ff784f93e3e0e785	0
1_Bt_B	1	Buried turf	9f3e3d2105ad33f16cf395ef26e9d926	0
1_Bt_B	1	Buried turf	ef17101af6eb4ff8a7e88a14284b3ce3	0
1_Bt_B	1	Buried turf	83b1100923c27a92eb2d2c6cc9fb0a1d	0
1_Bt_B	1	Buried turf	24a063bf3973b7754d022aca0abb1360	0
1_Bt_B	1	Buried turf	057ccc3a1d34e7ac2c9aa46a2d84e323	0
1_Bt_B	1	Buried turf	ec99f6f84586b8869b5735ade437b16a	0
1_Bt_B	1	Buried turf	719a3b03ef8d0ea9e8aad626844581cb	0
1_Bt_B	1	Buried turf	864a826ad405bd484af8fca6b1ca5c2a	0
1_Bt_B	1	Buried turf	1541d807b519bd88faba6b3422a865d5	0
1_Bt_B	1	Buried turf	c306aa2cad82aae03a6f75a8220ded1f	0
1_Bt_B	1	Buried turf	84225ce3e0240be74adf7a02d4f7abaf	0
1_Bt_B	1	Buried turf	631779d9f0ff8a1b9226cd6da38e44c4	0
1_Bt_B	1	Buried turf	29234028d035672973f55a5146d1fa43	0
1_Bt_B	1	Buried turf	b4564773e8e23387f3953bea00c8e97f	0
1_Bt_B	1	Buried turf	235ca12d7be94ae0413aa74b520f1b51	0
1_Bt_B	1	Buried turf	3acef4493814c5618c5cb82150a8f1a3	0
1_Bt_B	1	Buried turf	354100bc666a1e08218b0a806607b037	0
1_Bt_B	1	Buried turf	a34de2785531f805a032e7354ff8a99f	0
1_Bt_B	1	Buried turf	4bbf75fb8ef68045e4e5798d4665801d	0
1_Bt_B	1	Buried turf	f9fe4a9c4bc4e528cd703241a0e0904e	0
1_Bt_B	1	Buried turf	a953f760c0c002cb90a9c6ed70a99edf	0
1_Bt_B	1	Buried turf	11b77c43a6ed7d7207874be458ca3056	0
1_Bt_B	1	Buried turf	147f9682f81df81171cad1caffecf8b9	0
1_Bt_B	1	Buried turf	6bf4c7b1a33ef3f63516e1c90b08d563	0
1_Bt_B	1	Buried turf	146b8641225ebdcd462baac311083022	0
1_Bt_B	1	Buried turf	b5d0a8dbd589aa093ed135128f18fe6f	0
1_Bt_B	1	Buried turf	97bc19b68f46907084f391d3dc70ca3d	0
1_Bt_B	1	Buried turf	a03aa1c8db0ca2060ad435c19fd6e058	0
1_Bt_B	1	Buried turf	cf4035705412a41dea1ff94faf57771b	0
1_Bt_B	1	Buried turf	3ddf8da8be261d9783a185d938132f70	0
1_Bt_B	1	Buried turf	807da98287412f2c88fe9b2ac18230cd	0
1_Bt_B	1	Buried turf	bf7a0d892890e28916abb518c43f0e61	0
1_Bt_B	1	Buried turf	63743f116790029adf105914fbfc5813	0
1_Bt_B	1	Buried turf	9863b5b1b61fc8b956a6780ca236d237	0
1_Bt_B	1	Buried turf	0d2ef5be499d60781f496cbcc882b082	0
1_Bt_B	1	Buried turf	72a75d1e5329c314ed241a0f2f6be2dc	0
1_Bt_B	1	Buried turf	f052cf3b3f199e30ed230aee609915dc	0
1_Bt_B	1	Buried turf	9b8699df6b14f24f2549f54e2fcf6277	0
1_Bt_B	1	Buried turf	b490ffd376a4093fdc02d1ac00c721ef	0
1_Bt_B	1	Buried turf	0baafd6abc5bca38c2086ebdfe79c8bc	0
1_Bt_B	1	Buried turf	f042f44222199e613d5a7628f5dc7426	0
1_Bt_B	1	Buried turf	4feeae6a0fb8b1104f2fa1d37211a7f9	0
1_Bt_B	1	Buried turf	4922b7c42b3f7dc66d5a40a88ff5a0d4	0
1_Bt_B	1	Buried turf	f02af24fabe95e5aee56e374210a5ccc	0
1_Bt_B	1	Buried turf	2892d8e0a3f1add5ecc0395b04f62dc6	0
1_Bt_B	1	Buried turf	01f70f79f01c54ee3657a134ad7f5f92	0
1_Bt_B	1	Buried turf	8ac123e53c58b19df82f410202d3bab1	0
1_Bt_B	1	Buried turf	c47c212aebcd7fe7a8f7275930a43eca	0
1_Bt_B	1	Buried turf	f7460ccafeec047e9d5913d15a1a788f	0
1_Bt_B	1	Buried turf	1f19d036bc70441b3da73180b0c56fb1	0
1_Bt_B	1	Buried turf	bfde974f8d106cae4928f9a019b086de	0
1_Bt_B	1	Buried turf	2fdfcf47413ac0f1b8e59baf029a37b7	0
1_Bt_B	1	Buried turf	abc89684359542784602a45156b99756	0
1_Bt_B	1	Buried turf	d747b1a8e154b1b016dae49bc76baea0	0
1_Bt_B	1	Buried turf	7705eb0705495809afed7469f00ba534	0
1_Bt_B	1	Buried turf	a9f3fafa45ee6b1000d8cbf11aa94363	0
1_Bt_B	1	Buried turf	aacc5a410a03acd1a16c10fdc58ad783	0
1_Bt_B	1	Buried turf	7762b23d1677e72a8760f936452e612e	0
1_Bt_B	1	Buried turf	a9b0c5423c5b550d780cd687fbdb83c7	0
1_Bt_B	1	Buried turf	e3b9534e02b1dee176076a758196f1b4	0
1_Bt_B	1	Buried turf	c5758c27f8cd4ca00c8d09eef5cf3552	0
1_Bt_B	1	Buried turf	8e150941080b1fbe91cbf82155c494b4	0
1_Bt_B	1	Buried turf	18510484faaf40d662a91401d71c049e	0
1_Bt_B	1	Buried turf	c8a4ff8dfe3d9817fc85af17be9cf6f0	0
1_Bt_B	1	Buried turf	6ce9352f11678af92e40abe318a94a27	0
1_Bt_B	1	Buried turf	193a16e5cee72b8c6f6ba49d07bf17d8	0
1_Bt_B	1	Buried turf	1c82ba994e5e20262e30ee1df2a06f77	0
1_Bt_B	1	Buried turf	e7cd65d10f87974a6e43e26868719c85	0
1_Bt_B	1	Buried turf	5a0a814e561dd26eac0b5753c1c288d2	0
1_Bt_B	1	Buried turf	6062a518ecc0a2cb0d04a79f183f3d1d	0
1_Bt_B	1	Buried turf	f8e31db14a54f0912c4bc21155634e7d	0
1_Bt_B	1	Buried turf	230d457cc6452d871dd470be8000f09e	0
1_Bt_B	1	Buried turf	af673431c46ec1b6cec0b7a653fc4b79	0
1_Bt_B	1	Buried turf	eb700f5c47e82d4ca7a784be1f1ddf8b	0
1_Bt_B	1	Buried turf	80b216d7db681e86e6ba6f8bc279ff8d	0
1_Bt_B	1	Buried turf	a982b4c2ff98e1ddedefdc7f341741e9	0
1_Bt_B	1	Buried turf	bfa5add16283384d58764f74a0f62b9d	0
1_Bt_B	1	Buried turf	e7245b181b1c20338de60a4775afc698	0
1_Bt_B	1	Buried turf	25d9dbc04dad01742d6fac40914c0e31	0
1_Bt_B	1	Buried turf	0fed64242b9cf2aac963b41db1ab4522	0
1_Bt_B	1	Buried turf	0ac5a1af149cf455ac893fc4dc400732	0
1_Bt_B	1	Buried turf	ca2852d1232b3749f7e795a7ea7a3179	0
1_Bt_B	1	Buried turf	3473515f21df98644f27cae523b51b08	0
1_Bt_B	1	Buried turf	05341b1bfa957eb1f8f9ed6a9d9b3a10	0
1_Bt_B	1	Buried turf	cc1aef151d132dcb5a7a92f31dc30a5c	0
1_Bt_B	1	Buried turf	b3da8441be9b79acbbaf16eac3790163	0
1_Bt_B	1	Buried turf	128f7ced711832d4ac97d0155808afaf	0
1_Bt_B	1	Buried turf	b41dc5b16aef8b2708ce7071bf8df686	0
1_Bt_B	1	Buried turf	1b229554d651d2da1b3d80135ce20c80	0
1_Bt_B	1	Buried turf	78fa7840e253a36e40082503df0e00a7	0
1_Bt_B	1	Buried turf	3ca59ada69b1cd8efb8a4866a865374b	0
1_Bt_B	1	Buried turf	02ab038260e0b56da440028c8ea9f6ef	0
1_Bt_B	1	Buried turf	cdbc507ff346d896f6d53cec61192c36	0
1_Bt_B	1	Buried turf	3506e5b764ac201a449998da4519bb61	0
1_Bt_B	1	Buried turf	a7576f0be775e4e63391abca84c56420	0
1_Bt_B	1	Buried turf	b644d24e92bc96941a091d8d18ba4c82	0
1_Bt_B	1	Buried turf	15af3a9c2261dd7a6fd22736c4a47986	0
1_Bt_B	1	Buried turf	309be20317caa0674979a03545b89b18	0
1_Bt_B	1	Buried turf	3d48081d3b939a18922054331a7fa354	0
1_Bt_B	1	Buried turf	3fb6c7fb2aff8231fb631124df218644	0
1_Bt_B	1	Buried turf	a1c8dfdb0dc45b587c7678f0e2ef2226	0
1_Bt_B	1	Buried turf	d475f3d6624734e481a9c80017afdfb5	0
1_Bt_B	1	Buried turf	618fde288d9e9f38710efeba3332535e	0
1_Bt_B	1	Buried turf	c3e29898378301b785839191086fb753	0
1_Bt_B	1	Buried turf	acd4bb5f01ce3cd9c651c57e386b2122	0
1_Bt_B	1	Buried turf	3a7fe11318a223c481b81628a2522fc5	0
1_Bt_B	1	Buried turf	1447a6dfced940813f7826b5d54c061a	0
1_Bt_B	1	Buried turf	2c6ed12541aa38105c3985d89e14f019	0
1_Bt_B	1	Buried turf	e5d307cfcab579fd27f9b91be8540f40	0
1_Bt_B	1	Buried turf	5ec6969c694bdb509c334bc4e1917a64	0
1_Bt_B	1	Buried turf	13dc4b2140982808f80568ce6720f32a	0
1_Bt_B	1	Buried turf	01d7930e197c06845c83b657f16d40ef	0
1_Bt_B	1	Buried turf	b62e1041c0aeb12627ac826e08255c4f	0
1_Bt_B	1	Buried turf	81b048fa608c75831cac42d6a994a7ad	0
1_Bt_B	1	Buried turf	1f439017679159537877df67cb8a156b	0
1_Bt_B	1	Buried turf	3ac950f3f411dfffb8b4ed08b5e715a1	0
1_Bt_B	1	Buried turf	4e151646d02b5a1ff9a78b5a076f9c29	0
1_Bt_B	1	Buried turf	96e4a5f5bcadbc891ac1c23367712813	0
1_Bt_B	1	Buried turf	07813d2f32775da7c8cf1383d24f7667	0
1_Bt_B	1	Buried turf	37100e63c95e9716347ce4b06fe8da52	0
1_Bt_B	1	Buried turf	e4def3d688a170209db5ae7ddb6d4bf6	0
1_Bt_B	1	Buried turf	49c7ec4f166533bf79b03369a480c240	0
1_Bt_B	1	Buried turf	9b02dc18eda51ed0170073b97577f290	0
1_Bt_B	1	Buried turf	b47d6f342fc73a9dbe36b18879ad3d27	0
1_Bt_B	1	Buried turf	7358d220543a3240da00247dcbd8a3b5	0
1_Bt_B	1	Buried turf	cf1ad1c7a0beda73352ac73f02d5c41d	0
1_Bt_B	1	Buried turf	cf5ee93d5a90308ae5377c879bac8654	0
1_Bt_B	1	Buried turf	bc71ac104d4602a661569e9f376d973a	0
1_Bt_B	1	Buried turf	9b01fa544c0d2b59e2286bf407ae25ed	0
1_Bt_B	1	Buried turf	ce588e01271758b0cd8ea19c88328c10	0
1_Bt_B	1	Buried turf	203c66aa2ac2134e272229baabd28f5a	0
1_Bt_B	1	Buried turf	727100855f6467702fe68a3a33ac7259	0
1_Bt_B	1	Buried turf	db0255498edc946959d42de56a5db99f	0
1_Bt_B	1	Buried turf	dc5cf8fe8f4378d3de0354070990baed	0
1_Bt_B	1	Buried turf	0c2ee59dc948ae4b626599f3ea150d1b	0
1_Bt_B	1	Buried turf	a29bc5dd6b05e91e35ba9abf86a7d721	0
1_Bt_B	1	Buried turf	02c51e534942896939bba9ce0a716969	1
1_Bt_B	1	Buried turf	39f2a829f0a0634689f83a333bda01d1	0
1_Bt_B	1	Buried turf	858d98f81c43536e2b03a35186dc8159	0
1_Bt_B	1	Buried turf	b0d3a1e57563210e418b4fea83cf88f0	0
1_Bt_B	1	Buried turf	5e33cc25d7c7255356748989d209ad7e	0
1_Bt_B	1	Buried turf	221f8d2f81794b5bb0745339f9117b83	0
1_Bt_B	1	Buried turf	fa6f8866f6452c1f038c8dccd9119de4	0
1_Bt_B	1	Buried turf	ac05dca4ec31c133e7a19569206c1232	0
1_Bt_B	1	Buried turf	4fd326a7db8bf7b72c8c1c36ebdc1b38	0
1_Bt_B	1	Buried turf	ab3a735fb5d9c6c37df20dc3cd2d1fda	0
1_Bt_B	1	Buried turf	a15ac386444200e379fc59d58d9e324f	0
1_Bt_B	1	Buried turf	2ff538027d6905e29a156528c4ee1c9d	0
1_Bt_B	1	Buried turf	dd89dd983f1fec034e47d2635b47d1e1	0
1_Bt_B	1	Buried turf	ac1e65fd832c5797eb56b1ebd705f54d	0
1_Bt_B	1	Buried turf	a96b74ad84171ff5b22d042c98c0e7b3	0
1_Bt_B	1	Buried turf	cf8455d735a9558e52f389d0a39f9cab	0
1_Bt_B	1	Buried turf	0f227a8015016bde6c9db33924bef8bb	0
1_Bt_B	1	Buried turf	2064b43d4f5d5fefb606331fee74c2a0	0
1_Bt_B	1	Buried turf	58a71afbcfcc6333b1bc6b82c9dcc265	0
1_Bt_B	1	Buried turf	d91722587cc405d9f7f2db2e0b1e82f4	0
1_Bt_B	1	Buried turf	4fce58c67c341048b8f1cd50143bc784	0
1_Bt_B	1	Buried turf	928f1c005470746c57780fef9ea58a1b	0
1_Bt_B	1	Buried turf	c9c7df73f8b15a8b5d792032a335586d	0
1_Bt_B	1	Buried turf	f0ecb246ddf51cb2bd2747ee8e21bc3f	0
1_Bt_B	1	Buried turf	fc7b9032f6895c82f9501fd71d7c5473	0
1_Bt_B	1	Buried turf	588471284446fd63c29008abd026b230	8
1_Bt_B	1	Buried turf	5167b3e50b5b0033e98844486bf242fe	0
1_Bt_B	1	Buried turf	f9ea3603fdb10efb073926c26ba99037	0
1_Bt_B	1	Buried turf	b104eff3ab1451dc26f95c761bac6f0e	0
1_Bt_B	1	Buried turf	21bb7492b224cb1de346c77d8f230ec2	0
1_Bt_B	1	Buried turf	718f514434324e0c9fefd7668e704b00	0
1_Bt_B	1	Buried turf	71cf44827d488fc3374815f4bebc6c9b	0
1_Bt_B	1	Buried turf	5cd8406ffb6512adbf780f627fb94de5	0
1_Bt_B	1	Buried turf	8aedb0b90a04c2ea91dcdfaaaca5d996	0
1_Bt_B	1	Buried turf	a75031e18ba595cec3760ef0fc35288c	0
1_Bt_B	1	Buried turf	5311892718a28d85ab7a81cec4ca8382	0
1_Bt_B	1	Buried turf	4029d465c5b265ef683f3ace709cf7d2	0
1_Bt_B	1	Buried turf	659dc77016a418da5c0ce6b26d1c5a1a	0
1_Bt_B	1	Buried turf	35fafdf596037b8fc77a10bd0913130e	0
1_Bt_B	1	Buried turf	deafdc03f61132e7c261f87213e52c5d	0
1_Bt_B	1	Buried turf	1d2248ba2c5429deb61905aa794ae75b	0
1_Bt_B	1	Buried turf	6c9c7b064fea62bd50d758e93f41ed37	0
1_Bt_B	1	Buried turf	c473d0db0219f06ed4f2332e9b97db75	0
1_Bt_B	1	Buried turf	91f6b9e4d988af691cd98e22b07692d2	0
1_Bt_B	1	Buried turf	a9ebd39140f43f62c85dc3909a1fcfe7	0
1_Bt_B	1	Buried turf	e354b6bedd45648678f43246efa8b63a	0
1_Bt_B	1	Buried turf	fcbddfa65061f42b9b11fcb181b6d311	0
1_Bt_B	1	Buried turf	8dfdbf195583a2fa48756a9161853358	0
1_Bt_B	1	Buried turf	af239d7191ff4904f7ca481d0d619d4f	0
1_Bt_B	1	Buried turf	91b5188857fc6a8422946792de08e9ff	0
1_Bt_B	1	Buried turf	7a436aed4cc52aef0c3a4d7f64b6179f	0
1_Bt_B	1	Buried turf	45ed5e090d97a5f8a20704c9f1d04338	0
1_Bt_B	1	Buried turf	d9351514abc0b6d4ed67e006bbf9854b	0
1_Bt_B	1	Buried turf	feeecb8cc45081563f0ef5270287b517	0
1_Bt_B	1	Buried turf	18c1cced31332b803a1bb81d216eb6e4	0
1_Bt_B	1	Buried turf	a6d58313239bee15f3dd5ef641b61ed4	0
1_Bt_B	1	Buried turf	aebe8589376484f0529e8c1ec3086b1d	0
1_Bt_B	1	Buried turf	187dfb98bc455b7dbe45dd68b37ea7a1	0
1_Bt_B	1	Buried turf	89487cb5c4ca0f0616e3d6c36c7be2a9	0
1_Bt_B	1	Buried turf	ecf6fca5e1778b276bcb6126814ecd8a	0
1_Bt_B	1	Buried turf	d8e4c2802e91b5e2fbb5aa4ca77a2a89	0
1_Bt_B	1	Buried turf	59e768821173e453e820ab39d43d9fd9	0
1_Bt_B	1	Buried turf	aacc0d67a4d6d3be328b5159f239602f	0
1_Bt_B	1	Buried turf	6a1da03597b6ac00330e0d4f9e92a5d5	0
1_Bt_B	1	Buried turf	f1bd92f7b9df33f0d0880e59edc25ab2	0
1_Bt_B	1	Buried turf	2d89033dbb9be7d0ba33d103e476f9dd	0
1_Bt_B	1	Buried turf	58c178a69809994d8ad02ed45d44dd21	0
1_Bt_B	1	Buried turf	5be83d09e8a51c3e25c9c13a3e16ca3c	0
1_Bt_B	1	Buried turf	a662dbe64ec6a5e54e3a677283b4460a	0
1_Bt_B	1	Buried turf	30bc2af36473a2ab8e0d1f3c941f5eaf	0
1_Bt_B	1	Buried turf	afe6235e83342cbcccd152edfd158d44	0
1_Bt_B	1	Buried turf	6c359e567750d1fcd6c3d98166f0fdcc	0
1_Bt_B	1	Buried turf	637a8fdda96ad4ee177da4c14bca6aa6	0
1_Bt_B	1	Buried turf	3f8b2478f531c7de2d6b7e01e75b76cf	0
1_Bt_B	1	Buried turf	a0513ad49ed39382dc2d29093c9fc8fd	0
1_Bt_B	1	Buried turf	783fb45dd973bc5bee38e34dd4a28260	0
1_Bt_B	1	Buried turf	b357b7ab44f1b8b2fabfcf9d35d8afc7	0
1_Bt_B	1	Buried turf	4ba6aeb2d8f9877b0b96fd9628c7c8ea	0
1_Bt_B	1	Buried turf	90bd4733ee5a5e971f4c348f41717abf	0
1_Bt_B	1	Buried turf	5341b27a643cc80de3be1f3be35ce683	3
1_Bt_B	1	Buried turf	980456cbed7eab8360bf080f0d2c7a0c	0
1_Bt_B	1	Buried turf	d28946974e298b5ae30d54e9070e78b6	0
1_Bt_B	1	Buried turf	83c923e8a7ceaa4b85bc59e00cc6fd2a	0
1_Bt_B	1	Buried turf	05c4c1c21af9739fe6a34a3e9fac92ec	0
1_Bt_B	1	Buried turf	be6c7f5a88dc196ace377ac56d51e749	0
1_Bt_B	1	Buried turf	1cc58f57cc61e20316407ede047340f3	0
1_Bt_B	1	Buried turf	bef4c95fa50fcd7e7980b734c70d570d	0
1_Bt_B	1	Buried turf	ede6a6877de2363e13c60626ff66e959	0
1_Bt_B	1	Buried turf	ec1f94569e6f7e8e37b98f822d927ff1	0
1_Bt_B	1	Buried turf	931876977ed6e1190e27e77e2b8a2bfd	0
1_Bt_B	1	Buried turf	0b3a3c807837c957c6c0d86639b629c8	0
1_Bt_B	1	Buried turf	e56dbed6cf945d3ee441c10399607847	0
1_Bt_B	1	Buried turf	ad4b05121dfbe5adb17a9cc729947495	0
1_Bt_B	1	Buried turf	26c70f5b7cec435d38ef9c407de91ffa	0
1_Bt_B	1	Buried turf	4caac775f771e6e66eb3d95778b56fa5	0
1_Bt_B	1	Buried turf	41b09aed1402d896a048f14dc684d053	0
1_Bt_B	1	Buried turf	87ced29342809b2367fd9b9b8b87610a	0
1_Bt_B	1	Buried turf	5e317309f4208f98a8895875cb8c1506	0
1_Bt_B	1	Buried turf	4c1dd45bdbfe1d335b5c949456046063	0
1_Bt_B	1	Buried turf	6d734d2de9f4316c1e1e4113a2118e51	0
1_Bt_B	1	Buried turf	8e57ecb9ff60a730278057aaab82a36d	0
1_Bt_B	1	Buried turf	1681ec91bac52ad7d8ca7b53242dca1f	0
1_Bt_B	1	Buried turf	c3ddbef74672d3cd8bf43acac7094ac7	0
1_Bt_B	1	Buried turf	cdfbcb2a424837712b5a97ddb1728f64	0
1_Bt_B	1	Buried turf	869f92fe65a73e3a98443edac16df40b	0
1_Bt_B	1	Buried turf	a9c013cd69f1d49911831e9ac75d21e5	0
1_Bt_B	1	Buried turf	97534cb7960b5ba0b2f9f4cb43eedafc	0
1_Bt_B	1	Buried turf	9fb2de5624d89194374d8a2c8d3e6efc	0
1_Bt_B	1	Buried turf	b73f60807f16a5fbaed26a6231865878	0
1_Bt_B	1	Buried turf	72fea707c050001fdf6761cd31ad126c	0
1_Bt_B	1	Buried turf	fabaade9ed7da2e38f9426bcceecd8cd	0
1_Bt_B	1	Buried turf	19a7be26db3c1354d808da14724f8428	0
1_Bt_B	1	Buried turf	4c3a3a4b774e0c52fe76499de3fc614e	0
1_Bt_B	1	Buried turf	e640abf30a64f0f57347cf35883affae	0
1_Bt_B	1	Buried turf	3dcebe66c1e559de8b2d2e9883c363c6	0
1_Bt_B	1	Buried turf	7617093573adf3764417285a66f0f555	0
1_Bt_B	1	Buried turf	708ede7f38691f262b45821922897a98	0
1_Bt_B	1	Buried turf	4e2884fb66300072fde8c7c0c9d78dde	0
1_Bt_B	1	Buried turf	4ac798add855a2251dd50c975ff5d589	0
1_Bt_B	1	Buried turf	a27f0f31ebd7e9980e7bf82619c898bd	0
1_Bt_B	1	Buried turf	f3b0aa0d139af26f7b0b2d44add36b6b	0
1_Bt_B	1	Buried turf	49cd78f6009c03d83ed4ee5b13fa6d28	0
1_Bt_B	1	Buried turf	cc34dcf76cd293c831bfbafee2f066e6	0
1_Bt_B	1	Buried turf	e19e9ca5c5df5f71319b03d2a00eb7a2	0
1_Bt_B	1	Buried turf	5f48d760bdafd74c73c06d74ec61e679	0
1_Bt_B	1	Buried turf	c8a922a53e969e916ac42e8b80b3b4f1	0
1_Bt_B	1	Buried turf	aeb94a0fa761bc6197462da26937246a	0
1_Bt_B	1	Buried turf	d0ee9daf1cd63fcdf04dad17cc684751	0
1_Bt_B	1	Buried turf	f3c59829294d7c4cb6f8bc89db894c3d	0
1_Bt_B	1	Buried turf	bd296ccb9b62508001a8556eeb2c4d6e	0
1_Bt_B	1	Buried turf	df8b879846186e2ca27ee21198b7b518	0
1_Bt_B	1	Buried turf	573b882a7a2fb7c1d1cd581b203f112b	0
1_Bt_B	1	Buried turf	666814dc75372de88d451aa044464af6	0
1_Bt_B	1	Buried turf	a83ac7abf73bd92d20ffc3da4212904f	0
1_Bt_B	1	Buried turf	fef24166f4a27d0ce18713050cefc7ef	0
1_Bt_B	1	Buried turf	6c2032a75374663b21b7de902e799e5c	0
1_Bt_B	1	Buried turf	36c42f2a18d344905ed2763414536769	0
1_Bt_B	1	Buried turf	bebe7009077ac3d09d2323f7ee8c4385	0
1_Bt_B	1	Buried turf	d3ab99cc2c1849c7afaeac6d4229c32e	0
1_Bt_B	1	Buried turf	5e37894ff93eaa1c10869e321bc8c802	1
1_Bt_B	1	Buried turf	9fe7f1becc03ba7ce575d608e53eeaae	0
1_Bt_B	1	Buried turf	47ac3e9bfbf704befe27fd29b7d5648f	0
1_Bt_B	1	Buried turf	ed0b28e22f4c4c17ec3505398882de81	0
1_Bt_B	1	Buried turf	44938f8714a2471909fb409f7821593c	0
1_Bt_B	1	Buried turf	3f53c95b3af52e2418c272beda614614	0
1_Bt_B	1	Buried turf	7f89eb7f4397dfc3fb50606f17a584f7	0
1_Bt_B	1	Buried turf	b10a137ddbf1918aec36a8e2d9e57139	0
1_Bt_B	1	Buried turf	2bb68970be7ae5d2f106eb8b5eaf9f75	0
1_Bt_B	1	Buried turf	d7aa12e050862f05dd912589b49f63eb	0
1_Bt_B	1	Buried turf	179d17f895947d37c30690563a5728f2	0
1_Bt_B	1	Buried turf	886a1d70a5d13e352d7dfeb4cf994f2e	0
1_Bt_B	1	Buried turf	fd2fc597bae9064b06567d8df16a64ee	0
1_Bt_B	1	Buried turf	43fbadf02308afb4766f0f43fe030f70	0
1_Bt_B	1	Buried turf	3771b0e1f7a7390cceec2d8f403fbeb3	6
1_Bt_B	1	Buried turf	faa35486830b1319b79c20754105c161	0
1_Bt_B	1	Buried turf	522aa25b36d02034cbfbb40510134656	0
1_Bt_B	1	Buried turf	3929d6b550d7306d9ae334ed97f95576	0
1_Bt_B	1	Buried turf	e7f66ac201b3517ac5fc424536da3ee8	0
1_Bt_B	1	Buried turf	39a67286e0fec0f4257af88e41324177	0
1_Bt_B	1	Buried turf	c2665dca671e309cbda4b5ef2cb94bed	0
1_Bt_B	1	Buried turf	ca6a16e067f7c012ba6f280e901d8cc0	0
1_Bt_B	1	Buried turf	988ec6db2330896ab041ce2c951a0610	0
1_Bt_B	1	Buried turf	b16d9b4a4d7dac59bd5638a12a6c08b4	0
1_Bt_B	1	Buried turf	d044e7b9a310f63b72f1a620ea68149c	0
1_Bt_B	1	Buried turf	2a2a0b827121709e6042fac857f00b65	1
1_Bt_B	1	Buried turf	1317463c596aaa6201be433351bfff5c	0
1_Bt_B	1	Buried turf	a9ed470b3ef2bba8c26bfcabbc915a06	0
1_Bt_B	1	Buried turf	f562976668c7e23de0692f81463d1e2d	0
1_Bt_B	1	Buried turf	d345ef38162e1320079a9e6e4f682874	0
1_Bt_B	1	Buried turf	fb36176051eda2827fc70bf0e8287af7	0
1_Bt_B	1	Buried turf	5095e99b1de12970da771c7e76e66c14	0
1_Bt_B	1	Buried turf	fddffccbd3c7c0d040a9abe1a913f203	0
1_Bt_B	1	Buried turf	ba082ad2a500eec4c5166bd52382f4cc	0
1_Bt_B	1	Buried turf	2f87ed1a5aef347584461a3e47b551d8	0
1_Bt_B	1	Buried turf	bf00bf9bc06c066e457ef1dd5626350b	0
1_Bt_B	1	Buried turf	a618d467f4913270b87a5dfcb8caa697	0
1_Bt_B	1	Buried turf	32a9474bd5008aa03647da0e298a395a	0
1_Bt_B	1	Buried turf	93079427f0888d887ec316f4c126e9fe	0
1_Bt_B	1	Buried turf	0762192d2bb9da875f91fba1789fd5dc	0
1_Bt_B	1	Buried turf	f61afcefb2ae2683381367d015dab130	0
1_Bt_B	1	Buried turf	4215f17b41e3a2a225397f922b98ee16	0
1_Bt_B	1	Buried turf	b66d3aec832e3ace46a757101f4989ff	0
1_Bt_B	1	Buried turf	6eb76b356fe667e43b0e37f532a3fca5	0
1_Bt_B	1	Buried turf	79ed21c70b462acf3f820ccd5db1994a	0
1_Bt_B	1	Buried turf	084ad9da42bf023965a5bc052ed83996	0
1_Bt_B	1	Buried turf	c1ba4708ac3ced4ca52392d21049e6e8	0
1_Bt_B	1	Buried turf	ec18998c2b9796250c51e48104f43b50	0
1_Bt_B	1	Buried turf	e81a8c2245c45b43ba1f97983252db1c	0
1_Bt_B	1	Buried turf	4eabc7a8853cc07561b10630ce22febd	0
1_Bt_B	1	Buried turf	c1698358de1f2e37e791ec184b1b4201	0
1_Bt_B	1	Buried turf	ad81a4510dc4ca2ff12ebf7bf4f54fe3	0
1_Bt_B	1	Buried turf	57bae5192b08f3742bc187f42da61da4	0
1_Bt_B	1	Buried turf	9902bd164e5dbb040ce6a384ccd80ce9	0
1_Bt_B	1	Buried turf	65a60ecd1c1cd2d01be1c51a89832496	0
1_Bt_B	1	Buried turf	283bea7dcb09167e4ab7f276189bf08c	0
1_Bt_B	1	Buried turf	fb80aca1b819f7775ad21b0296db01cd	0
1_Bt_B	1	Buried turf	3a5628b4d2676640b1e04f1d0599c449	1
1_Bt_B	1	Buried turf	60b7e12260765ffd7eb270775472f60e	0
1_Bt_B	1	Buried turf	687b59b14b26905eb3e6575f2765e8e0	0
1_Bt_B	1	Buried turf	789676d983706f7b93d3bad6c5f8ac05	0
1_Bt_B	1	Buried turf	b7625d563855ad60844872518f71ed84	0
1_Bt_B	1	Buried turf	e226d87f55239fda0a9a0c00545319c6	0
1_Bt_B	1	Buried turf	0eb14253e9efeaa1bab2d58d4b52c58a	0
1_Bt_B	1	Buried turf	f60ce07ee54047f301ba291d5fa26288	0
1_Bt_B	1	Buried turf	4eacdfc9c45b6a21ddd1185d47bad482	0
1_Bt_B	1	Buried turf	d347a779c9de925b14a7112f90867083	0
1_Bt_B	1	Buried turf	e2cc93d61ad6e78029df24008bb1f238	0
1_Bt_B	1	Buried turf	ae0ffaf8dc14a498b518d09c757c0850	0
1_Bt_B	1	Buried turf	59183449aff7af59f7031fce03dde215	0
1_Bt_B	1	Buried turf	74b1ce67897fb4d159d0e044e2e3c93e	0
1_Bt_B	1	Buried turf	433def31faae6d49e13fa4a1c8e6774e	0
1_Bt_B	1	Buried turf	4516678fe992e12b9fa91361196b2ffb	0
1_Bt_B	1	Buried turf	7a123bfee30edd52e6aeb41b41f72bb1	0
1_Bt_B	1	Buried turf	99ec2c66919a5c6800fddb0ed9afca55	0
1_Bt_B	1	Buried turf	39d7ad078f1ca6fa98d87daec9bf4814	0
1_Bt_B	1	Buried turf	ca272a39459f16d387c2dca0a3557764	0
1_Bt_B	1	Buried turf	31607317585d87b692a014820456c708	45
1_Bt_B	1	Buried turf	2d168b4797a9b0f45388997d72196d5b	0
1_Bt_B	1	Buried turf	60c1b0562a6916d31f1ccf583abf745e	0
1_Bt_B	1	Buried turf	0c1e36d92be7a594337c967ad0ebb810	0
1_Bt_B	1	Buried turf	6b1bb3894309edf07c0c7506e3628399	0
1_Bt_B	1	Buried turf	059cb069dcf3462839c5eb6c1d2ef525	0
1_Bt_B	1	Buried turf	fc00137d13b530073bbff17da0960d94	0
1_Bt_B	1	Buried turf	db442d5c33bdfd06073792b0762d3ee2	0
1_Bt_B	1	Buried turf	b959b04d57a6da753e59c0ab02e41c71	0
1_Bt_B	1	Buried turf	8bd2e46fe89e06d336c835b31e12e838	0
1_Bt_B	1	Buried turf	5a1e302fbed2ad0ec8f8b596ebba1cb3	0
1_Bt_B	1	Buried turf	67129d77f849454e5e71f45ac8092a5e	0
1_Bt_B	1	Buried turf	1414d0712d016726964d47c416fd5482	0
1_Bt_B	1	Buried turf	bd92560fce4c2472087306f681d9899c	0
1_Bt_B	1	Buried turf	e7e8093bb30fa8616dbb6348f661e44d	0
1_Bt_B	1	Buried turf	cb90caabb7aa1a7f3cfda48af62e8798	0
1_Bt_B	1	Buried turf	ff764e8a629bdfaeb89f4c5c8786e1c2	0
1_Bt_B	1	Buried turf	32d26efd4a70771f8d63ee7f5c93807f	0
1_Bt_B	1	Buried turf	4156c36810c9fdb554d6e92300ed5cd6	0
1_Bt_B	1	Buried turf	7287baa78387b2f9dde981398f0c75dc	0
1_Bt_B	1	Buried turf	f928be73c938e87a2dcf646e9e3377fe	0
1_Bt_B	1	Buried turf	31a9caa7c6c9e56b5d391d34029662c2	0
1_Bt_B	1	Buried turf	ba8f365382d482bea46b76e92aec853a	0
1_Bt_B	1	Buried turf	b773d80e07fc97a6e0e45090a30cdd87	0
1_Bt_B	1	Buried turf	8220446e71e50fe32756e7cff569a2a2	0
1_Bt_B	1	Buried turf	b4811909801a8548572f830094419208	0
1_Bt_B	1	Buried turf	0ea043b4f7f5bfa10936dc33c70fbee5	4
1_Bt_B	1	Buried turf	aac71eb18dc619f851af45dbca147926	0
1_Bt_B	1	Buried turf	3a6b564446c7625694986da4bca9f907	0
1_Bt_B	1	Buried turf	7742506138eb7425d13e8aa021ed14a6	0
1_Bt_B	1	Buried turf	24d637285683839390f062656096f2e9	0
1_Bt_B	1	Buried turf	609d5688d605bf0a3fc47c22cd4075f2	0
1_Bt_B	1	Buried turf	b0ea0de8e85bb137f00e5f51dd4770e5	0
1_Bt_B	1	Buried turf	c716ef9c321defd1b86bfaa2d879d496	0
1_Bt_B	1	Buried turf	298f4a892a4f50c02ba60b9e2b5dc6b8	0
1_Bt_B	1	Buried turf	d44f2d22846a58ce8374421c35fd3b03	0
1_Bt_B	1	Buried turf	b3aecc5ed731c628b782b25502731481	0
1_Bt_B	1	Buried turf	540cf8ebf555eb835db78fb90e31e3fd	0
1_Bt_B	1	Buried turf	738956624c5c8fc35312d847dfb724e3	0
1_Bt_B	1	Buried turf	ba3bb11dbd5fff81a66053e932eacbc7	0
1_Bt_B	1	Buried turf	0edb08350a4a0fbdd33c33593f87716f	0
1_Bt_B	1	Buried turf	6aee42c084628165206b255796c90ce0	0
1_Bt_B	1	Buried turf	c660884be5808f5e85029ac766811498	0
1_Bt_B	1	Buried turf	25363b0b8aaca21b18933a281c541042	0
1_Bt_B	1	Buried turf	3972bcf9227bb41282c28c33c6f31471	0
[truncated: 614,201+ more rows]

## Sheet: Figure 3b
Sample ID	Cage	Location	ESV Identifier	Count
1_Bt_D	1	Distal	c07095cad25efb7db59ea6281bad6a97	0
1_Bt_D	1	Distal	5b086dd8ba8a725f222f96a59e522c7a	0
1_Bt_D	1	Distal	eed4c2be9ac261da61f91b1604c5fe7f	0
1_Bt_D	1	Distal	74b0a05119b8fa3a44458fc131e73002	0
1_Bt_D	1	Distal	2843a5a913e4559532479b514cc6195a	0
1_Bt_D	1	Distal	a632d2e28f4af83e17fce5e2c6499a20	0
1_Bt_D	1	Distal	6a46b4fc5e8e6b69fc49e31d69223f9e	0
1_Bt_D	1	Distal	0fdd743469c78382b63465a5cfc08fde	0
1_Bt_D	1	Distal	915233910730c2cee39e76fa08c4eb4b	0
1_Bt_D	1	Distal	1ea0780f66fe8880c59d9b17ff7bad18	0
1_Bt_D	1	Distal	746d9fbebfe1ce84d2eaa7664354aa73	0
1_Bt_D	1	Distal	46e5caf6c0438250c022cb28b11cb004	0
1_Bt_D	1	Distal	552a47f93957d5c0229a6fd5b9ff0818	0
1_Bt_D	1	Distal	1d2964f6fcaebe73f03ee2be26c3841d	0
1_Bt_D	1	Distal	4c91d97a911eaed1a44f9799bc01e076	0
1_Bt_D	1	Distal	1d79b834dd6e7c9a6ba40e72a412fa13	0
1_Bt_D	1	Distal	24a80d8d4d9366a3783d5f27540d5aff	0
1_Bt_D	1	Distal	58470c1a165e2e8635748d9b338bc1ec	0
1_Bt_D	1	Distal	fd8067875e934d3ab9a39df01ce105f5	0
1_Bt_D	1	Distal	d162cb7c1e74a24f22ced904c0cc49e1	0
1_Bt_D	1	Distal	7cffa5d5941b782e232eb91ce00970dc	0
1_Bt_D	1	Distal	ad92c22104d085e149f73aeac0a4418e	0
1_Bt_D	1	Distal	eececa5149fc17187fae6c946e56d369	0
1_Bt_D	1	Distal	cb798ca19045444758ca7e72a03629bc	0
1_Bt_D	1	Distal	23427db63d24dbddf96601fc173a5c9c	0
1_Bt_D	1	Distal	6b15e96a24e64a801f6dcfa6f80c85e1	0
1_Bt_D	1	Distal	934d810d4aea02aefd001f3e4fd28c08	0
1_Bt_D	1	Distal	f301b98b89d5a7374f11b42e5073b3e9	0
1_Bt_D	1	Distal	ad957b52288d1b472f89ba38a1a940d0	0
1_Bt_D	1	Distal	21fa678d8eb8cad939ba19513f4d9312	0
1_Bt_D	1	Distal	c650547394cdf55bf6f654b956e963fd	0
1_Bt_D	1	Distal	2d63379730f73219a42dbc5ce5083ba4	0
1_Bt_D	1	Distal	0197a5d1b7ba6c498f72120511c4818f	0
1_Bt_D	1	Distal	0c948a194d03d268cb3e11a1c9bbd2f9	0
1_Bt_D	1	Distal	958e2b48533591cc08b13f44373d73d9	0
1_Bt_D	1	Distal	18fcc75f2896e9c12f68ea02a47ee775	0
1_Bt_D	1	Distal	5d0d2b6a121369cac163a5f994712446	0
1_Bt_D	1	Distal	ec4a55398b0ca2762944e8bfd6d16e1c	0
1_Bt_D	1	Distal	f6421feae77758965536f8686c67c4c9	0
1_Bt_D	1	Distal	fde47b800474e3248d02f26928140575	0
1_Bt_D	1	Distal	c430861f9d88f54ea87f92ee154a4f59	0
1_Bt_D	1	Distal	db01d2e6900e5783c905a59368b80e44	0
1_Bt_D	1	Distal	41a6a91be42cfe95613d1406244918eb	0
1_Bt_D	1	Distal	04589ae471a1726993aa2ed9f148d664	0
1_Bt_D	1	Distal	3efc6c398690d655612f39470d2371d2	0
1_Bt_D	1	Distal	19f497e30174c4afd759331a70615a8f	0
1_Bt_D	1	Distal	462023d8055bdf10640c6d2778a3d564	0
1_Bt_D	1	Distal	130b5bee6ce7a95f07c49e669f35fe66	0
1_Bt_D	1	Distal	54eaabd3d2eadd7d7b52a241085a4fd3	0
1_Bt_D	1	Distal	36dda8a6c04b8771d3e3dfade2cae99d	0
1_Bt_D	1	Distal	8279cf7c05668f5c82c5483910d3caeb	0
1_Bt_D	1	Distal	099c33212b7f53b18e5f299662c1bd46	0
1_Bt_D	1	Distal	8b50efdb2cbcd18db6bb861ccc7f1dbc	0
1_Bt_D	1	Distal	ec11b33430c242bb2d90443618367f58	0
1_Bt_D	1	Distal	18367828a448c053eb978f9777f9ea62	0
1_Bt_D	1	Distal	bff8c90426e8bfd1c0b429185a4f3015	0
1_Bt_D	1	Distal	69bf1c834f2910fcb7f4752573ce894d	0
1_Bt_D	1	Distal	91c9f4c59d006147ef8951d1041eb865	0
1_Bt_D	1	Distal	e02447bd1399a8fa1d74215d0e26e057	0
1_Bt_D	1	Distal	2ad790422da0c2341eee5c0d0a01ced9	0
1_Bt_D	1	Distal	469fbd5204a47fff7e8fab7e749b3823	0
1_Bt_D	1	Distal	4e52f5c6f45ffec940ccdd50a1faff5e	0
1_Bt_D	1	Distal	950d74f48a9985921ceeedaf92190c72	0
1_Bt_D	1	Distal	af209a9fc379a26c7b9a0c4bef503d9d	0
1_Bt_D	1	Distal	e8aed65a92a49b55a552c70c751206b5	0
1_Bt_D	1	Distal	c9fc077371fd4b2cdadce7cfd8a2f1f1	0
1_Bt_D	1	Distal	c1e5c955f2d5a2dbc51924b40b2383d5	0
1_Bt_D	1	Distal	5f5ef527564b4fb5896065dbf561b678	0
1_Bt_D	1	Distal	77d163abd0272149e5a89ae29e75b8d9	0
1_Bt_D	1	Distal	49c25f1bf8d1ba0866ef4bb36f61ac84	0
1_Bt_D	1	Distal	9d30ae9f30ed6a27cd91119b3e238821	0
1_Bt_D	1	Distal	b8475c84f79ae986fbb6b7690e0e6daa	0
1_Bt_D	1	Distal	0d955ac792f6c74cea7f9996db734216	0
1_Bt_D	1	Distal	f641ca1b7d895c26c601121ee6029497	0
1_Bt_D	1	Distal	13cf287ecc20d9c130e23742e433103e	0
1_Bt_D	1	Distal	52e84cf036b1b53159800994072d98ab	0
1_Bt_D	1	Distal	5e0584c36ea20715e25f5b4ce7529bb9	0
1_Bt_D	1	Distal	417b54843b86b96a7c562f76868fbd20	0
1_Bt_D	1	Distal	806f927f59ca8abbc50c4228809d917e	0
1_Bt_D	1	Distal	c52f1603752b47e8da57504c9a8ba41e	0
1_Bt_D	1	Distal	17b79f7ead0b38ec3dc08a53aea04700	0
1_Bt_D	1	Distal	6486fbd01a99d34c088f2f9bffe595d1	0
1_Bt_D	1	Distal	8d20bc89bb28d22239615c582de9e883	0
1_Bt_D	1	Distal	39ce25447e74fe75217f647e3b2e6d18	0
1_Bt_D	1	Distal	581348e01d7697f4181ed4b031a7065c	0
1_Bt_D	1	Distal	2be4f3e47f7cec5aa519a20ea436db94	0
1_Bt_D	1	Distal	2cc84e8832d676eafa4c9da940ff6e20	0
1_Bt_D	1	Distal	58a8352868f874f343c133851feff496	0
1_Bt_D	1	Distal	4417bf86e315a0763971263c9d61f883	0
1_Bt_D	1	Distal	9a1e0e982b75a9d78d28c758a002a43d	0
1_Bt_D	1	Distal	b3dd6189c11a20d7f11b24bde8257028	0
1_Bt_D	1	Distal	16230d8e2fd029b07576e8c6f7a654ad	0
1_Bt_D	1	Distal	826b6a022f93edd2fd9dc552374dedc9	0
1_Bt_D	1	Distal	0fc9fa38323e648a45c7b7fd16ab58a9	0
1_Bt_D	1	Distal	63edd816ec79fa8dd31198aebde092c2	0
1_Bt_D	1	Distal	ae15d6a6a138bf326a245c89ce8cb919	0
1_Bt_D	1	Distal	882b8ae39ca601ec20e4f153574a4afb	0
1_Bt_D	1	Distal	1c9bfd92ef247414f93d74b9a5967339	0
1_Bt_D	1	Distal	0eb1dd7e63d0de0e0f44ae551dab42a3	0
1_Bt_D	1	Distal	074d2f766b4ca3ef909ccbfc10ae576b	0
1_Bt_D	1	Distal	2d9a564a3f0547d21c84375cb3c64d9d	0
1_Bt_D	1	Distal	3af8b6812418ea556d3e5be450c51cfb	0
1_Bt_D	1	Distal	c7dc0299d85a4bba459122fb40a3a05a	0
1_Bt_D	1	Distal	b4e0e7715d5767d3a9413f6b76bc89ff	0
1_Bt_D	1	Distal	9055de51d29876e400bca20ea39062e1	0
1_Bt_D	1	Distal	9f7a9d0ee05cfccfacd0519f109349e9	0
1_Bt_D	1	Distal	39695fab8e5a30cac42c5dca0835a4e9	0
1_Bt_D	1	Distal	cdcc715a9e0063d63fe631ef61a04373	0
1_Bt_D	1	Distal	084a7aa7a7537ab375a45e86660ec28d	0
1_Bt_D	1	Distal	7a15ad1c21af9a5921c55e57adc17630	0
1_Bt_D	1	Distal	afa06a3d8012840921bafb02b7b7031e	0
1_Bt_D	1	Distal	d2a4a923eb9726316e900a34b7ea2eab	0
1_Bt_D	1	Distal	7ee4da582b2ddcb004d1880eaee6e3ca	0
1_Bt_D	1	Distal	ac53b1de1108437e01d22bedfeab0150	0
1_Bt_D	1	Distal	9c7a18c1d198d2d1d46f242f171c877e	0
1_Bt_D	1	Distal	acadc18c4711b9bab202ed306134a891	0
1_Bt_D	1	Distal	d6f0b8f9a22f93c2e2a4e6d4ecaaeee9	0
1_Bt_D	1	Distal	649bb04f39099608847208ca1d2144f9	0
1_Bt_D	1	Distal	76b92295467fcb40be100c4557961d7e	0
1_Bt_D	1	Distal	935e80ea88339fa2612ed56fc304e715	0
1_Bt_D	1	Distal	54940f3a20366ea718d07570a9f22ce6	0
1_Bt_D	1	Distal	151902556266708cb5349467039f6322	0
1_Bt_D	1	Distal	fa09d78cacd5396520e8d48868760de4	0
1_Bt_D	1	Distal	9eb707ecb10ff6062e27d5435f1b9555	0
1_Bt_D	1	Distal	7f44b37771e6d6f07ab7c129d82201d5	0
1_Bt_D	1	Distal	2d78f2e9f9fbd39852a2f2318ac688f3	0
1_Bt_D	1	Distal	9892279dc94f8fdb35024cce3f586305	0
1_Bt_D	1	Distal	43f7b187ce20954317e8e592646d0413	0
1_Bt_D	1	Distal	e7e2f2f6b965e419461a026944d9688f	0
1_Bt_D	1	Distal	08dd5f9b24adf79de2e44881e04298c2	0
1_Bt_D	1	Distal	92adc147343826a1131ee8f3140e3a78	0
1_Bt_D	1	Distal	78d1a5cf1395e5acbec8fdcd58c279f2	0
1_Bt_D	1	Distal	3b574baa9c568688a58b1a3120dc924e	0
1_Bt_D	1	Distal	aae31ef1f4f1982fc136155bb334c158	0
1_Bt_D	1	Distal	74fd7dac455b73af8818006cbf98f5f9	0
1_Bt_D	1	Distal	3ba1cbe4817f9f0aff9062cc349cc5b1	0
1_Bt_D	1	Distal	02d3ea265027b5b8b3be06af631c5c71	0
1_Bt_D	1	Distal	a5eea6e81daea3d2f0e39a7edc4baa9d	0
1_Bt_D	1	Distal	cb0847209310a0254294b9b9bb82eef0	0
1_Bt_D	1	Distal	d65c29d4f399b3894dba28b6a6982510	0
1_Bt_D	1	Distal	7469c64819b35e404dcad68d2ceab0e3	0
1_Bt_D	1	Distal	9727776bc24e0d91107001ece849e5a2	0
1_Bt_D	1	Distal	b8bae9508b07ab681fb4da244ded74d2	0
1_Bt_D	1	Distal	47a61d87b8622ccd6f2ee4bfd0aa53ba	0
1_Bt_D	1	Distal	bd58951dc549bef735b77f801d25983f	0
1_Bt_D	1	Distal	eeeeda935541de898a63b0dc853f7754	0
1_Bt_D	1	Distal	94e3a4e7ecc3767cfde31d387b8e891a	0
1_Bt_D	1	Distal	ae566259c06b94428fba18df1ed6db10	0
1_Bt_D	1	Distal	a936001b8d63db42e58a1dd78ba21349	0
1_Bt_D	1	Distal	5a045f5913929852f65e70ff480e55a3	0
1_Bt_D	1	Distal	2550a34fb1fdb38024698a463b7d4994	0
1_Bt_D	1	Distal	560e915f9d70c20e9cd98ae318523420	0
1_Bt_D	1	Distal	b979b12b025988d9235a679fa893d0e8	0
1_Bt_D	1	Distal	b42b15230b582d5e900d148eacb6d67b	0
1_Bt_D	1	Distal	05d37695143ddcfbbc36e8775aa9cc7f	0
1_Bt_D	1	Distal	6bb993b5235daf578012163092c0d2dd	0
1_Bt_D	1	Distal	5e7c61d9a3f0ff1b3033205e88a42186	0
1_Bt_D	1	Distal	6a76727cbab02de9a1b2d74ec9b6b610	0
1_Bt_D	1	Distal	299221b94061f1c3dff4720ca8a48c4a	0
1_Bt_D	1	Distal	e1692c163ecc622f4e562740a0822002	0
1_Bt_D	1	Distal	868dd6e5f61b44f7bfecc645b22715ed	0
1_Bt_D	1	Distal	ed54925876e899431054e6314a83126f	0
1_Bt_D	1	Distal	f01913e23ca02a8d483fa8a3f724c39e	0
1_Bt_D	1	Distal	7dfa2828d23362678b46edb89e8eaefb	0
1_Bt_D	1	Distal	fcf8f5827f171f6a9702c687d70cab41	0
1_Bt_D	1	Distal	f58991dd88de57f0b7bb6d2fb44db800	0
1_Bt_D	1	Distal	b5169181129ace71a4414b2c6013bbb2	0
1_Bt_D	1	Distal	a01c50e63f631a8cf9fe4a7b6dd34964	0
1_Bt_D	1	Distal	67b02088a56f909ace8670027f52bac2	0
1_Bt_D	1	Distal	06120248a30c22440879506e98fdc413	0
1_Bt_D	1	Distal	8bdfb15a3861bd3b6fdd5e996c9f4ca2	0
1_Bt_D	1	Distal	8f0a9b7af169e7b315fb1eb24956462c	0
1_Bt_D	1	Distal	3eb5e8c6c04488691ca6f6b473b5685f	0
1_Bt_D	1	Distal	7401e08f8c279c49b3d6f15b1888e065	0
1_Bt_D	1	Distal	cab6394dd86af1a123d53428858a19dd	0
1_Bt_D	1	Distal	9f4d5fe688a874c6339f1ed216db405a	0
1_Bt_D	1	Distal	9fe1cab0cc3af595f79f9323d528329c	0
1_Bt_D	1	Distal	aad05e9aedc96f0d826cd216f44b4242	0
1_Bt_D	1	Distal	57f7c35009ba8288690ad24fa245abc5	0
1_Bt_D	1	Distal	f8a8b41baf87431506ac248b3007da86	0
1_Bt_D	1	Distal	f89a9ab740467dee5e84fb5496a9a872	0
1_Bt_D	1	Distal	054c30deb9c2e9f95ee95ff01985d9a5	0
1_Bt_D	1	Distal	41e53a0bbd6ab0c5e874a313a809f8d6	0
1_Bt_D	1	Distal	7fafec7bafc4bbb510cba138d5e9a176	0
1_Bt_D	1	Distal	7667906f7c7522ab4f61c49a93f55882	0
1_Bt_D	1	Distal	68ac0418136bff7fe0f85e0fa8637360	0
1_Bt_D	1	Distal	3778cbc0729e8f3ab05ccf6c86bcfaed	0
1_Bt_D	1	Distal	613b75219e7d60283a030c26f4d0a163	0
1_Bt_D	1	Distal	75ce007f4e0f370a42ab4641866fba84	0
1_Bt_D	1	Distal	7914751b00a0b23df865eaeede7bde44	0
1_Bt_D	1	Distal	21300f1248c90282484b5fa3fbdf49c0	0
1_Bt_D	1	Distal	73517c5e3b20c58a964ed259d3ab6ad1	0
1_Bt_D	1	Distal	35442868d046b037f75351e11666fe6f	0
1_Bt_D	1	Distal	db630b9960a038e9dee1dc1104ceeab6	0
1_Bt_D	1	Distal	04b27ae9c458035fd97e56780aa0112e	0
1_Bt_D	1	Distal	4f733eae7f69ab2d63a2e46176f97b40	0
1_Bt_D	1	Distal	c7fc75f6caa03f1615c0aa5a464546cc	0
1_Bt_D	1	Distal	f26231750a72d082e5c8539edf264f88	0
1_Bt_D	1	Distal	fe1c49372f3de17cadbc2139ce5c0cd4	0
1_Bt_D	1	Distal	8ddf814c7002b1ec2851a6061ba13c1f	0
1_Bt_D	1	Distal	8480210f4f10ed944e2a9587523af891	0
1_Bt_D	1	Distal	c328d4c2b4347033388f0a5ce5476cb0	0
1_Bt_D	1	Distal	f6d79752cb7b9ceb8bbc6d44ec5bf8d6	0
1_Bt_D	1	Distal	de3c3ceff7d6c8468113b1a9111b33dd	0
1_Bt_D	1	Distal	061b9738b988fa6df3cfa828f237435e	0
1_Bt_D	1	Distal	73d34451bf92505463cc6df3326f8656	0
1_Bt_D	1	Distal	aec75d93d9fc1d4e3ae2b4c36f333092	0
1_Bt_D	1	Distal	1b6e32257a2c9cca6673363499eaa378	0
1_Bt_D	1	Distal	b59fa37806d9024596cd04f31beb8c64	0
1_Bt_D	1	Distal	b78cfd9a79e628bbf37574e3e66242e6	0
1_Bt_D	1	Distal	a46b5a3e388e57575f1d748958536b67	0
1_Bt_D	1	Distal	7f1f1fd7e858a8b50d0e5c0b07934c9a	0
1_Bt_D	1	Distal	595f607dbe0c4771a55e36560f5adddf	0
1_Bt_D	1	Distal	9b22f35f123eb48155a16c7cb7d01900	0
1_Bt_D	1	Distal	fab55c7e1ae4724801f43f0cc50e5520	0
1_Bt_D	1	Distal	55a10b8c97e114fa0344ef60814e34a3	0
1_Bt_D	1	Distal	5849e41c5a8d3e90cf782720e640ce8a	0
1_Bt_D	1	Distal	4a3eb8b4092a195bc8097eb7d595e534	0
1_Bt_D	1	Distal	3ee9ae339df1b3beef5f0fa8438efe48	0
1_Bt_D	1	Distal	36e36a62ea05cec316a63311eed11c15	0
1_Bt_D	1	Distal	47ec5c539067db81384bdec56711511c	0
1_Bt_D	1	Distal	77e8398f3761bea94a8fb08a2e3eced0	0
1_Bt_D	1	Distal	62f02fdc75acaf470574937be287fcfc	0
1_Bt_D	1	Distal	f0ce2a9401f0608bd45014aa79303486	0
1_Bt_D	1	Distal	dfecad64dc54b56954aff4c8aaea3611	0
1_Bt_D	1	Distal	10cd41aeb1e596b41c037b15c5325894	0
1_Bt_D	1	Distal	c09706534ab29f358c13fb982d084e35	0
1_Bt_D	1	Distal	5c9734abed0ca75b76de02dddfba9610	0
1_Bt_D	1	Distal	bfec36ae6d8a05981a8ae2016ceeca3f	0
1_Bt_D	1	Distal	936d61969e1a1a2a135a06d375dd3845	0
1_Bt_D	1	Distal	6604eaf005aae7593de55931762f5b23	0
1_Bt_D	1	Distal	fdfbfc5e81ebc349cdf4a201c78cb17f	0
1_Bt_D	1	Distal	4c186b2cd572e8797ad94579d215756f	0
1_Bt_D	1	Distal	1a5d081fb1b01328f40e3fbf316eaa02	0
1_Bt_D	1	Distal	96a5eb24b58bd7a29ebadccc6c67e762	0
1_Bt_D	1	Distal	47fc3f98b2292e69e8bb0695dbd12c6b	0
1_Bt_D	1	Distal	4cf64a999c7561963a10a4f344865454	0
1_Bt_D	1	Distal	ef76b61cc251d543e0780fdb6739e2c0	0
1_Bt_D	1	Distal	13043e5dd639f67c57952266cd4e97c6	0
1_Bt_D	1	Distal	a27a9fac5beac76810067c420a779bf7	0
1_Bt_D	1	Distal	b0c4ec19df329c354dc4d96cf1622545	0
1_Bt_D	1	Distal	569eb1080c19e18aac3b69df8262a5aa	0
1_Bt_D	1	Distal	4ae1af25bf030233b93ff71f3d4051f0	0
1_Bt_D	1	Distal	005868ec8aa3c51004a7f0e624ef4a94	0
1_Bt_D	1	Distal	930d5ac9a495670d84b2c601f935ecf4	0
1_Bt_D	1	Distal	150a6bd4a72c6fb3058c618b183e3d94	0
1_Bt_D	1	Distal	1e3260b131a9344835fe1cf92203e8ee	0
1_Bt_D	1	Distal	855713f2114a46ba27d99bb89df9dce4	0
1_Bt_D	1	Distal	7db488d5321d5888c970537989e8bf82	0
1_Bt_D	1	Distal	ea3b3443d9aae185b50172e0884965da	0
1_Bt_D	1	Distal	ec7f2ed8c84d64608bd2cc5d84993fb2	0
1_Bt_D	1	Distal	ddbace0f3e34ce82b53c61905c709896	0
1_Bt_D	1	Distal	6e78612e08e234fd009258c63e985840	0
1_Bt_D	1	Distal	c0adc65f2a601fc41364b9a7619d9174	0
1_Bt_D	1	Distal	c91128af9c6bf74eb34cceb4b7d572e7	0
1_Bt_D	1	Distal	f6ea652a0cbbbb3041b107348d8e47ab	0
1_Bt_D	1	Distal	77c504a6f0bf721d17f7e79eece3356f	0
1_Bt_D	1	Distal	c8c6fbddfe1c313328d04d1308288e30	0
1_Bt_D	1	Distal	907c4590ec3857d04190bbecc0c32b15	0
1_Bt_D	1	Distal	cb1ea4defd754889b3a51ab7caffc992	0
1_Bt_D	1	Distal	f525e114d63c2c6b5448d035aa9289de	0
1_Bt_D	1	Distal	f68ad3258cb4abfc4c77777fc3b14342	0
1_Bt_D	1	Distal	ac51d56566d5427beec364571b7c9631	0
1_Bt_D	1	Distal	6162a0acc52c5f4171bdcf635068a459	0
1_Bt_D	1	Distal	a48a99d90dc3e98edb3d1c26216b6b2c	0
1_Bt_D	1	Distal	aaa6d790c3972079392e550a7c3f2eae	0
1_Bt_D	1	Distal	0a2229abad9f21bf95d2cf65430955c5	0
1_Bt_D	1	Distal	6e3479c12650899248875d6c67cfbdcc	0
1_Bt_D	1	Distal	2a65051f23c10589ab7ab429b01fbf2d	0
1_Bt_D	1	Distal	6dfd15b4cd045bae06745803e0bf90c5	0
1_Bt_D	1	Distal	ffc5ccc113e1b4b2e95abca72fb7128b	0
1_Bt_D	1	Distal	17b1f9088fa7b9f23e7fcfc51c5dced8	0
1_Bt_D	1	Distal	51d685f4bf7ecbab70372867f5fe5e34	0
1_Bt_D	1	Distal	e2d7ed6f0e416b3d5ed4a76e3c4f71c3	0
1_Bt_D	1	Distal	7767f6ac105417dd7d34d5c89e437deb	0
1_Bt_D	1	Distal	3bf8bb6e27543141c0beedd909ecd65d	0
1_Bt_D	1	Distal	c6c61364ed60dabb7285dbef30235940	0
1_Bt_D	1	Distal	c43ed103e95aa01c52f3b8e2433605e2	0
1_Bt_D	1	Distal	ba5bcd02d75d21a655c05733bb59a2ff	0
1_Bt_D	1	Distal	738d5b8f0a3b8ae12b72339ff3a27cda	0
1_Bt_D	1	Distal	66675db23f692ea650c503610d08c72d	0
1_Bt_D	1	Distal	912fe0845252c6c8ccd4ace26afceb06	0
1_Bt_D	1	Distal	779083501599b4a96086c33d71fdc2cb	0
1_Bt_D	1	Distal	7af5ffb256f37552e87a90d02f4bdcbc	0
1_Bt_D	1	Distal	f78dac0ee0575e2b65913a51ba478999	0
1_Bt_D	1	Distal	ff89c066e7f8f2988e460d04012e6a37	0
1_Bt_D	1	Distal	e3017a1ec93883b02600201c8e4790e6	0
1_Bt_D	1	Distal	ccc481d0daa16b4055b79b007d2dc928	0
1_Bt_D	1	Distal	6d0ed1e8601e5fe762387e6529c220b8	0
1_Bt_D	1	Distal	7055ab74bd0f54c604092999b245df2b	0
1_Bt_D	1	Distal	f905de02adc5e0c01d52fc988d53e86f	0
1_Bt_D	1	Distal	c09e1ffc8dcb1fc420f0ec783e10cc33	0
1_Bt_D	1	Distal	0b65f6922ca7627a63c80b56947f7c09	0
1_Bt_D	1	Distal	d669abd92e43864c0fb4e21d359583fc	0
1_Bt_D	1	Distal	a94cc56eb9e520081aef0fbbcb21e30f	0
1_Bt_D	1	Distal	8ede472e6ca85a4fc59cf64b340b9393	0
1_Bt_D	1	Distal	8908800a5567a4a41d1c56d225af27eb	0
1_Bt_D	1	Distal	2ca62eb96ca3478c296e9f459e8be57a	0
1_Bt_D	1	Distal	99cbf5758ce85e4af080f40d5ee60e76	0
1_Bt_D	1	Distal	13ab2aab1422b46a9380a2205b50bbf9	0
1_Bt_D	1	Distal	78be9afd2c8deae9c48dfdbe124ca0be	0
1_Bt_D	1	Distal	c96e680a0818cefda7dd767b309bdf5c	0
1_Bt_D	1	Distal	e1175aa590870d865282b2ef88e6fcf3	0
1_Bt_D	1	Distal	31e3d8badc057d66370d0ff7826ef94e	0
1_Bt_D	1	Distal	a8f6ec7b3b98000a3d3b82b2b5904598	0
1_Bt_D	1	Distal	c38b7927d8b2cb05f5365196cbbdcc49	0
1_Bt_D	1	Distal	45ada19168d4e01aaa50cc3b8a581970	0
1_Bt_D	1	Distal	675bfd3bb61e7654c7a9665c44e387c1	0
1_Bt_D	1	Distal	e539611ae773e71a79ed9bd02fb68c56	0
1_Bt_D	1	Distal	a8ffcf850d08bd3410ac22ad5f70ca93	0
1_Bt_D	1	Distal	f449d6a9141eb7be61660e0bf52a2455	0
1_Bt_D	1	Distal	60ff57aa4d6745453c99c4b783764e14	0
1_Bt_D	1	Distal	ff4557ea210d9d4d8d8456288cd48cdd	0
1_Bt_D	1	Distal	dc4342c92a527deae2df9ecc784e8685	0
1_Bt_D	1	Distal	f0cb9e0a92f9571bab8d935e10f1092c	0
1_Bt_D	1	Distal	151968021d9f90f21b8147046065f203	0
1_Bt_D	1	Distal	55c81b0533bb6f5f5f63097d0b58ea60	0
1_Bt_D	1	Distal	9466b5ad8b5e13404e91780dca90962e	0
1_Bt_D	1	Distal	c566af30db87c4fcf52fddef1d65fb2c	0
1_Bt_D	1	Distal	425b0804d484ccb29734db6d97018c2a	0
1_Bt_D	1	Distal	c6a54d3f122cd0efb90325634154bec1	0
1_Bt_D	1	Distal	d82bdfa5920d845f88ddc54ee6c95b20	0
1_Bt_D	1	Distal	d46215be1151be45830f5615ffb5ec2e	0
1_Bt_D	1	Distal	207341302144482a392da4cc53703c66	0
1_Bt_D	1	Distal	59b3f791ce402b101918786cafa35b56	0
1_Bt_D	1	Distal	74a5f057bd200e55e7922eaec42400d9	0
1_Bt_D	1	Distal	9be20158f2fb2a55cfc70beae9bd04cd	0
1_Bt_D	1	Distal	6c7c08e75c4ca84c5a5b6904155c0564	0
1_Bt_D	1	Distal	00fcd6277cc3d5efa73fda7455160235	0
1_Bt_D	1	Distal	40ce2f578403f1be1a550427d0131b90	0
1_Bt_D	1	Distal	3e4f8d38847080f4843446ab165271ef	0
1_Bt_D	1	Distal	5c4190d2fa3fa28c79b39e1383d467f3	0
1_Bt_D	1	Distal	dcdb2b2d677f6aa3b5069162b34368e3	0
1_Bt_D	1	Distal	fd9cecb33b15dc36c2b170fafc1c8047	0
1_Bt_D	1	Distal	dc0aa9227a37118cda0437d17da70f89	0
1_Bt_D	1	Distal	b4f06f7568e047313d263ac4a54c77f6	0
1_Bt_D	1	Distal	b2f5a88a863ebd0a722d3e64fcc52891	0
1_Bt_D	1	Distal	16e79b8f9dd056ab97ba40679fd4fd4f	0
1_Bt_D	1	Distal	3f5e46983229edad923e9721bf2bdd80	0
1_Bt_D	1	Distal	df262317cc9ab0948f330faa72c44301	0
1_Bt_D	1	Distal	9f4892dd17782c0159a703d0e67d6350	0
1_Bt_D	1	Distal	e0535d142dd30bcdbb0d0745c00d1331	0
1_Bt_D	1	Distal	183c716185112c389e530536165191e7	0
1_Bt_D	1	Distal	c0f4297da822e351f7762442b892987b	0
1_Bt_D	1	Distal	1ee0c88fa471090bc2c5c95deed56acd	0
1_Bt_D	1	Distal	6bd0312a0cf0e1c2b66872906a0f89bc	0
1_Bt_D	1	Distal	75ec3fa959f627d006961f6c2f928767	0
1_Bt_D	1	Distal	ba05e35b8df6c0a903eaff88bcf0b578	0
1_Bt_D	1	Distal	36d653a60d3711fddcea43dd82ea4fb6	0
1_Bt_D	1	Distal	9f5313c242dbbfe232938a879f88e893	0
1_Bt_D	1	Distal	928bba84f7da6c34f558df686225f97b	0
1_Bt_D	1	Distal	990721b9ba42cea782e5f8b89f349091	0
1_Bt_D	1	Distal	0b9a985b6331cc5edd418bb91d1c4d28	0
1_Bt_D	1	Distal	a309917b84088bb6700297273d2ae956	0
1_Bt_D	1	Distal	c15dd7f847e17be79c969d0fdb7f4200	0
1_Bt_D	1	Distal	8195824c9952565ede70165909f5c9ba	0
1_Bt_D	1	Distal	0ca412e6941261e0c682271b909a3cd2	0
1_Bt_D	1	Distal	c697d28005b4bbf7adebfbd4afc86cc0	0
1_Bt_D	1	Distal	23b5e29e6a8d5cebd5bd2a93a97d6f23	0
1_Bt_D	1	Distal	91fe68e8e20e1a12bc8b078229034bf2	0
1_Bt_D	1	Distal	2a10aa613cbf573d9f5e28f41d5507ad	0
1_Bt_D	1	Distal	6e94d7293307d6316582328563c1679b	0
1_Bt_D	1	Distal	f02f998b4a9c639aec33def74a568f97	0
1_Bt_D	1	Distal	b4d880bde86c9f8bd28ce4bd165f0bf9	0
1_Bt_D	1	Distal	661562f66035fb3ab5d25211c8051bd8	0
1_Bt_D	1	Distal	91c3d7991a80d80af8fe3fa16d81e55a	0
1_Bt_D	1	Distal	4e94c7cf85e376ac0b495094d4bd208a	0
1_Bt_D	1	Distal	ca9bfb5a760796cf7ed56f24e04371b5	0
1_Bt_D	1	Distal	1f3f4d9bfa44ad9dd972e8fc464b5f36	0
1_Bt_D	1	Distal	19955a3130caec9029e1d68f757b096d	0
1_Bt_D	1	Distal	2bf6b41509b80dd91fe1d8c4ebf096e8	0
1_Bt_D	1	Distal	14ab7f89eea8d75a8123e648113fe9e6	0
1_Bt_D	1	Distal	4ebc1db425c38bc07459756f1597ce26	0
1_Bt_D	1	Distal	46a643cd2f0cb2ff9bd296e21a7c2fe1	0
1_Bt_D	1	Distal	08a23a4f8ae62a8cf9b24de719bac11e	0
1_Bt_D	1	Distal	10db6e5e80269c8626a25277ec59893a	0
1_Bt_D	1	Distal	08ff61dd3a7e39a1b5fcbd992f65c1ca	0
1_Bt_D	1	Distal	c6208aa72c3ecda1f3e111dc7599bbc3	0
1_Bt_D	1	Distal	15e3fa4dc66744c605bf73044a88a0b6	0
1_Bt_D	1	Distal	2817899110b3959a1fc1ed95e784ebbf	0
1_Bt_D	1	Distal	b85dad21dcab524725c81001815c6432	0
1_Bt_D	1	Distal	fe6254bc18077cf4222a454c6b49de0c	0
1_Bt_D	1	Distal	bb9af0a868da9cc6fbb3ed1c3da82fe7	0
1_Bt_D	1	Distal	eb8fb43698cd2bfe38bd7f7608890e5a	0
1_Bt_D	1	Distal	971a2d581d4507339131635861b8cfeb	0
1_Bt_D	1	Distal	bbda0fb06aa3b70fcc2b779a613d1a00	4
1_Bt_D	1	Distal	bdc492c1eed7d0c0995b2e065735fc86	0
1_Bt_D	1	Distal	7bdd7613706ec1ad64ed262b19682e5d	0
1_Bt_D	1	Distal	78cfefa045e77d5569c9bdb45aa10293	0
1_Bt_D	1	Distal	4a0d9ca18103f22cf2a314a2560db311	0
1_Bt_D	1	Distal	1ab84eeff73be0a363c9777123d4501d	0
1_Bt_D	1	Distal	bb04911afcc9837a2ff4f2c9f58fd5d8	0
1_Bt_D	1	Distal	f6d9ba6f8a0a8938c5e0f76a8cc48664	0
1_Bt_D	1	Distal	f5ef2c4a7f59b5edd260c587ebcd5713	0
1_Bt_D	1	Distal	c7c1d97ddf89f42a070c64c8a5cb93f8	0
1_Bt_D	1	Distal	6fe60fb4f452888978d6bfdfb415ba23	0
1_Bt_D	1	Distal	b3a8359573a9a6e04592f33f3859dbe1	0
1_Bt_D	1	Distal	545470117791fb30cba59cc0eab0ae83	0
1_Bt_D	1	Distal	318220f0885069ef8d953565729157b8	0
1_Bt_D	1	Distal	2895fd08223285d94078ba8147fab192	0
1_Bt_D	1	Distal	c68ab1feca19dc5139f8b9a5ac4343ac	0
1_Bt_D	1	Distal	1483945eb81a3ea85ede7a9f3c71c181	0
1_Bt_D	1	Distal	3d45979d467e3926d540402f66b50099	0
1_Bt_D	1	Distal	6555821bcc9b3cc863b7e77ba249e5ee	0
1_Bt_D	1	Distal	f596100a61a3578144dba39d56b176d6	0
1_Bt_D	1	Distal	781b790e75ee8e60adcab9d8f0087877	0
1_Bt_D	1	Distal	e56e7c00703d5b6ab5b9b76986435af7	0
1_Bt_D	1	Distal	3dcfb37d4ada2cfbf9662ed0297616fe	0
1_Bt_D	1	Distal	48fbd724762f25c90339340086f8af66	0
1_Bt_D	1	Distal	511491c157239167f96458554225c8f0	0
1_Bt_D	1	Distal	a47492b1001a495a4e7ad4eccb9aa3a4	0
1_Bt_D	1	Distal	798dd22f62b4f3730c251092e3053eee	0
1_Bt_D	1	Distal	b59cdf318ea0f8bd424b85d4b2adfc68	0
1_Bt_D	1	Distal	cc312e197d5e4e126127645b9acb2519	0
1_Bt_D	1	Distal	e7695c9b7fbcfd670508d87c4215e2c8	0
1_Bt_D	1	Distal	649930d7b49f9fbb878f4375990b7b8a	0
1_Bt_D	1	Distal	0d40db868025bffd9316f196e37bcc31	0
1_Bt_D	1	Distal	859fe7eb6db5bd047eb54c56ed1c40d7	0
1_Bt_D	1	Distal	9c8eb500232e1eaaec87e086bb780734	0
1_Bt_D	1	Distal	0bd1f8d04be0effa324d13f247231135	0
1_Bt_D	1	Distal	58edc92ce0e52862d0092cfddae341bc	0
1_Bt_D	1	Distal	db91c166a74a5d04360313aadda37c02	0
1_Bt_D	1	Distal	cd3425aa175908652152ea656161d26e	0
1_Bt_D	1	Distal	1c99be12802cd75abbcae5a7aa42ab07	0
1_Bt_D	1	Distal	86f0359411f6689c9dc75c74266ec6c3	0
1_Bt_D	1	Distal	2cb44a4111ac7651813e0ea99e15a8da	0
1_Bt_D	1	Distal	b2f6fb601a7a652c76b7bd7ef8ea9b8c	0
1_Bt_D	1	Distal	33500015c4474e10899e6cae4fab8a89	0
1_Bt_D	1	Distal	ac5da6c50b3b4b5211c6a01fa5501dc6	0
1_Bt_D	1	Distal	28c3faea50f0dccfe7f0c08c180fd791	0
1_Bt_D	1	Distal	e359def54d85b8f2c811f7eb27e95f90	0
1_Bt_D	1	Distal	558ba70a7a75386ae8295616db41616d	0
1_Bt_D	1	Distal	b8bffc3d8a0b49756ab17cce6b740221	0
1_Bt_D	1	Distal	589bd5e4650ae77668cf67d0af5a2680	0
1_Bt_D	1	Distal	4f83f15cdaa53d6307a005c8a364d9e9	0
1_Bt_D	1	Distal	da696b59d2fe1a8222dc9b570447dd99	0
1_Bt_D	1	Distal	dc4eca89f56df11d01af42f7b83243cc	0
1_Bt_D	1	Distal	8b51b820ed5cddd36a6c563d5e165d4f	0
1_Bt_D	1	Distal	2a8eec03e6756ca2e9997581bb8a6371	0
1_Bt_D	1	Distal	acc44374c64b6b4dbf29ccb9f78aebfc	0
1_Bt_D	1	Distal	9ae7862ecf487d1ce35e13f30e89dbe2	0
1_Bt_D	1	Distal	6cf863bed3606a4da31cd971a830a9f4	0
1_Bt_D	1	Distal	2da3f8dae459793daa39d0dceab2621c	0
1_Bt_D	1	Distal	fbd41f4f3ca8ad6d5a6b2edde052da08	0
1_Bt_D	1	Distal	bc823fa729bf60f6b9c182d8266a0e32	0
1_Bt_D	1	Distal	56446682906bef49d564b5a1ece918fb	0
1_Bt_D	1	Distal	804538ae55c3c961dea9b1d7646c4012	0
1_Bt_D	1	Distal	025d1a85259a8d4aa913d174d2ddce76	0
1_Bt_D	1	Distal	012cb7bd96eb78e8ac2469fb830035a0	0
1_Bt_D	1	Distal	a2e682722ec455c607e44b7f42794a6b	0
1_Bt_D	1	Distal	e48571e36f1f6aff4b998f20464f6dd4	0
1_Bt_D	1	Distal	fe5cf98bde406afafa5f4168792a2dc0	0
1_Bt_D	1	Distal	f5fca4c6c57c1e5a786e5f9e31549ca1	0
1_Bt_D	1	Distal	ce4c7c4bd4f7a4054d1eee9193412560	0
1_Bt_D	1	Distal	faf2b7b7a914cbd245cc435734206f41	0
1_Bt_D	1	Distal	1d499e6bc2213abc3fd0772228076c54	0
1_Bt_D	1	Distal	a4b1ae48ae62c331d35f1d50e0821aee	0
1_Bt_D	1	Distal	e0c5ac44e6c5803a9f8b8b6e309fe9ee	0
1_Bt_D	1	Distal	7771ed294df873ed4a0c138bd9187a33	0
1_Bt_D	1	Distal	fea53db0f17076192b03352a25961e36	0
1_Bt_D	1	Distal	2925981da5b089747ae94e5a78178a8f	0
1_Bt_D	1	Distal	5e119950e8473d6fbb88073b3acea3c6	0
1_Bt_D	1	Distal	0df08918b3da21525a6bbb3f10cd472b	0
1_Bt_D	1	Distal	1df8f4c5a39b1354cf537677895cf84a	0
1_Bt_D	1	Distal	a42da70b61aa2c77acdcb5d251ce0b12	1
1_Bt_D	1	Distal	2001f421e6428f6082a87b957caebb5c	0
1_Bt_D	1	Distal	e9719f0327a27fc8adcf600e8d60ff11	0
1_Bt_D	1	Distal	add6a4e9ca92da78ae958f1b3f2bb180	0
1_Bt_D	1	Distal	0429cd651a79bda8312cba4594a72d70	0
1_Bt_D	1	Distal	e4a526bb04e71fc6dc2368f364e90a40	0
1_Bt_D	1	Distal	91649855978e0abedb70af8b06d4a553	0
1_Bt_D	1	Distal	277624997fb7bd90452b42b88f6e4ead	0
1_Bt_D	1	Distal	54b9f08acfd7df0dc39aca6aa47c5bb3	0
1_Bt_D	1	Distal	5c1e904a153226193fb2c7fe5a5c154e	0
1_Bt_D	1	Distal	db6a82afb95e7a0a7f10b87714d4b680	0
1_Bt_D	1	Distal	888916cdedcaef80c80c7dda7780f056	0
1_Bt_D	1	Distal	f23ce32984e3a55fe0d6d807bf33127c	0
1_Bt_D	1	Distal	f6978fefec469e74b0897d708b7f9c78	0
1_Bt_D	1	Distal	0b02036646cfb4a7ab2d7d65c9d23296	0
1_Bt_D	1	Distal	9feb7337cbc99b007e7323f703c2bfb5	0
1_Bt_D	1	Distal	fd155f09e40fca1d8e4721d1d5efe1af	0
1_Bt_D	1	Distal	0ae8a792d869ff6d66d9cb9f68d8480a	0
1_Bt_D	1	Distal	44f81495d3334c5eb9487c5d7ecdb83a	0
1_Bt_D	1	Distal	fa7825b78302775ce4cb95f3a809af5d	0
1_Bt_D	1	Distal	643d93a7465979b1b3857669828cdf56	0
1_Bt_D	1	Distal	0132a2039c30e14f339e4a677f252d25	0
1_Bt_D	1	Distal	fdcb74e674eff0352df138e0c667a4e9	0
1_Bt_D	1	Distal	85b55c1ce8ab51ff17ee58c79999ad80	0
1_Bt_D	1	Distal	dd87f44d17106b5f274f7a1b35a97322	0
1_Bt_D	1	Distal	3a67db8b5c9a6ff5153eaf41560bf05b	0
1_Bt_D	1	Distal	30973298ad559b2f01018ba6a851f55a	0
1_Bt_D	1	Distal	bfe4397a55937b128483e7b11da4a02e	0
1_Bt_D	1	Distal	38d667c871dc46c059e555bce6788ef3	0
1_Bt_D	1	Distal	3427909e6b1ead6161433d06ac7ce90e	0
1_Bt_D	1	Distal	cae66538dc88c27d729f38fcf1b28eee	0
1_Bt_D	1	Distal	030ffd69cdee7280c9f40bc426499086	0
1_Bt_D	1	Distal	81e12ecebbd232c55de54ef4d2e786c4	0
1_Bt_D	1	Distal	25fb6a7da584d488d84e6e4bb147225a	0
1_Bt_D	1	Distal	2c9db59fb176510b238ff842e692b058	0
1_Bt_D	1	Distal	5f6b09bcb3a60b20c873d0595ba4e809	0
1_Bt_D	1	Distal	5718bea766323afd54ba94d8304ceb5a	0
1_Bt_D	1	Distal	ffc5e402056c5dffd235f16f0bcdde8d	0
1_Bt_D	1	Distal	23da00f6c4d7cbd9b38399147dd77c34	0
1_Bt_D	1	Distal	74e4767ecf408d3bf4eeedca9b73d409	0
1_Bt_D	1	Distal	7a08e739e2bc03e51ac884fb312db517	0
1_Bt_D	1	Distal	96bb1cf9f5d283d61f7d6a428c96f543	0
1_Bt_D	1	Distal	bc1c2f46fea88337523851e00c554c60	0
1_Bt_D	1	Distal	fceeefdeb3f2b858fea0be41682b6497	0
1_Bt_D	1	Distal	a145f20a08c987ab76b89bed7af92c01	0
1_Bt_D	1	Distal	9164466b9c956452ee9c66a40796eb54	0
1_Bt_D	1	Distal	e1864c6919213b3f4adea88020b0734d	0
1_Bt_D	1	Distal	4a2c4426e98105c433d0878de1ac8714	0
1_Bt_D	1	Distal	eb1c69824b36d5640e5c9af92a6b2da3	0
1_Bt_D	1	Distal	10a63febef8874a1c2649bbea48d7334	0
1_Bt_D	1	Distal	a2c2e4d0bbc082d85ce45a2bf1b73b68	0
1_Bt_D	1	Distal	23e8550fd80e059b8a5992e852a27f90	0
1_Bt_D	1	Distal	43392489ef2bed0fa28e67e009c12f14	0
1_Bt_D	1	Distal	d9c2bbb32945bd5b91cf5b63d18283af	0
1_Bt_D	1	Distal	3b20890d4918f0621c9900a44356fee0	0
1_Bt_D	1	Distal	6fa55fba0f6ff80b746200a0d24b433a	0
1_Bt_D	1	Distal	c5aa803facc78bc4649aaa52adf1fc97	0
1_Bt_D	1	Distal	094ae1bca5c96a4baed80753ee951398	0
1_Bt_D	1	Distal	f759500199603df83a7ed9d7c9049d44	0
1_Bt_D	1	Distal	6db4051eb3482c338dd93acd17bba919	0
1_Bt_D	1	Distal	a05ad9b47742049e4c799c0c6690be70	0
1_Bt_D	1	Distal	876f616aab7c0798dbc7e654bb872aee	0
1_Bt_D	1	Distal	fd91119bfc66d9fc5ad2517771bf963f	0
1_Bt_D	1	Distal	d24b4143c0e2c30c62ba66952ace1e1f	0
1_Bt_D	1	Distal	0b13283375c7020d0fb4b44176221636	0
1_Bt_D	1	Distal	b66c07c4ba44d2824227a6f24f5349a7	0
1_Bt_D	1	Distal	0c091c956ca0ec232428459de96c4f9d	0
1_Bt_D	1	Distal	da16bb3b5fc66960b8acd30c0be698b6	0
1_Bt_D	1	Distal	c184136b404c56632549c0d1fae78072	0
1_Bt_D	1	Distal	2041e2627ee25fdec483748bbc42dcf3	0
1_Bt_D	1	Distal	098818a49e58716255bc50a4701c49d6	0
1_Bt_D	1	Distal	69acf60acbc346578de3952a1bef014b	0
1_Bt_D	1	Distal	f0a0bd14afdaa25c4e2e1bed885a2281	0
1_Bt_D	1	Distal	5f7b279ec35ba3d489f4e58b131a52b9	0
1_Bt_D	1	Distal	c73fe4ebb94777257273b8cfc3963e3a	0
1_Bt_D	1	Distal	594ff800c2dd0c80393003b6b407106c	0
1_Bt_D	1	Distal	7e399e005363eeddbd409076ccdf9c15	0
1_Bt_D	1	Distal	6b302d1829856455ca38c8844981f32b	0
1_Bt_D	1	Distal	62fceb7f2dafe1cff44a3cfdb36ef507	0
1_Bt_D	1	Distal	ab9326bce88819c208a3fa3ec672e498	0
1_Bt_D	1	Distal	b3683a403247692f4eb2e12bd8229dd8	0
1_Bt_D	1	Distal	7435d3477287037bb74c28e15386b623	0
1_Bt_D	1	Distal	2f2bc292254292f9480d9e153c4d6adf	0
1_Bt_D	1	Distal	0a2c83887a33b25e9e7378bffd1cfa02	0
1_Bt_D	1	Distal	80e1b507f32768515951bf519b9f718e	0
1_Bt_D	1	Distal	6c021e00493b05e251df6b1b51a1ce41	0
1_Bt_D	1	Distal	ff02d0c8f8ef139f1c255e6c4e2d71ac	0
1_Bt_D	1	Distal	1123ea0fdbdfbe01410f377d4927636f	0
1_Bt_D	1	Distal	25cfc7138b3e1707f1c1efdfdf5bc032	0
1_Bt_D	1	Distal	4ef094f0c5e0d879058e09591227a4c2	0
1_Bt_D	1	Distal	46a5f6b10981da757876f3937f9f020f	0
1_Bt_D	1	Distal	d3e72fee238ecd77594fb8b62a2e8fdc	0
1_Bt_D	1	Distal	7992677632bf960f759919cc4d56cfdc	0
1_Bt_D	1	Distal	d31822283746f1b6169ea0eeb29e5761	0
1_Bt_D	1	Distal	55e68bb8f390cc6f3b3c052b1d7619de	0
1_Bt_D	1	Distal	fb7e81c7f27233064361b6384ae884c1	0
1_Bt_D	1	Distal	89cb25df21648fce4724621f505d0096	0
1_Bt_D	1	Distal	970f7e7dd2d64f2caaddd933099b98bc	0
1_Bt_D	1	Distal	93adaf0e70ecce164239e345c781f6a4	0
1_Bt_D	1	Distal	dbb0eab5b18121dcacd2d690ed75c7b7	0
1_Bt_D	1	Distal	077fbe1f28e0e0ac72ddbba48e036274	0
1_Bt_D	1	Distal	1de99ccd91cf1cb73840dcb25c498a89	0
1_Bt_D	1	Distal	f619a1905f275372f80bd6f1b7f01182	0
1_Bt_D	1	Distal	f0dc24dc6efd46de9d5b56c6560fe652	0
1_Bt_D	1	Distal	59700d217cd9b9ccab0b142855c0ae77	0
1_Bt_D	1	Distal	21f9c39bddd3eeb678f3bf409109ca45	0
1_Bt_D	1	Distal	c18608a8f7febf41358e1b75d701428b	0
1_Bt_D	1	Distal	03b9b70faa834b9af57cab1f1ce73948	0
1_Bt_D	1	Distal	537b43f3272de269f04dd9420876b2de	0
1_Bt_D	1	Distal	1410266b5fa5258a74845bb8ed8de6be	0
1_Bt_D	1	Distal	22901c187bbd2284fff0e0bb365b3865	0
1_Bt_D	1	Distal	cd94f60d03a712d7de8f9f2bc9d1ad36	0
1_Bt_D	1	Distal	d1570d8a4208fa7d4a8cde411cbc7b99	0
1_Bt_D	1	Distal	3b8a6fbaad80a36b14f4f3d0fe99aaf3	0
1_Bt_D	1	Distal	09d6bd236a36072eeb031b83d8bd818c	0
1_Bt_D	1	Distal	479bc346dc64aba8ba5a8ed5f508c32c	0
1_Bt_D	1	Distal	fed9ffaf7dab208b6fc7ff5c67605957	0
1_Bt_D	1	Distal	fb446cf053b3280b253849e365ec8417	0
1_Bt_D	1	Distal	1ab0f6edf1391314f59edb5540188bff	0
1_Bt_D	1	Distal	6d35c79242891c45aa5b873d522da08a	0
1_Bt_D	1	Distal	9eac86729f43c9d17522f1bc5dc4a553	0
1_Bt_D	1	Distal	d2e7d5356b1b00ce0c1d1ff6e8323535	0
1_Bt_D	1	Distal	b63a35b7d52794568921941ac766d07b	0
1_Bt_D	1	Distal	824024e8e1426e1a8bc6cfbfeb32ef66	0
1_Bt_D	1	Distal	187a55136915e25b8f67fe9015456a71	0
1_Bt_D	1	Distal	9bdf6b7366cfe4e8cd229d7bb7a3d78e	0
1_Bt_D	1	Distal	1d7bf849c62ed215146ec2b03edd555e	0
1_Bt_D	1	Distal	8ac6672c06e04536c511b1628cc31f18	0
1_Bt_D	1	Distal	7f6850d86ef8be4c9f80b0268c5c808a	0
1_Bt_D	1	Distal	f7d82a486383a27af4a14740411d21e0	0
1_Bt_D	1	Distal	1ebf497fc50149b2dd8ab5da7055f86b	0
1_Bt_D	1	Distal	051959be6acefb26fc7d144b30bec2d6	0
1_Bt_D	1	Distal	594091ea21af4acddb1ec0b1d619efbe	0
1_Bt_D	1	Distal	1b7bd01252f5e8486e160bfb3ae5f179	0
1_Bt_D	1	Distal	4e5576a8a6b8a339dd1b6d9f0690ba15	0
1_Bt_D	1	Distal	17865c79e47d7fee7648a6621cf0802d	0
1_Bt_D	1	Distal	3ede085c176f29649c86c7eb9f0b28d9	0
1_Bt_D	1	Distal	2fc362e2cf910c2689e817ac5fe33a0b	0
1_Bt_D	1	Distal	482c8978925a33fbcbf987152b9c5623	0
1_Bt_D	1	Distal	554ad5c43c579e1180d4f06e0668d2b4	0
1_Bt_D	1	Distal	70dfe4953afddc935f99d11004843938	0
1_Bt_D	1	Distal	c728277f7e00dd0caba492a90c8795af	0
1_Bt_D	1	Distal	1c121320d65448729bc49287231ac3cf	0
1_Bt_D	1	Distal	8eb33e624f71ed174f87d537d23327c1	0
1_Bt_D	1	Distal	ddceb34943d92b00ed3e914e01e97b51	0
1_Bt_D	1	Distal	5e421ffe3d31c1a6612209ae7b6ff1f5	0
1_Bt_D	1	Distal	59c9da32e352705787f174aab5b73130	0
1_Bt_D	1	Distal	d6a0ca97580a5290cbae26ab7e7767b7	0
1_Bt_D	1	Distal	220a2e1f89f3617a764f3060f4434491	0
1_Bt_D	1	Distal	660f326dea48eadf462f7c1bde811015	0
1_Bt_D	1	Distal	94e35431748ffc52c5d94e1a6c5c31b6	0
1_Bt_D	1	Distal	f152aef4ad92c130ab71c5b447ecc94f	0
1_Bt_D	1	Distal	bafc8ba1ebe2cacd3239cc89889540ab	0
1_Bt_D	1	Distal	d9ab002ddb9c95a5cc9ba28e4827c2ad	0
1_Bt_D	1	Distal	7c31aa964ebe4536363be2fe4e0a5579	0
1_Bt_D	1	Distal	edfffd2d10dfce423a15bf2b5f0fd752	0
1_Bt_D	1	Distal	731d0d737dcb9b9104ecef6eec278b12	0
1_Bt_D	1	Distal	3c1109c0fd0447fa2040d7b6a86027af	0
1_Bt_D	1	Distal	e81146f875452652eea0541d5c6fb833	0
1_Bt_D	1	Distal	081e4faf1531738be22a0aacb1112d08	0
1_Bt_D	1	Distal	3750e22347a0c98d72800f256f97ff9f	0
1_Bt_D	1	Distal	c94f43ef0a06071ea33f9e8625365f8a	0
1_Bt_D	1	Distal	0608e0b32d218815bb6cda30c49cbe9d	0
1_Bt_D	1	Distal	294d86e5d9994d74fe158d15c90b508c	0
1_Bt_D	1	Distal	2d1af72c1fe071d867bc328c4b75c790	0
1_Bt_D	1	Distal	711b7d8961272c03c156bd0b11ad9a87	0
1_Bt_D	1	Distal	43f4b034979efe4438f03f676f6e3399	0
1_Bt_D	1	Distal	0f147ca55c41a95af8333fd4f32d58fe	0
1_Bt_D	1	Distal	d944b79f51a6e29c8b23db918d9a0311	0
1_Bt_D	1	Distal	327df194cf2e0012dc844250a95b76bf	0
1_Bt_D	1	Distal	8b63833788ad08ea48a22c83c40b82a9	0
1_Bt_D	1	Distal	2c91f7cb4e405afbf8a3ff9dac573b69	0
1_Bt_D	1	Distal	c0077d73908229d32a744e08baebe2a9	0
1_Bt_D	1	Distal	c9d84e6acef84dffc959255f87df8f61	0
1_Bt_D	1	Distal	1b8d3d52d6cadb9a4b4443a044f41c84	0
1_Bt_D	1	Distal	7aaaf9b21e21e923d43950a589a3c70c	0
1_Bt_D	1	Distal	a9df4ab54bc5b2bac4fefa5a8d371b36	0
1_Bt_D	1	Distal	dff06cdba10d56528a8ec0c62eef8926	0
1_Bt_D	1	Distal	3180f9d35a248142726c358e5bfc1fa4	0
1_Bt_D	1	Distal	af8b233d03597d2825afc44f2b0a21f7	0
1_Bt_D	1	Distal	6e2f207088e4fd88042fada3a5fd43fc	0
1_Bt_D	1	Distal	c3f85f0286c983723df85245f4b84116	0
1_Bt_D	1	Distal	a7e56a658ee806d00cc2af463f01d5c6	0
1_Bt_D	1	Distal	41a6869af07c54ee44eaed8d7796d2b7	0
1_Bt_D	1	Distal	5104eb472d091ebd5f37b885665dbfc2	0
1_Bt_D	1	Distal	7e416b710423f909171925d98fe3adca	0
1_Bt_D	1	Distal	82168268cb846220b104a1e74461ab8b	0
1_Bt_D	1	Distal	936298e1e388d5ba5b1591ef91b1df81	0
1_Bt_D	1	Distal	67d9c733815dbe5eee594588d39bc261	0
1_Bt_D	1	Distal	c3e75199dd21ca5a41bf8867788fa934	0
1_Bt_D	1	Distal	0ee0a7c8c5403628e89599054469a3e3	0
1_Bt_D	1	Distal	8dd05dd7fc7d50c38e883bde619808aa	0
1_Bt_D	1	Distal	5e673c18c4b97d1827d425aed42dfed8	0
1_Bt_D	1	Distal	f16121eb4e377f7fccf656005b2950fb	0
1_Bt_D	1	Distal	73b04087418d20c3deb2d9d4d10ef7a0	0
1_Bt_D	1	Distal	51549f5db6c8e2639654935d6961ff84	0
1_Bt_D	1	Distal	ba74632f7c03864b22a49305c35468d2	0
1_Bt_D	1	Distal	77fbdb2e882a306e5853e94b05bb239b	0
1_Bt_D	1	Distal	036860e2cc31d8a3727a03819a6dcbb7	0
1_Bt_D	1	Distal	7c102b8c5f355c34efe3e94965bf8a52	0
1_Bt_D	1	Distal	6dd27c5214c4129683fc2831106ba158	0
1_Bt_D	1	Distal	db6489ee772d8ccf230cd98807bb0000	0
1_Bt_D	1	Distal	c478a9e4687afe019bd039034e11a31b	0
1_Bt_D	1	Distal	f03cde8cd0ea88ff31b1f1dcd68cf75d	0
1_Bt_D	1	Distal	d32aa7b4a32089f2d44bae2e42ba84ea	0
1_Bt_D	1	Distal	108f61a65eb1f3d5e0841330c889e57e	0
1_Bt_D	1	Distal	704c116ad2525358dd205eb38c34fe3b	0
1_Bt_D	1	Distal	377e39e261f1670aab159d7c6ceea2b7	0
1_Bt_D	1	Distal	0fdd0148173dfbbd04967820a6b5af71	0
1_Bt_D	1	Distal	91eed5b442b701da0fb682f6057c15d2	0
1_Bt_D	1	Distal	0a9baab1cf683a715c8cab57f629ceee	0
1_Bt_D	1	Distal	98a5e998da08ce88cdd1af3af3d1b160	0
1_Bt_D	1	Distal	3a80fd3c5ae59134c4d301dd7e0bda1b	0
1_Bt_D	1	Distal	7481dda1f8e562cb366e1332e45f7b42	0
1_Bt_D	1	Distal	00eebbd9128df43d015f6b1f6fcb7bd4	0
1_Bt_D	1	Distal	872246a2824333282c74ea5e95b99747	0
1_Bt_D	1	Distal	a0dc7b1ee56cd0e74beb03dd152812d5	0
1_Bt_D	1	Distal	45677a2b8d12fa79fb882ae56c362f00	0
1_Bt_D	1	Distal	856dc40b3e5450517e63caa1dfd9fa7b	0
1_Bt_D	1	Distal	9ce4b24ca8381d862ba836f12091393b	0
1_Bt_D	1	Distal	b78eecbb34bb20ba9a73cae1dc2d69ac	0
1_Bt_D	1	Distal	0da7f217e6990f86f3a5bc703ae46c80	0
1_Bt_D	1	Distal	ec3f41dce45f8c964efcc1040e6bf924	0
1_Bt_D	1	Distal	5905812f882da22ac474ffc7486ad3cb	0
1_Bt_D	1	Distal	43fa1fc9da5f2090604610d3dd24c155	0
1_Bt_D	1	Distal	8d63959aeaea009cbb455424d2975b4c	0
1_Bt_D	1	Distal	085d33a6e65aca3d34f5e1be225bdb24	0
1_Bt_D	1	Distal	f0d9dd95b0bbb43febc46ddf8477e1f3	0
1_Bt_D	1	Distal	14295bb66b51197e14e962e5840cd898	0
1_Bt_D	1	Distal	364231bf34649d6672d2bf579cd43ae0	0
1_Bt_D	1	Distal	42daedeff3ed46506a6159a9afdb2479	0
1_Bt_D	1	Distal	cd20dc3bf37439b85d48374bdcc9cc70	0
1_Bt_D	1	Distal	5b49495cb0c2c040968c4acec3f689cc	0
1_Bt_D	1	Distal	dbca05b3a9a70cf8bd03e6e256ad695d	0
1_Bt_D	1	Distal	f36a0ce6d417cf885f52a28097343920	0
1_Bt_D	1	Distal	a354e244acb264c05883b83bbe789b4a	0
1_Bt_D	1	Distal	c9d3220ecd225c71586a276d9ffa404a	0
1_Bt_D	1	Distal	7e867f43a3034c6c7aed68f5a6b1cfb0	0
1_Bt_D	1	Distal	0f075fab4472e8a8a5371925f782035a	0
1_Bt_D	1	Distal	21868b11d7fbcc1504c43c755febc7d2	0
1_Bt_D	1	Distal	8ac5ceb1699f90ff9190b088d40dbe3a	0
1_Bt_D	1	Distal	2c3fdd1e49a9890ee0f4597023d6a9b8	0
1_Bt_D	1	Distal	8fa19fa9279c874613c07f0befe31d07	0
1_Bt_D	1	Distal	aa86060f271a4bf5f632a080fb3b5382	0
1_Bt_D	1	Distal	cb58b62e3e0b8ea7f44b5b4c37a5170b	0
1_Bt_D	1	Distal	7c6b5591aa2c313587e193bddf5c180d	0
1_Bt_D	1	Distal	22d58e5104e276971a8db32ba6dcfd3c	0
1_Bt_D	1	Distal	324a2e3bb000e53e7d768469f0027d68	0
1_Bt_D	1	Distal	3a2951dad578de4a9ddb8f8aaeb64e26	0
1_Bt_D	1	Distal	fe947b2c7c8580ae54f5b2fd3024b2e9	0
1_Bt_D	1	Distal	24d5851fdf55fb0d82d20abbe7470705	0
1_Bt_D	1	Distal	dd9b69d877d0ef433a99288a2d9c8eb7	0
1_Bt_D	1	Distal	2413153017b8b353d1fc01d9e330bfe3	0
1_Bt_D	1	Distal	43e605c97eb4bc3024a13b2a41c4fdc1	0
1_Bt_D	1	Distal	512ad81d8143be37800e1cea04a34179	0
1_Bt_D	1	Distal	94711a93a0f4cf6a346712f1c69782e7	0
1_Bt_D	1	Distal	4c310297827c0ff286a014f762b4028d	0
1_Bt_D	1	Distal	1fa6a20d495df997a8f371ca60c37797	0
1_Bt_D	1	Distal	4be07066faeae5f64632caeb12d4310c	0
1_Bt_D	1	Distal	98964e6fd3cbcee2ae3fdcb8239a2822	0
1_Bt_D	1	Distal	526b6a58898ec60f4e1ec0d075befd78	0
1_Bt_D	1	Distal	b4169f77993b589d54ee61c421144039	0
1_Bt_D	1	Distal	cd0211bbf81d50eb95e0fb85b9b0a4a3	0
1_Bt_D	1	Distal	512347854c18a17f5914bfe02dc343c8	0
1_Bt_D	1	Distal	6295c42f35ba97be15e792c11ddf5422	0
1_Bt_D	1	Distal	a1e30598438b470f63ffc5b5549867b1	0
1_Bt_D	1	Distal	f353222f0f8cf93607ff193dbd008cc1	0
1_Bt_D	1	Distal	f84573edd30ef4e870b25f8750c003aa	0
1_Bt_D	1	Distal	b8b0a79bba3b7f4d47dbd5af462c50d0	0
1_Bt_D	1	Distal	7ce4431c4d39f19d20b9a6b874691f3f	0
1_Bt_D	1	Distal	e26d186281efe40d439e2cb0423e4113	0
1_Bt_D	1	Distal	4594626851bd1fe443f452ddf442184a	0
1_Bt_D	1	Distal	55ca95b6e919459ec4f132b42cda1f17	0
1_Bt_D	1	Distal	4e5a39c4f8163dcddc61d5513765b54e	0
1_Bt_D	1	Distal	76dcb162b7a0ab4755ea7c2bf1e33fc1	0
1_Bt_D	1	Distal	e6210edbe91dc8d64e3cac69f940d0d1	0
1_Bt_D	1	Distal	71eee063c1b2cbe633b3897acb485523	0
1_Bt_D	1	Distal	3178168fd17ddd7ebc1f9db1b1ad5351	0
1_Bt_D	1	Distal	ca5862fbc43ec1acc09d1c86eb4386a3	0
1_Bt_D	1	Distal	3bcdb3dfb52b92a88bfebbcb1aea84f6	0
1_Bt_D	1	Distal	37cef90867bad57b9386c48635e6e842	0
1_Bt_D	1	Distal	3a8f4df68dc994202b93393f783fd0f2	0
1_Bt_D	1	Distal	1d3436e4b8372bc23465adee0e592c0b	0
1_Bt_D	1	Distal	228686a885f924ec4ea4100c64174198	0
1_Bt_D	1	Distal	ea599790aa111c522d34ac4fe6d28ef0	0
1_Bt_D	1	Distal	386b26da706f37f31c23a40b59c349d4	0
1_Bt_D	1	Distal	28e924c2f56093cebf6053bf9a403540	0
1_Bt_D	1	Distal	27060165b1fa28ba5f5fa8c0414b3f13	0
1_Bt_D	1	Distal	8bfc9ee7c16f45244d8524c758dfebed	0
1_Bt_D	1	Distal	f8f7e82acc890d356d40ec7792add16b	0
1_Bt_D	1	Distal	4af32bc96d197cebd5fdf5c792cd3bb8	0
1_Bt_D	1	Distal	6946f4e778cc2a7657fcfa8c5931775c	0
1_Bt_D	1	Distal	ab7d309da3dd59171a0e09c14b76d4bc	0
1_Bt_D	1	Distal	c5be2f3b1b938c01e6f72360775c024a	0
1_Bt_D	1	Distal	ff92f6afe13b4dd2e73d88cdbe460882	0
1_Bt_D	1	Distal	85b627dfdd2540247c0ba458222673ee	0
1_Bt_D	1	Distal	a4b9580c91ffaeb32b72264d2abddea1	0
1_Bt_D	1	Distal	4906e4ea2737778f017c58626398e3da	0
1_Bt_D	1	Distal	d60bd22ee40697b5c5e2f8b65fad3bbe	0
1_Bt_D	1	Distal	5b786d9ff9b1d8cdfff4f6b25f78619b	0
1_Bt_D	1	Distal	437d87c69a9c71443b400f99de800405	0
1_Bt_D	1	Distal	9cb1e21486947dbb000146dd59442321	0
1_Bt_D	1	Distal	ba7fc06e850d9dd8629db83655ab5f27	0
1_Bt_D	1	Distal	64510172d7528a703bbfd1d23aee1a6a	0
1_Bt_D	1	Distal	c22bd867ad605a5d3e698a08a9e12085	0
1_Bt_D	1	Distal	5aadafdbedc1c55a604b1062cf8fc4e8	0
1_Bt_D	1	Distal	19cc4a76776d077d6e584d836a4d488b	0
1_Bt_D	1	Distal	5145a250dfc2f08bea6bed181ea8b018	0
1_Bt_D	1	Distal	ebb3014aab7ef3f53c31f0edf8dbdf7d	0
1_Bt_D	1	Distal	a26cfa2cbadd96b27b0c38d0dfe8ea84	0
1_Bt_D	1	Distal	a231cacadbb568d62b82686f41abdd92	0
1_Bt_D	1	Distal	c22bc8fab951754ee096cdea3e803113	0
1_Bt_D	1	Distal	9d25949e1ecfbab0436a1b2135d94195	0
1_Bt_D	1	Distal	429e799426da0f49affaa24eeee2daa3	0
1_Bt_D	1	Distal	3aad212f7c40e2f38e9a51b822ca3095	0
1_Bt_D	1	Distal	3b9228391cc29e46b84e6388458216fd	0
1_Bt_D	1	Distal	527f6096af27d05a84f4ef47d38d0a39	0
1_Bt_D	1	Distal	6ecb9ae8e33ef298f7d1876d70315c9c	0
1_Bt_D	1	Distal	9427a6ed900f16d3feb98a585433d1fd	0
1_Bt_D	1	Distal	2c785510b0817f2c6cb52c9a62d6542d	0
1_Bt_D	1	Distal	4c99c247747d64a0653fd0df5fd7ba43	0
1_Bt_D	1	Distal	57e609de371a4f191dfbc5892c13e1cc	0
1_Bt_D	1	Distal	59d9cfe6ef7559757d98841f3ad81db8	0
1_Bt_D	1	Distal	3783d273bcf9c44cc88259a5c88560c6	0
1_Bt_D	1	Distal	c764e72921f1ee383f792f26d9452cbc	0
1_Bt_D	1	Distal	80e70e0a49188658b931e11d67df6078	0
1_Bt_D	1	Distal	3d8f95f7aa1d33a6408985dbd3ed3ad5	0
1_Bt_D	1	Distal	9873d3c7fdffdb3b748145e1f03bebfa	0
1_Bt_D	1	Distal	6000adf34a1fe5d595b7a5748fc0fad5	0
1_Bt_D	1	Distal	3f454619c76f6875f45905d605550a84	0
1_Bt_D	1	Distal	a45d468ca4d8c3102415d1c4c7e23beb	0
1_Bt_D	1	Distal	265f0da64fbc6a84165590837d3c4c0b	0
1_Bt_D	1	Distal	6b798b311b08d28f0c47d011224f6db9	0
1_Bt_D	1	Distal	1bb552349ed360561e5b73890271183a	0
1_Bt_D	1	Distal	8fc7eb47c27b5e287f094304c536d3e6	0
1_Bt_D	1	Distal	57c03e98227e0dc389e839d96d98dc8b	0
1_Bt_D	1	Distal	78c9c73728d5ec2694f0ddf319ce0af0	0
1_Bt_D	1	Distal	961ed2fafd542ca2cde3d40ede1a47b3	0
1_Bt_D	1	Distal	7db1a5882679bb36995e4660a9b7ce39	0
1_Bt_D	1	Distal	d24364a5c2f66c84c26a2f3dc8017318	0
1_Bt_D	1	Distal	731223b33282626d7ec49940c77d3ad6	0
1_Bt_D	1	Distal	a6ce4737be85ededadce756906436a64	0
1_Bt_D	1	Distal	da686612201219f89e6c45636ba0671e	0
1_Bt_D	1	Distal	39d81b411b3d5096910e404c7e369285	0
1_Bt_D	1	Distal	ad213d58590a63660acd007d41be9c00	0
1_Bt_D	1	Distal	cc25f36069025b8784345b9b545c0235	0
1_Bt_D	1	Distal	2bcc081a5f8bf224345bc2b212afe308	0
1_Bt_D	1	Distal	22b8e1088107b679bcfa8e69011f3701	0
1_Bt_D	1	Distal	26899f16d8ef05d9c27a33d6357af123	0
1_Bt_D	1	Distal	4c1dce79868cbdc534e96905079b3e17	0
1_Bt_D	1	Distal	c3a7e905951e4a4a4633270596ba9b5e	0
1_Bt_D	1	Distal	3e0a7ba2bc13c919baa73ec484d19ad7	0
1_Bt_D	1	Distal	3a9e8531080c2a75023168e60497116f	0
1_Bt_D	1	Distal	034370cba5496cb29077ed6ef64f050f	0
1_Bt_D	1	Distal	422d84b13f74f54765a90175d18e3b3b	0
1_Bt_D	1	Distal	58d6a26fb397dcaf3c501223e5edcb0d	0
1_Bt_D	1	Distal	5bbee8b7550801f5700346542f3c227b	0
1_Bt_D	1	Distal	e570624c1193acc39140087aef31793d	0
1_Bt_D	1	Distal	5c3d43c19b84dc302bdeb685c9fa0e65	0
1_Bt_D	1	Distal	8abb60311f154360b95cb9b444ef125c	0
1_Bt_D	1	Distal	65596db8f921098f2a659b140250f9bc	0
1_Bt_D	1	Distal	18856b8aeca7b3a581588c20005f3a92	0
1_Bt_D	1	Distal	fcfcd50421604dde07a210aa8abd0ec0	0
1_Bt_D	1	Distal	e6e1b87ebc01073df72189dbbb157aaf	0
1_Bt_D	1	Distal	9cecba8a490d2c47678dfbc2bb2a0016	0
1_Bt_D	1	Distal	dcaf8b1377261532feebe7876fffbc4e	0
1_Bt_D	1	Distal	e60160f19d08d0428dcf661f9286d231	0
1_Bt_D	1	Distal	279fafb0dcd21d76f211bd59d27827c7	0
1_Bt_D	1	Distal	7e0cc3affccf6d810b6bf4972832ce4c	0
1_Bt_D	1	Distal	b7b67a4ba89d43c188a6d1c96bdeb8e0	0
1_Bt_D	1	Distal	21178db7ea5f5e624000e256975b2cd5	0
1_Bt_D	1	Distal	9124bc250093de2c938bc49d37a34692	0
1_Bt_D	1	Distal	999be8cf714ca91290d68277351b7788	0
1_Bt_D	1	Distal	e86f56157decb4d5c25d97156ceeca81	0
1_Bt_D	1	Distal	b1e774262cb35cf916845843c7b77729	0
1_Bt_D	1	Distal	3a7a0e672bf5430de1dd19022b07dd26	0
1_Bt_D	1	Distal	90e15f9e2b580409d23f7e9b69d958da	0
1_Bt_D	1	Distal	3bebcc12dbde5ba7fdf0d5d49c53629b	0
1_Bt_D	1	Distal	dbefcfb27c30daec67a35f169abb477e	0
1_Bt_D	1	Distal	e0831d3b7553745ed3573d815f8f984e	0
1_Bt_D	1	Distal	5ba0e629de56887d3e4d5d9ba6768bab	0
1_Bt_D	1	Distal	fc2c090976b9c0718751d5f115a931be	0
1_Bt_D	1	Distal	e8589ce9df1865743361ded52263ebe1	0
1_Bt_D	1	Distal	6c3508ab2c7530398553aa9ec3734f1e	0
1_Bt_D	1	Distal	1b66e1e3da70089bdf16e7077ccb649b	0
1_Bt_D	1	Distal	32b2c02686ab3359da3e6b34dc7cf5bb	0
1_Bt_D	1	Distal	452808f6cd0feb96e8cc9828fa52bbee	0
1_Bt_D	1	Distal	04850ec5d6a723b359c65d379945739b	0
1_Bt_D	1	Distal	23b5dd151675192480f46bb1067fb6ae	0
1_Bt_D	1	Distal	0daa4be96906d74b2a9e53a3009f8413	0
1_Bt_D	1	Distal	0aadb2bcd57d721767edc228a16e5e6c	0
1_Bt_D	1	Distal	c151e57bc31d702e46505607e7cb0637	0
1_Bt_D	1	Distal	f9a8dda1a01b36e6091b4427b64cdb55	0
1_Bt_D	1	Distal	9fc56e8cb2b0444dfd79c90f49005f9d	0
1_Bt_D	1	Distal	a216f1624f5ddfe7a9a9744da5b26027	0
1_Bt_D	1	Distal	337014010363545838cf28424fce5b22	0
1_Bt_D	1	Distal	fb6f31335b8133f81bdd4055f9333e91	0
1_Bt_D	1	Distal	9c851c526ee72c8b56c3122ed05edce9	0
1_Bt_D	1	Distal	d4688fbb9227238aa3bac4ad9292c1bf	0
1_Bt_D	1	Distal	da4d4a86190bbc470f55af8656b73774	0
1_Bt_D	1	Distal	73f207abec072b4ad8779eb65438a528	0
1_Bt_D	1	Distal	d696b22f30c9ff74c63976a422f17b6d	0
1_Bt_D	1	Distal	06fede8743a706985890dd634724ed31	0
1_Bt_D	1	Distal	be42e99039766d4bba5fa86caf5ea6ec	0
1_Bt_D	1	Distal	3729fe46cadc3142ee4f9f8ccfcef5ed	0
1_Bt_D	1	Distal	5231586541834fbb3642a9b58468484b	0
1_Bt_D	1	Distal	e261c9d048b483d5c9e52252e8aefb6a	0
1_Bt_D	1	Distal	02693263af81b9abdba4be367de77b37	0
1_Bt_D	1	Distal	c9bad6417a45b64d3bf29671b3b68b49	0
1_Bt_D	1	Distal	fca01f58bf6058b8feb7142e8260052b	0
1_Bt_D	1	Distal	046da83756fef09f9220e3ffbec30aff	0
1_Bt_D	1	Distal	d3fc83acaa403e9e06f13df60d9cfe7f	0
1_Bt_D	1	Distal	ecf54629bd628b85054c0f3959303fd8	0
1_Bt_D	1	Distal	c1a313610dc73b4fd33d02093c567c2c	0
1_Bt_D	1	Distal	9c84355681434a7d24e4451c859942c9	0
1_Bt_D	1	Distal	a0c2d4d4bb31d103c15ec46b93eb80ee	0
1_Bt_D	1	Distal	152263ebd42b92616e99107608ba96b7	0
1_Bt_D	1	Distal	09e3b0128f5cfe77dbca26b5de55a0df	0
1_Bt_D	1	Distal	896efd2123f965d1aa6945fc861b1515	0
1_Bt_D	1	Distal	70c568c893e72f36e971e618405a6b57	0
1_Bt_D	1	Distal	2a9b365d787ab33b4f123f91644c91a7	0
1_Bt_D	1	Distal	f2ca9cec38576715674a61beee3611ed	0
1_Bt_D	1	Distal	f9be07e118f3cf9ad0e10c9b4bed8800	0
1_Bt_D	1	Distal	280d39be9ae638a959dc9d2509fba20d	0
1_Bt_D	1	Distal	3935556f325745eb4493f62fe0456975	0
1_Bt_D	1	Distal	ab3afda4b87322367960686270a7693d	0
1_Bt_D	1	Distal	ad68de1989801a01b1fbff5c87d06062	0
1_Bt_D	1	Distal	c679ea988db8a432539c583ea6d12965	0
1_Bt_D	1	Distal	ee0ece8302f8295a8cf32bcdc00f3105	0
1_Bt_D	1	Distal	12161e561b38ee63aa8a935f5ffa3fca	0
1_Bt_D	1	Distal	ac52af27242c0b5f3bc5c98d09a13f37	0
1_Bt_D	1	Distal	581cce6fd4fd7a56d558a10a4e83c8a4	0
1_Bt_D	1	Distal	2f82d6d486bcd24815c7f956e295277e	0
1_Bt_D	1	Distal	4979f2e42c6a8774e65708001769f8b7	0
1_Bt_D	1	Distal	3e1e5769053694a46ef647975f8a6231	0
1_Bt_D	1	Distal	ea212e25b6e1fb1372de227a147174df	0
1_Bt_D	1	Distal	fff259105a07329ccc7865ffd4edc4d9	0
1_Bt_D	1	Distal	64899bc446648cef016409bbbae382c9	0
1_Bt_D	1	Distal	98dbc119fcbbf20d8b943ec0e754d7ef	0
1_Bt_D	1	Distal	5d4f8c98c4e691b2c097d78b4276fe30	0
1_Bt_D	1	Distal	f39fbf948fec41dfee981850fbf9944b	0
1_Bt_D	1	Distal	5e24adf005501ad28e41d91613dced8e	0
1_Bt_D	1	Distal	955f6eec64e708b4542472135a428bc0	0
1_Bt_D	1	Distal	29b31713badf60cab2ac9fff647c70c8	0
1_Bt_D	1	Distal	d0db95fe3ec5127019c30724ab22eb10	0
1_Bt_D	1	Distal	521bef2896edbc1451a487f32a0e07c1	0
1_Bt_D	1	Distal	6509f1aa0064123e5170d2f205510743	0
1_Bt_D	1	Distal	961a2a53a616d290121520bb811631cc	0
1_Bt_D	1	Distal	738f95b11c763e5986bc2ac6a9be0e97	0
1_Bt_D	1	Distal	abd867a156e1cb61a537c9bc45fa0b26	0
1_Bt_D	1	Distal	1f473ba7820b761cabe9e22e9bea7e62	0
1_Bt_D	1	Distal	366b89054400aed9a47897d535859524	0
1_Bt_D	1	Distal	c4515d500902dd9e3e2e6a940fcfaf25	0
1_Bt_D	1	Distal	6e602a77312d510aad6c0eb8c420788f	0
1_Bt_D	1	Distal	1ad96eb3d078dcd51d0d062ac6e8471d	0
1_Bt_D	1	Distal	72c6250e2f59f343c9125470d81f2ae1	0
1_Bt_D	1	Distal	c64410ce1ca61923bc4965aa30f50a05	0
1_Bt_D	1	Distal	924271d5e81e04c23e278988082b0a7c	0
1_Bt_D	1	Distal	edfcc3ab78a3ad60d6d49be774225898	0
1_Bt_D	1	Distal	0920779062f569b235ad6c87532762bc	0
1_Bt_D	1	Distal	773cdeb94252e3ff613c599999c8e43e	0
1_Bt_D	1	Distal	70728b8dab6362cbce979a82ca8c77aa	0
1_Bt_D	1	Distal	ce5aaefab3615df6dd9ab35261b588f4	0
1_Bt_D	1	Distal	58247b5d8c359251ed156529997ec00d	0
1_Bt_D	1	Distal	f523f25214bfdb714344a97b8142fcf6	0
1_Bt_D	1	Distal	04acdec0eba480c2b11dd2dfd943c283	0
1_Bt_D	1	Distal	43c68eef01f11b6681d6605e40d77b30	0
1_Bt_D	1	Distal	20d903374260cf193069e5e28c1880cc	0
1_Bt_D	1	Distal	93dd615994042e014b974fe0ce432c7a	0
1_Bt_D	1	Distal	cf8d2f624705322bc0ac4b0fd2819b16	0
1_Bt_D	1	Distal	260690a935faa0bfbe8ab13f79799802	0
1_Bt_D	1	Distal	717e04ecfd55e4e7d5534e487b3ba450	0
1_Bt_D	1	Distal	9ad377b83cc0f2c0b3fcef197de4dd13	0
1_Bt_D	1	Distal	b98d47bf83fd8ba738bf9aee60a7783e	0
1_Bt_D	1	Distal	02412c0cbd2207b8cbd44d5cda53615d	0
1_Bt_D	1	Distal	0d7d28e54bc6d1562f1e127fa49ce536	0
1_Bt_D	1	Distal	02347a8b41019ee963ec03305492696f	0
1_Bt_D	1	Distal	76633279f11aa8ff9b379c1626a5022d	0
1_Bt_D	1	Distal	89abd7c5887a80ccd07b69b96aef2cee	0
1_Bt_D	1	Distal	44f0f73be8396e824d3b48320abd04fd	0
1_Bt_D	1	Distal	92919bd44fafde0d967859e7e2ea6a97	0
1_Bt_D	1	Distal	db2b637213db036a99b9e00335698337	0
1_Bt_D	1	Distal	1a9928cc1cb84365fbb95c009f5b7c15	0
1_Bt_D	1	Distal	734b0982ae83938794f2c2858a5de13e	0
1_Bt_D	1	Distal	a97c179f10553dfadc2839494f7ea5e1	0
1_Bt_D	1	Distal	bbd3b9a249ba496a07b1299f5dc3fc29	0
1_Bt_D	1	Distal	b70e8800b1e5aa799e0ad88848a38832	0
1_Bt_D	1	Distal	48f1a16328f19db7fab7f6f07c9fc834	0
1_Bt_D	1	Distal	42ae3d09b3d77a95e48766995f941357	0
1_Bt_D	1	Distal	a644a20d147932c92d83e48c96e34cb7	0
1_Bt_D	1	Distal	0149949cf9814857744f8baef089a14e	0
1_Bt_D	1	Distal	c46be06fa1d4788add3bcddf95f34625	0
1_Bt_D	1	Distal	35d093cd23454a2ea45fc4c3c75ba13d	0
1_Bt_D	1	Distal	8f0cd6f0db3ee49edf10a96463cca3a4	0
1_Bt_D	1	Distal	e5fbe77f14b14de1a37a63d38285dd78	0
1_Bt_D	1	Distal	ad3a60298237c77d8a3d2d9258933774	0
1_Bt_D	1	Distal	c55cf0b346edba7ef58c1906154c0f2e	0
1_Bt_D	1	Distal	47d2c77249b40bf942858d31c965dc79	0
1_Bt_D	1	Distal	5474d041dce782c9d74c8b7daeb180f5	0
1_Bt_D	1	Distal	44ef774e7dbf79e3253796ab7b8db552	0
1_Bt_D	1	Distal	32a9731fbeafe723157cc1c1e3d1365e	0
1_Bt_D	1	Distal	f9e8e8d40bb65558e7b16c9f0a2089b7	0
1_Bt_D	1	Distal	c7b06de0c7880972f3947049268cc077	0
1_Bt_D	1	Distal	a7c04d7ce9ab8d89c00ea4182ade91ca	0
1_Bt_D	1	Distal	efa759ded8685d488405b9b651cd3201	0
1_Bt_D	1	Distal	0eb51fec4c90aa63f06775bda2d294a9	0
1_Bt_D	1	Distal	2f2401ffaea717ae385cce6a972b2568	0
1_Bt_D	1	Distal	51eefbf356c56dec62628124134bbb5b	0
1_Bt_D	1	Distal	8ef2db1f455103b821b913775892a90a	0
1_Bt_D	1	Distal	6f028ef6241d1b48bd685c5125ccea39	0
1_Bt_D	1	Distal	1363f1bf59836420179c06fd22493503	0
1_Bt_D	1	Distal	22055945e7d81e61c3ae5da36199c050	0
1_Bt_D	1	Distal	d49808f8a98a4d86f9853531cd8d12fb	0
1_Bt_D	1	Distal	fe28f28abc6a0cf64dbea6c5161c552c	0
1_Bt_D	1	Distal	b8199116b54c1cccd5b55c124e87410f	0
1_Bt_D	1	Distal	21aca7a3c311f4962fd8ee7cdf6de12e	0
1_Bt_D	1	Distal	64e028aca0a066b983ebe5cec79ddf5f	0
1_Bt_D	1	Distal	00d59131c31bcb4c0061c0b371b0d163	0
1_Bt_D	1	Distal	89c45e6a15246079fec2e75a43b02de3	0
1_Bt_D	1	Distal	0a2245e490e1b6f1b56ec94891cb6e47	0
1_Bt_D	1	Distal	66ec3feb1b3994a6a6ab33e555719fe7	0
1_Bt_D	1	Distal	4eebf14e196bbd6c01e6184f06c81acb	0
1_Bt_D	1	Distal	a679448a90a9a7b88d0a1025ef2f5c8b	0
1_Bt_D	1	Distal	707a99cba9c136c57a623a8ffd700dca	0
1_Bt_D	1	Distal	e0ad51674d85d2ba13688624a1053b61	0
1_Bt_D	1	Distal	b180ce34a5befb3f6214dcd54de43a9d	0
1_Bt_D	1	Distal	06b589b0484c92e3a5126d6c7e40db16	0
1_Bt_D	1	Distal	c95dccbdd98ce618ac2e35d12b9f5d0a	0
1_Bt_D	1	Distal	6968550b73708182262825798946c240	0
1_Bt_D	1	Distal	dd36db5942a9e60aa4ea1d78612066b7	0
1_Bt_D	1	Distal	2d969b8b856a38b97df9b92fd3ca3bd0	0
1_Bt_D	1	Distal	bb1979832167c8400df080ace9706c23	0
1_Bt_D	1	Distal	705b57f9dff672ef86c18b7e155b281c	0
1_Bt_D	1	Distal	d53c674a52b5c2bab34f527878887ec7	0
1_Bt_D	1	Distal	9cc2012e6b57af7de365c0c30d2a7ee8	0
1_Bt_D	1	Distal	d52d7824a707e14e0a7514205b37ede7	0
1_Bt_D	1	Distal	2a98b41bd6628e0d553353ecf20887f3	0
1_Bt_D	1	Distal	18045a8fbad8537bedc341bc8cf9a853	0
1_Bt_D	1	Distal	98cc5d7fb73d5a53e90852e6fe4543d2	0
1_Bt_D	1	Distal	c41c6d931e126f3016f31d821f0951b6	0
1_Bt_D	1	Distal	940bc70f2a9de1eae7bf1ed1641d0cc9	0
1_Bt_D	1	Distal	47c03e4308d955176626ba0f8d722857	0
1_Bt_D	1	Distal	5070b3435d356df704c218456dcf76d9	0
1_Bt_D	1	Distal	5fc947fb39bd7b0a1909a0968345dbdd	0
1_Bt_D	1	Distal	ae077f966f9a7ecf048230da28d18aae	0
1_Bt_D	1	Distal	c88d3b449bab0f4eb89502d455210e5c	0
1_Bt_D	1	Distal	fdfe7ac86c57bacb51618b8338a835ce	0
1_Bt_D	1	Distal	6b4d320ac4e89b3a71c0295e90266992	0
1_Bt_D	1	Distal	7de1fb071ac6700266788d8f403edfc0	0
1_Bt_D	1	Distal	8e970432c5a9d8658ddd146e873b2e11	0
1_Bt_D	1	Distal	81749d9c40816ee10656adb4da82049d	0
1_Bt_D	1	Distal	2fbf858d5eeae8f94ddae4e21aff653d	0
1_Bt_D	1	Distal	e7bd370358f2f05301d91123241fa263	0
1_Bt_D	1	Distal	d19b1fed2d405c221e4b910287792813	0
1_Bt_D	1	Distal	952fb43bbdc370b9eefdb8b4aa23a4ed	0
1_Bt_D	1	Distal	a5a9b6066e8c01ada963a6fef73d21ad	0
1_Bt_D	1	Distal	0fbcdde727d68bb4fc18f51cbd5a590e	0
1_Bt_D	1	Distal	ee2ac56aac2957f0af3730421f2f8e86	0
1_Bt_D	1	Distal	f9943b0a8634a62af0bb8b51845df75d	0
1_Bt_D	1	Distal	792760690c04895bfc00af9556e89e08	0
1_Bt_D	1	Distal	9e8906745264c68d7295484c67b11f65	0
1_Bt_D	1	Distal	b606a540409ec0e32cc514cd74dfd091	0
1_Bt_D	1	Distal	42c1a4e743870e08854511346ea21fa1	0
1_Bt_D	1	Distal	3d70633d62f16e9a1449488ab781d49c	0
1_Bt_D	1	Distal	c6eddb450efa8384562a93bcf9a85965	0
1_Bt_D	1	Distal	875d08667c2cd9d044d2e7cbe60bb5ed	0
1_Bt_D	1	Distal	58f7274f48d227295a2949b8cce0e2fb	0
1_Bt_D	1	Distal	b528c96bb180f7e81c776af30acf7dfa	0
1_Bt_D	1	Distal	2b165701d80bd9e2b12c1d5d0e288118	0
1_Bt_D	1	Distal	dd0dbf6ecb603446450867f49ef12237	3
1_Bt_D	1	Distal	2bd2f63ac05cf5471d41f09e0dc2e5e8	0
1_Bt_D	1	Distal	e4b161ac5bed2a9f2080c460ee30c02e	0
1_Bt_D	1	Distal	48965c8682e799f13419c0e5192afb52	0
1_Bt_D	1	Distal	2333139aba2aa86cf7f4e93aeb393ccd	0
1_Bt_D	1	Distal	98769e261807a70781d1e56fda3f7436	0
1_Bt_D	1	Distal	ea08aa4e51a7b314f3d01568aab35d71	0
1_Bt_D	1	Distal	f909a141cf4328a4d9b110731ff8c31b	0
1_Bt_D	1	Distal	be4999ad6bf388f509decc6638d079cc	0
1_Bt_D	1	Distal	14aa5ea1eedaf7c4efa0a607206b1c50	0
1_Bt_D	1	Distal	91c730b02940bda85ca4008e39435d25	0
1_Bt_D	1	Distal	7386fc3c3b3e197c202a95b7bdcc744f	0
1_Bt_D	1	Distal	cc72024a99c18f7ad42d8bed1f112db1	0
1_Bt_D	1	Distal	82ef428b5c22cc99a72b06cba202f2b3	0
1_Bt_D	1	Distal	178261fdf9d8d44ce7f7b7675f1052bb	0
1_Bt_D	1	Distal	fa13a472cd8e2c70216c5491ba25cc51	0
1_Bt_D	1	Distal	a3bdd5a1f4f4bffc0dcdebd4dbedb4cf	0
1_Bt_D	1	Distal	66747cb1635694c012c10c6aca377ff4	0
1_Bt_D	1	Distal	eb785c36e5b803d7adbdeba1aff4eed0	0
1_Bt_D	1	Distal	f65335fa48d34f878ea00ef4437a90a5	0
1_Bt_D	1	Distal	059260eb49d84d487cabb58453fca0e6	0
1_Bt_D	1	Distal	f0b30c156b3b46ddfa46c06bb23e2d42	0
1_Bt_D	1	Distal	b07b7d839dfe493d59b556ab0218e578	0
1_Bt_D	1	Distal	fcd9681737189b875d4bb81d4f8ac478	0
1_Bt_D	1	Distal	9cd09faabb354a823d305db1d1f03d35	0
1_Bt_D	1	Distal	25080a4dd8d13f67a9862f09df146f7c	0
1_Bt_D	1	Distal	7d4d79d6feef9ee2a131ab7bc4053ed4	0
1_Bt_D	1	Distal	92313330d2a9a0eac44c66efe297a62a	0
1_Bt_D	1	Distal	6ff13c5485c886a10d5d3b2baa5db0da	0
1_Bt_D	1	Distal	45d6cde3a958b143c1e1e1ca817a0975	0
1_Bt_D	1	Distal	e6ac0e9f7343a6afe434032a3c9b227d	0
1_Bt_D	1	Distal	ecb3d093bd9803b9e2f9c75d5a5d56f2	0
1_Bt_D	1	Distal	01bd86c819855ee4449b4dff91f3bf32	0
1_Bt_D	1	Distal	a76e2592b7e3d8ed0c14f6a7e9f27aea	0
1_Bt_D	1	Distal	e0a611282e0e9dde68e5330d500174a9	0
1_Bt_D	1	Distal	c831c0a1f5ba7f0079e5fb31b5de9925	0
1_Bt_D	1	Distal	9cc9b6d0c0ea41a0238e96ad7c02c5fe	0
1_Bt_D	1	Distal	acf857da3e2161414d3dd02f6890c217	0
1_Bt_D	1	Distal	766979753068f0c147bfede075dd4238	0
1_Bt_D	1	Distal	61e30348954eb268e0c4c9720bf5e7f4	0
1_Bt_D	1	Distal	6cfc1f5af96ce2f10bc9eb67d12d9ede	0
1_Bt_D	1	Distal	131259470a197101bd7dcd43b71eb9fe	0
1_Bt_D	1	Distal	7cc4427f1c30a8d5d81bd009167aa890	0
1_Bt_D	1	Distal	13b7687e0b9cc00976e6b4a8333e6d8a	0
1_Bt_D	1	Distal	855afaca367da0327cd59e07179494b2	0
1_Bt_D	1	Distal	bf48624b0e29609fefe0dea32d8635de	0
1_Bt_D	1	Distal	e3134aa9bc809bdd9efd66e57fd99b8e	0
1_Bt_D	1	Distal	5db5ec4161e3e21f9c1b87b8dd052913	0
1_Bt_D	1	Distal	9e3032a4d0632ec212ae2b56c4df492b	0
1_Bt_D	1	Distal	4891e068111f2d00ab4bede52b34c1f4	0
1_Bt_D	1	Distal	e197df2296db2b010342f3acff3b288d	0
1_Bt_D	1	Distal	c45a0391f1c7e357d431190e26b1af7a	0
1_Bt_D	1	Distal	fb571d03e7f1113952b069e8405afba6	0
1_Bt_D	1	Distal	1f5b9a16840342224cdaa2162b340460	0
1_Bt_D	1	Distal	1d55250bcf0ba5e937e07c2c25b18961	0
1_Bt_D	1	Distal	2b12f68540629f06d5e03d9c217053b8	0
1_Bt_D	1	Distal	5ca7db63c1a97f69778dbd9c7e548072	0
1_Bt_D	1	Distal	c5fbd8028170ce84f58ec63807b2833d	0
1_Bt_D	1	Distal	180270c9fa12e680d0d2e6fb8fa917ae	0
1_Bt_D	1	Distal	4e28a1f3bb0e8bded624475dd80f0e3d	0
1_Bt_D	1	Distal	795779495f947c3a1cfe464d2c038de6	0
1_Bt_D	1	Distal	95871ede08215b39e80a9458f9675d43	0
1_Bt_D	1	Distal	5288121d3b2a0889a94618400bb81f02	0
1_Bt_D	1	Distal	194812d7483542156278e636f18bc896	0
1_Bt_D	1	Distal	e115b994214cea73fd66859a931bd2fb	0
1_Bt_D	1	Distal	2b63df71b436bb25d8ba27415da64935	0
1_Bt_D	1	Distal	1f8a8774da5eea1fcd536406686e04b9	0
1_Bt_D	1	Distal	086870fe4232cf0beffacbfaccbe3558	0
1_Bt_D	1	Distal	833200653de6c318dc3a747cfe7bbbdc	0
1_Bt_D	1	Distal	56eea9ee911e08e80e7043ffe0a258be	0
1_Bt_D	1	Distal	8d36a67884e58d6187fe2d46e55616f1	0
1_Bt_D	1	Distal	b7a8f187857aafc4a41dc5141d39c787	0
1_Bt_D	1	Distal	18c36e60286a40f0d74d6755442ab700	0
1_Bt_D	1	Distal	2e2712fb55f29e04736b1a01b8570bbc	0
1_Bt_D	1	Distal	3721edd4de3594f8976d08f8577e3e6c	0
1_Bt_D	1	Distal	4dc2e03ac00f54c9e6c2030b98125e2f	0
1_Bt_D	1	Distal	c2e62d885103477a98434ab747b0c0f5	0
1_Bt_D	1	Distal	6e9f1afa4dfd840e464137eb50084f91	0
1_Bt_D	1	Distal	8810230a9ec1bc20c3c686ee728ce578	0
1_Bt_D	1	Distal	e5292157af7d438343564294168d7e7d	0
1_Bt_D	1	Distal	a9638754189abee8ceb2f8a85ded18b5	0
1_Bt_D	1	Distal	14f16d4624c94a35e21d2d1546c13d31	0
1_Bt_D	1	Distal	a55465283d35851b12b7787eed929364	0
1_Bt_D	1	Distal	732c7e1d20d6f00e50644fcf2c89479a	0
1_Bt_D	1	Distal	be24b8ff9fb4ce407438fd8ffef89f4e	0
1_Bt_D	1	Distal	717b495009f18b8da723571692f68832	0
1_Bt_D	1	Distal	9042a06e0212ac913f2867d9e3ce93ea	0
1_Bt_D	1	Distal	140aa3ed2437329fca22344c1400ef1f	0
1_Bt_D	1	Distal	7946549b5be0d92909539371a6151333	0
1_Bt_D	1	Distal	e9bdc8292be96d50a81e6ffef168b4f7	0
1_Bt_D	1	Distal	c6dbb44b746f45b5a29b64c1460adba0	0
1_Bt_D	1	Distal	0cff0524a9060289dd9177574b5d690e	0
1_Bt_D	1	Distal	bf71a37ccf74631400ac6d5ba89f87de	0
1_Bt_D	1	Distal	3a944768d26b9c3e225972f6cf105b1b	0
1_Bt_D	1	Distal	259e168b73c83059e42ecfebb93bbfc5	0
1_Bt_D	1	Distal	39eb9f2c700a36809c68add17586fb12	0
1_Bt_D	1	Distal	795d00b9c8e0181fbbdf1946105e46a5	0
1_Bt_D	1	Distal	f17c3852df36c7f78a83fad8ce596777	0
1_Bt_D	1	Distal	b0cf04a7d863a36a21806429394e49fd	0
1_Bt_D	1	Distal	5146ac8b2fdabe125faada4eeb1e85e1	0
1_Bt_D	1	Distal	d9bc3855edb07f699a7cb71fd9e7f09e	0
1_Bt_D	1	Distal	7573260d2f636980f82bd88510de3b9e	0
1_Bt_D	1	Distal	389b4ff0c53148bab1ee56ba8ae1aa73	0
1_Bt_D	1	Distal	4f4c19e81437499895cb0eb44decc987	0
1_Bt_D	1	Distal	6b5511b07b1aa99ccc69973a6433826e	0
1_Bt_D	1	Distal	188c90b03cc39358d04fb282fe9768f4	0
1_Bt_D	1	Distal	b9472b96547f3510eb6b3a24c8ac8ac1	0
1_Bt_D	1	Distal	88321f9cb17507ac3fae53f2c3b6eab3	0
1_Bt_D	1	Distal	de37bf64f347f42d47f6b6f2e1a5630e	0
1_Bt_D	1	Distal	988f456ca53ba3a372ba1791ee7bd364	0
1_Bt_D	1	Distal	b396acd76b139dfbea07bf061b67a216	0
1_Bt_D	1	Distal	5e761f3a4fbc85f5d777e67e2d694cd6	0
1_Bt_D	1	Distal	9ea2511a7c930cb02d9d7a3e151891be	0
1_Bt_D	1	Distal	49f493f8edf98e79934fccf22faad37f	0
1_Bt_D	1	Distal	3ef7158184284f6570bf53f9c1897039	0
1_Bt_D	1	Distal	61ca8e6bcd7e8f30886f43695677fa36	0
1_Bt_D	1	Distal	305a22ad7009ba3a08e3a887bdc507af	0
1_Bt_D	1	Distal	740283decfc061bff6220dfaaeccaf53	0
1_Bt_D	1	Distal	c5e9ae5bd4587217f4cae0cab88cf017	0
1_Bt_D	1	Distal	f5ec6353d0d749d8fc78409b8382ea14	0
1_Bt_D	1	Distal	641f7fa7f9cfe5eb29b5c5719c0a9494	0
1_Bt_D	1	Distal	6a688bdefd7e5cd1deb72cccbd07c285	0
1_Bt_D	1	Distal	c84fa37ae99632c0a947fb1b0765ef72	0
1_Bt_D	1	Distal	67457a2b5d7aac1f4fd631e6760badaf	0
1_Bt_D	1	Distal	abde852591e26f58c8d9ebad9fbbc17b	0
1_Bt_D	1	Distal	935fa0ef63416a17eb81eb59c9f9f47c	0
1_Bt_D	1	Distal	5cbc2147ab422d874be231da1a5f95e7	0
1_Bt_D	1	Distal	5872311a8e3f784365c356093cbd5de1	0
1_Bt_D	1	Distal	3b9876e1420fd5444e716a7c6a349226	0
1_Bt_D	1	Distal	162eae075e27849c1e43c60f95922f01	0
1_Bt_D	1	Distal	7117d41d16d6d7e60c00cd0cf1d6ae3b	0
1_Bt_D	1	Distal	ff9c8065f44eb6b71219f2c76871f337	0
1_Bt_D	1	Distal	ffd7439eabb9f1a24f522fe6ad629fa3	0
1_Bt_D	1	Distal	04fe4ebbb95ad0d934fe68dfb0265bf4	0
1_Bt_D	1	Distal	7ae8d70d2e32fc1e7d21bafea3d89a30	0
1_Bt_D	1	Distal	66cb8ae4c5f898d709b9423accd1f7b3	0
1_Bt_D	1	Distal	fd017cb481aeb245473d4d3d1b149a57	0
1_Bt_D	1	Distal	600ae6200701988cb3a2ae08aecfd890	0
1_Bt_D	1	Distal	00a9d8b8b51e4555512979d8b6509036	0
1_Bt_D	1	Distal	abe063d22ad791d339a424128775f4ad	0
1_Bt_D	1	Distal	f3216f4168e1e8b4ff502ff186a389f2	0
1_Bt_D	1	Distal	a5254b49fdf9cf14157f5a94f26d1221	0
1_Bt_D	1	Distal	a468bc95aba5e4dc6b57c4d756be3003	0
1_Bt_D	1	Distal	0b4401ed8cd900a82f8dc3489221914d	0
1_Bt_D	1	Distal	ec65b6bac2c7ec7bf6bf075b3e19fe5a	0
1_Bt_D	1	Distal	0c76bcb9a58a1696ed3e393d44eb7940	0
1_Bt_D	1	Distal	25b32e20cc4adb48ef2a7773832a08d3	0
1_Bt_D	1	Distal	9ea783570a3fd8b864e162338a980a4b	0
1_Bt_D	1	Distal	042bce255d43f43bb8541e23e7665964	0
1_Bt_D	1	Distal	58e0fa906fda1ad1296aa0fc946b8a19	0
1_Bt_D	1	Distal	2fda2122df27ab4a19466546bb96ab10	0
1_Bt_D	1	Distal	a9a5bf1949bd501397867119fa794ef5	0
1_Bt_D	1	Distal	d4117c1124a1bfbf0f696b02194eff8c	0
1_Bt_D	1	Distal	44cb781fd7dd3d4122a5974e5dda8ac5	0
1_Bt_D	1	Distal	53e67b65b2d90afdaa27149b13dcd4a5	0
1_Bt_D	1	Distal	10784775f527ff7f929f05aaf2b1655e	0
1_Bt_D	1	Distal	860e17dcfb37014ed5ad745fa8975090	0
1_Bt_D	1	Distal	10a73da518b7b2f0e42e2b9b2157f35c	0
1_Bt_D	1	Distal	0111dac663759fe4055c8cd82d40c7ad	0
1_Bt_D	1	Distal	1f9e6d5793378d315efbcedd8d712702	0
1_Bt_D	1	Distal	ae225b43de35e78e7a564911304beb59	0
1_Bt_D	1	Distal	ce3a6c205c179b0c171087a4fee55810	0
1_Bt_D	1	Distal	500190c51effae7abb09a5ae910b99e2	0
1_Bt_D	1	Distal	a8cdb677944dffa260e36de2e3bda16b	0
1_Bt_D	1	Distal	77b66c1d55c7a96445efeafff38ec49c	0
1_Bt_D	1	Distal	3d2e6d98ce76b846248dc72d469f6c42	0
1_Bt_D	1	Distal	e6d98593bbc01b1e57f896615632c55e	0
1_Bt_D	1	Distal	e719484b1d2fabdea90422e0a0f1a9bf	0
1_Bt_D	1	Distal	494a7ed66421c0e2078b54273c9edf57	0
1_Bt_D	1	Distal	b9a7a44edf4443a2c361aa7d9554a8fa	0
1_Bt_D	1	Distal	050e965b39593baa8b1c68f8e062d550	0
1_Bt_D	1	Distal	efe20e61c3da67720185618b4fb32c53	0
1_Bt_D	1	Distal	e3289932c30c67e171802738e0cbd190	0
1_Bt_D	1	Distal	e1d2dd851a7fd8fe93da51c8bd8f5949	0
1_Bt_D	1	Distal	6e9d68d7aaffab073e2fb7c61aa50eef	0
1_Bt_D	1	Distal	b1cbd6570161cb833cee50f3e22a51e9	0
1_Bt_D	1	Distal	df5fdb7c364d8553e9dab45be3e459f6	0
1_Bt_D	1	Distal	aaafd759a0a7c1cfaa9ee3c1f3586971	0
1_Bt_D	1	Distal	883ea449db4b36d358fd084bb1d9c698	0
1_Bt_D	1	Distal	f627b239db96a5f2d5c735609035e4e1	0
1_Bt_D	1	Distal	6a6c013d71f96c72ac37022949debbff	0
1_Bt_D	1	Distal	ae117d3014f2b42848fb5f46fb5af171	0
1_Bt_D	1	Distal	c10de767f9b55bf9c169bccddf5806fb	0
1_Bt_D	1	Distal	44490f1f13038e7098d02a073b6052b6	0
1_Bt_D	1	Distal	4c469ccf0f66f0ec92a339e476c7e15a	0
1_Bt_D	1	Distal	544b62581c8738af93b45e2d0912d9f3	0
1_Bt_D	1	Distal	8eaac42cef2b8e00c8f7b036456a6cdf	0
1_Bt_D	1	Distal	f1a15c01d0a00df052fc1d8c3fd0beb1	0
1_Bt_D	1	Distal	06bb88d2d279c9f0c921b6b8f72c2b83	0
1_Bt_D	1	Distal	45ecdd79e4d52e19c288bdcaca4de5e9	0
1_Bt_D	1	Distal	39e453a88d77e8b82f9aced327732a66	0
1_Bt_D	1	Distal	2e9a8242c3535c987392e58428e031e9	0
1_Bt_D	1	Distal	bb3d4f590ea0c6a6d037f02893a84561	0
1_Bt_D	1	Distal	6a2f7d33017e9de520036267d5f1d5d6	0
1_Bt_D	1	Distal	f43c07b2ace0036b6c95c7d41ccb4aa2	0
1_Bt_D	1	Distal	a0598a3f83be25bb0ba9a05267b6cdba	0
1_Bt_D	1	Distal	30a707038c1e38149b58ace595cc5b6d	0
1_Bt_D	1	Distal	76bc48132752fdababfcfc1cf8ee65ae	0
1_Bt_D	1	Distal	a398080460ab8095419ef86549adb136	0
1_Bt_D	1	Distal	97206bb9d4bf12cdd1208da11def0fa1	0
1_Bt_D	1	Distal	1d5a9c52ad179b9b7fad2e0db2df113a	0
1_Bt_D	1	Distal	00d4c76f9c0b958ad17b783d1daf3da7	0
1_Bt_D	1	Distal	beb17f57e73e473b561e246163618d07	0
1_Bt_D	1	Distal	d5034755654e7cd2fce3eb68450098c8	0
1_Bt_D	1	Distal	b237ef94437a5b0af929a4c378ee6949	0
1_Bt_D	1	Distal	d365e314dc9754267128f9717621e760	0
1_Bt_D	1	Distal	db28208147d6d01137edd75aba768a95	0
1_Bt_D	1	Distal	6797a6cb6a18da04c3dc296b3b687160	0
1_Bt_D	1	Distal	4dc34d72c7ecf4a6672841d2e44da22b	0
1_Bt_D	1	Distal	a45ab02f1ef6765803dd9cf9ff42af71	0
1_Bt_D	1	Distal	df4802a2c369fee37a3cb34482304eda	0
1_Bt_D	1	Distal	6f0a9cdcd4492d12bce74dc0a3d0200b	0
1_Bt_D	1	Distal	2809b3563e7cf674fe8a98f64598c8a4	0
1_Bt_D	1	Distal	75e7638ad528d1e68ed75a6022df6c41	0
1_Bt_D	1	Distal	ba6e1d47f85a19670df70029d0393eb3	0
1_Bt_D	1	Distal	68b229bc11dac63a596214ad28e7f21c	0
1_Bt_D	1	Distal	1f5339763714677236ebfa9c235ef70c	0
1_Bt_D	1	Distal	7424dfffbf4b338dca7935e0aba05a99	0
1_Bt_D	1	Distal	c2d9bf0479fd344d4b0b3e22698a5ae7	0
1_Bt_D	1	Distal	2efb8c5ae543ab813911aa3d37e72fd6	0
1_Bt_D	1	Distal	a8cd558286c220b3244b82262a409e3d	0
1_Bt_D	1	Distal	b408e3fde8d66a58196e62b1b1ecf8d6	0
1_Bt_D	1	Distal	9da9c8bf2f0465279f7519e01abe251e	0
1_Bt_D	1	Distal	d89a99e769bc5c69c704f757a22265d1	0
1_Bt_D	1	Distal	c66bbf3d8ab84d17db74b6a0c36985b6	0
1_Bt_D	1	Distal	dca9ae294baa82ab28517d3d07013518	0
1_Bt_D	1	Distal	ea41b15067ac3296f625df4da27d1176	0
1_Bt_D	1	Distal	73749618448050e7846fdc396b3f41fc	0
1_Bt_D	1	Distal	e74b2397e6bfb0db6923f348d66bc4c6	0
1_Bt_D	1	Distal	6af3cc6a0efaf8052c948409587a5468	0
1_Bt_D	1	Distal	2032c1e80e4620387cd100986bac5659	0
1_Bt_D	1	Distal	585695a20a4ff56a85f2838647eb48ab	0
1_Bt_D	1	Distal	843c86aa7cb13cf62e99546ae7336a34	0
1_Bt_D	1	Distal	37cfaa81326f5db7e4b2c3ec9e43f9a9	0
1_Bt_D	1	Distal	6a44b79660e2c6a1eb8ef8a7d6d0de1a	0
1_Bt_D	1	Distal	d9ec07338548aa4d53930dd6625d1636	0
1_Bt_D	1	Distal	bc8d98d2bdbc1480635075b564705b21	0
1_Bt_D	1	Distal	da0b6f3090b47eecfdffacc8ed8e8b17	0
1_Bt_D	1	Distal	7e9e9e105a464a5fb08069f2d46cb826	0
1_Bt_D	1	Distal	ae8447d64aebc55b96833f59374cdbdd	0
1_Bt_D	1	Distal	59bc3d322687fe392e8b8cb291933ba1	0
1_Bt_D	1	Distal	da9eb6b3a07a9686c27edf88c6b05af5	0
1_Bt_D	1	Distal	2f1848a813260ab0eaa8115c95c2ee39	0
1_Bt_D	1	Distal	f0f14936de74c640660468fa40ea099a	0
1_Bt_D	1	Distal	30142cd1e80fbcdcf29d781a8c63c972	0
1_Bt_D	1	Distal	858e49b8911f4b02eb682417ef74046d	0
1_Bt_D	1	Distal	a30426092c985c3ca875c0e19bf61409	0
1_Bt_D	1	Distal	7153d44dd79958cf9f997f41813dec6b	0
1_Bt_D	1	Distal	75bcffd521b94061157ffe8268eb7b8c	0
1_Bt_D	1	Distal	244f9fab69dbb3ed7cb250d3b5575649	0
1_Bt_D	1	Distal	1d029a2c6327aa162460a8f5d0fd5656	0
1_Bt_D	1	Distal	3986f2ecdc8a4136d5c91cb15822bc1d	0
1_Bt_D	1	Distal	cd1096cc60675e84992bf5fd771f4f18	0
1_Bt_D	1	Distal	4d5579b00c15ce46f2e4ed9f5ab163f6	0
1_Bt_D	1	Distal	eeaa3fab9adbd33bc22daeaba3aea41e	0
1_Bt_D	1	Distal	3304c18e230910ee2c6a84b9bd2c162f	0
1_Bt_D	1	Distal	1556981d71e8cc582c17f0bc714471e4	0
1_Bt_D	1	Distal	8f17017fc200a34b6159a8c37a9984a2	0
1_Bt_D	1	Distal	6d6184a686bacfe5a4c3682f75b5ce4e	0
1_Bt_D	1	Distal	82a46bf229d5a973157ad071c395c5a5	0
1_Bt_D	1	Distal	e4d5c76f1de6ba94f99a7afc883fe822	0
1_Bt_D	1	Distal	47796e913137227e350e85a8935e5e47	0
1_Bt_D	1	Distal	53df683631b2a59bff70b021a33ed962	0
1_Bt_D	1	Distal	f449622b9ff12f1ef7b1e9fa0e4dcb7a	0
1_Bt_D	1	Distal	0a13df8fbfa813a8a7f133e929c5b7eb	0
1_Bt_D	1	Distal	8aa93e87e5fbc5ca79de66dda48e7237	0
1_Bt_D	1	Distal	9073dfd2013bc7fb4b1900c6fc35b7fc	0
1_Bt_D	1	Distal	ef6a11725553ad01289b12dd098a4510	0
1_Bt_D	1	Distal	92f97d5dc4f43d9bc247d2fa4a8bd341	0
1_Bt_D	1	Distal	59bfcfb5cf4166cf97ce9a63cb1349a0	0
1_Bt_D	1	Distal	534ce87f0f1be4aed7566a2052fe3845	0
1_Bt_D	1	Distal	7c1e7e32b40d94bc1f0a0c8f45ec3e92	0
1_Bt_D	1	Distal	98beb5b8e5c9cd284b1eb80b36e61291	0
1_Bt_D	1	Distal	ae21a02d850bb14e93bf7e5fc3a82b06	0
1_Bt_D	1	Distal	e5013dc500309287b9f27848efd38b0b	0
1_Bt_D	1	Distal	49aaa99d0f5faacf78acf21aa759e5fe	0
1_Bt_D	1	Distal	c426397c2b26903b1549471b79dfc269	0
1_Bt_D	1	Distal	46449995e6a6fc8b21b8951d54b4e1ce	0
1_Bt_D	1	Distal	84bd82a9807b5f99fdff1b9c241ddd7b	0
1_Bt_D	1	Distal	1b410e918bb7f1068bc6796f7317f8db	0
1_Bt_D	1	Distal	75d86bca1781eec5e0160aec14b9436d	0
1_Bt_D	1	Distal	323520d1db30f4fd38fe183442904fa3	0
1_Bt_D	1	Distal	52307a20587c204c33ca1414973f465b	0
1_Bt_D	1	Distal	a22d0365bd240969429f42ce7ad67a32	0
1_Bt_D	1	Distal	e8c8569183df78672a21a086396d2f2c	0
1_Bt_D	1	Distal	dbbb89215978e75b22e085bb9dede957	0
1_Bt_D	1	Distal	5b28372da4b5942c686863275409a97a	0
1_Bt_D	1	Distal	917a83a7a6c79bdcb33d6bd19b04963f	0
1_Bt_D	1	Distal	b443e309715f9db7992b7e55e33095b6	0
1_Bt_D	1	Distal	9c699e4792aa0d9bc1a4de7ebd29eb3e	0
1_Bt_D	1	Distal	d2ebb2820dc1074afafbb64a8f940d94	0
1_Bt_D	1	Distal	ec8798da6e9a065d34175f6b8d3e05ef	0
1_Bt_D	1	Distal	4b23e926dceed7a2774cf33565052769	0
1_Bt_D	1	Distal	420dde1c91de16ffafce0f539a1805f1	0
1_Bt_D	1	Distal	97c2b3a9dc3932f79276944f48891a08	0
1_Bt_D	1	Distal	ce117b71a02257fc151489d28707855f	0
1_Bt_D	1	Distal	246131d0e7e2bbb1b71539cbebe03cd8	0
1_Bt_D	1	Distal	ae83375c29ead365b3cdb9164e66ebf3	0
1_Bt_D	1	Distal	36ca1d9468227f3f5bbe0a724ed7058e	0
1_Bt_D	1	Distal	298aa7a4ec1bffca4b9f3775767f5738	0
1_Bt_D	1	Distal	8fd0b923b1cd90761658e608108482ea	0
1_Bt_D	1	Distal	4fa47b9f39860fac6f0ce3dbfbaa23e0	0
1_Bt_D	1	Distal	e364b08a0515cd473a89f23689515c60	0
1_Bt_D	1	Distal	5ae6acf24c589d5bde16d36bfe814d01	0
1_Bt_D	1	Distal	8eb9c37c447cced853c71dae7aa0bb2a	0
1_Bt_D	1	Distal	6e57fbb46ed3ecff0ccc23b92a5d030b	0
1_Bt_D	1	Distal	b8939f64e94ab8daac66543d5f03947f	0
1_Bt_D	1	Distal	01720a70d80ce4b0dc57904cd0f091d4	0
1_Bt_D	1	Distal	1b2ac347bcfcda2add5f2c816781118b	0
1_Bt_D	1	Distal	3c69c9209ca9a5d643ac5ddba6d2af34	0
1_Bt_D	1	Distal	692e2c4284db2743a01dc4903c399aab	0
1_Bt_D	1	Distal	465fbfad17fdb068e6575ba644e4e276	0
1_Bt_D	1	Distal	942fdfc22fe1ad0337f93b7375473bb4	0
1_Bt_D	1	Distal	6b1c0e5a6a349177270816795bf1d046	0
1_Bt_D	1	Distal	ec4dc49d736fdf57a5776b4694c6df92	0
1_Bt_D	1	Distal	32937005e700f24ad184536d255e1c0b	0
1_Bt_D	1	Distal	11dd9a47d8366fbab55d98241b0c266f	0
1_Bt_D	1	Distal	8e92c6feb82f6859999758bc8f05dfe9	0
1_Bt_D	1	Distal	02a9775fe5c10b3fb7339c616482563f	0
1_Bt_D	1	Distal	2e2be8f120e38d96eece94c7167b5079	0
1_Bt_D	1	Distal	4c7f54425ead4ac8ea010ebe2346e740	0
1_Bt_D	1	Distal	41f3f0e99f5b64ecdf4f8aadfc4fd8c3	0
1_Bt_D	1	Distal	7bb0ee424f08f6d21365d69af6dfbfda	0
1_Bt_D	1	Distal	81c3c258fc41564cf6f1f59fd3b63def	0
1_Bt_D	1	Distal	1a052a87bad36711776f04daea4273ce	0
1_Bt_D	1	Distal	279a87e9aafe1d8f5e56e063a7f47c72	0
1_Bt_D	1	Distal	875c6f357bb5f25df7e4a30bf9428afb	0
1_Bt_D	1	Distal	bd2e8878249b42796b275b4d0914db8b	0
1_Bt_D	1	Distal	877698fb893b20c0668d681560662861	0
1_Bt_D	1	Distal	8ffa7dac06c48b1ac7776f382d4db5c3	0
1_Bt_D	1	Distal	dc8c05a6c81cc5ed69e83d4f6bda0cfd	0
1_Bt_D	1	Distal	1dfbb3610bb33381e26ab2945cc358e7	0
1_Bt_D	1	Distal	638d2799131b0cb6925902f6f475921c	0
1_Bt_D	1	Distal	e268498c99b23fd5103405ea8cbc41c4	0
1_Bt_D	1	Distal	53fddf7678b8eac3e8fae02e43de6dfd	0
1_Bt_D	1	Distal	c8308ab60ad10f56a308855287219daf	0
1_Bt_D	1	Distal	013f73d9827e2fbc555f38b58f6058e9	0
1_Bt_D	1	Distal	27a1fb7d9fb0fb6aee18a08dc8ac5014	0
1_Bt_D	1	Distal	049029e3ea784f85217f500b02841ee9	0
1_Bt_D	1	Distal	78fd01042d3a81237ef121f1cbfa82a1	0
1_Bt_D	1	Distal	6ee6d461b4645e6f6a9b17b1c3ad0e8c	0
1_Bt_D	1	Distal	5f640946ef16ec909908ab4ff0557563	0
1_Bt_D	1	Distal	eab31e8f93331705d507e1156497de66	0
1_Bt_D	1	Distal	2d00d7f80948a50a9d13837bf7bd4bec	0
1_Bt_D	1	Distal	708edcf4b605882d68db53a73e2fc093	0
1_Bt_D	1	Distal	bff71e67e4e26cf7ba7e2134b5ba6bd4	0
1_Bt_D	1	Distal	38e7f95d96ee0605814e90d85e5cd994	0
1_Bt_D	1	Distal	78821909d11741f7777142850a7715de	0
1_Bt_D	1	Distal	f39f5a49be941dffab4876bfa224c12e	0
1_Bt_D	1	Distal	04e4cfe970f6d68f154c87f977f1348a	0
1_Bt_D	1	Distal	2b483ed2087c2658789e2fd8a292d945	0
1_Bt_D	1	Distal	557304dd776d2601efd4fdb0f74e89fe	0
1_Bt_D	1	Distal	afa3d0123df1fb85098620b7c7e6837d	0
1_Bt_D	1	Distal	33de9dce5bb9b7bdf9962b3a1289467e	0
1_Bt_D	1	Distal	2d2fcd05548d1efd0d65cf9c10f440ed	0
1_Bt_D	1	Distal	2b4acef065d5a8f3121b2e53ff6f151f	0
1_Bt_D	1	Distal	47fe9ec3be6b64168533a7dba3e9e0c4	0
1_Bt_D	1	Distal	2556c933f63926398baf11b94759e6bd	0
1_Bt_D	1	Distal	98f129ea6e9dad2a2f51a17853d7c4f3	0
1_Bt_D	1	Distal	926184db3b448e3344ff673faae94087	0
1_Bt_D	1	Distal	5a0ba9a93b2f2ce532056ce07b0c35e6	0
1_Bt_D	1	Distal	7a221f601338c8c4c5e50b6120c53f49	0
1_Bt_D	1	Distal	120b72fb0c160d681a7d9df9a55ee1a7	0
1_Bt_D	1	Distal	20426790a0efb4b4c255a288094f210a	0
1_Bt_D	1	Distal	56211346ccce4bfefda8a0b1abcee920	0
1_Bt_D	1	Distal	c7fee94e122173a7e6a50c0de2c3e4bd	0
1_Bt_D	1	Distal	c0e9eb50a2edd998736fb799c23b560f	0
1_Bt_D	1	Distal	81dcf529dbacfc4c5383de636067e6a0	0
1_Bt_D	1	Distal	efa250a8c005860638172c2b9fa031db	0
1_Bt_D	1	Distal	5a3e07fe832348b82217ef377bfddfd5	0
1_Bt_D	1	Distal	c40e5dddb1b06314c5e5bbf2b70c9d02	0
1_Bt_D	1	Distal	78f61feddfd70ec8bd759e08e67fbbfe	0
1_Bt_D	1	Distal	afbb2cf26ac846065af385cc3fcad040	0
1_Bt_D	1	Distal	245d255fdbf027e89152ce6aec44ce54	0
1_Bt_D	1	Distal	aaa0430d1015e905a1203e1d61d1fc38	0
1_Bt_D	1	Distal	27b0aaf753f30d36c145f059314c0e44	0
1_Bt_D	1	Distal	ae91f84757bbc100b5f65902275a0fef	0
1_Bt_D	1	Distal	d78c4dac2d7bad85998dcd583c2e8e7a	0
1_Bt_D	1	Distal	19ccb11a1a85f3126d0ef2d47d64757a	0
1_Bt_D	1	Distal	25b0027d0bc9186ddc4b9b83515eb56b	0
1_Bt_D	1	Distal	3bc2949f52ce150828b32ce1eaadb48f	0
1_Bt_D	1	Distal	78362101f7c5944ec18b296066221626	0
1_Bt_D	1	Distal	99afa5fbd0f24d170e01c5ebbc58af53	0
1_Bt_D	1	Distal	751a7ec5c81f53dc0ce262897ed55bde	0
1_Bt_D	1	Distal	6a063290ab5f1837825f46dcc74a88de	0
1_Bt_D	1	Distal	57d5e4cb0e16135e597b0f389818a26e	0
1_Bt_D	1	Distal	1c34aff42109fc2e12b889363f99809c	0
1_Bt_D	1	Distal	aa7389ec1b89be168400cbbecf9e990e	0
1_Bt_D	1	Distal	4eba8f529c5b1fb54bace1f8b51f8ccc	0
1_Bt_D	1	Distal	83c1acb576ca780ed62354b8bcf0a185	0
1_Bt_D	1	Distal	73247a3109737fdd1742cc006b4a7a58	0
1_Bt_D	1	Distal	8e640aad41e4e4739406b7f28918bf24	0
1_Bt_D	1	Distal	f158a6f7878d05b7147ae3d11f65fe92	0
1_Bt_D	1	Distal	4adc8cba8f3b1df5023ca27a540f2c90	0
1_Bt_D	1	Distal	b649768a8b3f1a3f525249a1e3c9c556	0
1_Bt_D	1	Distal	6dc07d39affdbb963fff856000b28bf1	0
1_Bt_D	1	Distal	f28bedf2b9336cd2844ac1aaa7c2dd10	0
1_Bt_D	1	Distal	6bbbdcff7716d16c7269eada021c76c1	0
1_Bt_D	1	Distal	91501039ed9815e27eb71a913f64e09d	0
1_Bt_D	1	Distal	b0449846f0546ba5243529ec478f5cc3	0
1_Bt_D	1	Distal	15deb15094acf027fde51640796ece8e	0
1_Bt_D	1	Distal	db72d8b51bfe1343a89742335acccb93	0
1_Bt_D	1	Distal	63d0573c4ab8ba02ca6aa12afe3c22a9	0
1_Bt_D	1	Distal	b6316afa1f632973380d044f87dd02ff	0
1_Bt_D	1	Distal	17e4cb742e43c0301ffb9febba64c3a8	0
1_Bt_D	1	Distal	070a2b776da3c27ee82a455478a599ea	0
1_Bt_D	1	Distal	75340529665da105f6c2d56215d82c48	0
1_Bt_D	1	Distal	9eb3b15c2b11ca8f7d1f1a8d0781b133	0
1_Bt_D	1	Distal	b61e37b7f85a0788b1078bcbeac71a40	0
1_Bt_D	1	Distal	fc588010872048e5cd5396cd34a63cc8	0
1_Bt_D	1	Distal	6eed5a198546d92ead085af961a79bdc	0
1_Bt_D	1	Distal	ea9dd399438ec0f3021f73f6b06b596b	0
1_Bt_D	1	Distal	06c487754620a9691f2addcba086b8e1	0
1_Bt_D	1	Distal	2002e18b39eb2553f4a379026369f1d9	0
1_Bt_D	1	Distal	a54e385ceba36b8edd7904825462a8f6	0
1_Bt_D	1	Distal	aa6fb7fbf15c8691a1edd788ecbd6955	0
1_Bt_D	1	Distal	f9de0a22c1102cec61ff7b1b5c02f0e9	0
1_Bt_D	1	Distal	534af348cc0dfeeded30c242782e3b71	0
1_Bt_D	1	Distal	752e31fb7bcd57a9f0a846c94750de85	0
1_Bt_D	1	Distal	63b7a63416d208c7cfd38ec504d09311	0
1_Bt_D	1	Distal	b029866be1885195fa5ff46a6ab294f2	0
1_Bt_D	1	Distal	cef727092bcbf0ccd42ba6865424bb5f	0
1_Bt_D	1	Distal	996a40c1b5428a05978502489bef21e5	0
1_Bt_D	1	Distal	f83e1f16482dd216cd80f9e06b322b3f	0
1_Bt_D	1	Distal	1d7a1001ab3b5314930fd0b991a835f7	0
1_Bt_D	1	Distal	c7e6b544d88e51782761c339cda4e118	0
1_Bt_D	1	Distal	9208f2789a598ee1ff99ae200a881fd8	0
1_Bt_D	1	Distal	f75086a9105bbc98679323dc45848ca5	0
1_Bt_D	1	Distal	ba1c7ca84576ee91c1763f2d756588d7	0
1_Bt_D	1	Distal	19a79b34ae42efd6163887b3ef2e4a99	0
1_Bt_D	1	Distal	304eea31ff391c04fc1ed3124c43cb65	0
1_Bt_D	1	Distal	f6db95f2531de86ce9dbc79c20ef56d5	0
1_Bt_D	1	Distal	3302dc2a9254c8ac7c17a27407743a0e	0
1_Bt_D	1	Distal	31b26cb6299670ee06860a85238677d9	0
1_Bt_D	1	Distal	77270a85aac57f133fde750512ffe59a	0
1_Bt_D	1	Distal	ded925a9442797e864a8f311de7925ac	0
1_Bt_D	1	Distal	90edda050f4de9ba47bc6ea10f196422	0
1_Bt_D	1	Distal	a553a95368c0defa3f37ac9d00e801ac	0
1_Bt_D	1	Distal	01a1e47465cf768bdbf6cd59349507f4	0
1_Bt_D	1	Distal	885a3c4ba0477ba80643edcbee4cea41	0
1_Bt_D	1	Distal	3521f6fa4551e444ef54319e23a83e6e	0
1_Bt_D	1	Distal	2440270ee9fbe7b6c6295cfd98f09cb9	0
1_Bt_D	1	Distal	b136f10c56ea482eee8faf64ce48d4f3	0
1_Bt_D	1	Distal	1586f8c5c69a908ccf1ee21db821d3f8	0
1_Bt_D	1	Distal	92e9a997e88e7d9fec838a7a358856ae	0
1_Bt_D	1	Distal	522bc9f3db07b2ed4955ac019da8a232	0
1_Bt_D	1	Distal	a696849c3cd568443b11f319dfeb4990	0
1_Bt_D	1	Distal	3d386bd3740dcd3f31f8d638b188dac3	0
1_Bt_D	1	Distal	33115ec36952a60138ccadd82d8afeb8	0
1_Bt_D	1	Distal	162bdac491eaafb3382bfbd9a6eda569	0
1_Bt_D	1	Distal	7fa9230abb5558a46179e89ab11d9fbf	0
1_Bt_D	1	Distal	3f7b7845a8daef0bf9de43b120922727	0
1_Bt_D	1	Distal	4a579a7476308801b936728082088cdf	0
1_Bt_D	1	Distal	0c2369c127dab30b8210e6ffdd29e18d	0
1_Bt_D	1	Distal	25c8928948553db7647959979f391c7a	0
1_Bt_D	1	Distal	bb3a3ab1e49055240661d5792304ed05	0
1_Bt_D	1	Distal	6a9744ec9f63bc700a0621472ad5e2c6	0
1_Bt_D	1	Distal	8008fd7708a45f3b7fe9d2b536e6a24e	0
1_Bt_D	1	Distal	4a36f4459b1c7c90af38d0443b565f4c	0
1_Bt_D	1	Distal	012f448bad1ce2f5ff16d0846950f641	0
1_Bt_D	1	Distal	3d288e13290ba40053119474800735fb	0
1_Bt_D	1	Distal	f11ed9775f0f7e189419bd96de05bfcc	0
1_Bt_D	1	Distal	a3f6a4fc9016fe878fc6d961c7142f5f	0
1_Bt_D	1	Distal	de2823804cacb9764a31523aa13f866a	0
1_Bt_D	1	Distal	b9b4a986923031659f092e24b3bf86eb	0
1_Bt_D	1	Distal	7b4c328a3c87371e2de684d45c5a2232	0
1_Bt_D	1	Distal	f0a89ae8718c6a037b39d3b12a161b6a	0
1_Bt_D	1	Distal	4543c92c38969c6a54e9c1165fc0b11d	0
1_Bt_D	1	Distal	9457e65b9e6a268c31bc1210b20f6449	0
1_Bt_D	1	Distal	aaec9ee8d27513967ae9ca296dbbc964	0
1_Bt_D	1	Distal	f5e8417b0ff20b75e00295b1ae4272bb	0
1_Bt_D	1	Distal	5fca6dab2c5c92498e0deb56196e17a0	0
1_Bt_D	1	Distal	83d407165d39555632bd8b30ec226a99	0
1_Bt_D	1	Distal	878fbf6ca00d628905af3d439a5826eb	0
1_Bt_D	1	Distal	30e651a9b224801c888bc4ba74369546	0
1_Bt_D	1	Distal	564cee458bfded649d964e77af11ff70	0
1_Bt_D	1	Distal	7c5b7de67b62864756af23c2b263be4c	0
1_Bt_D	1	Distal	45fdfa848d2d629c1add070dfb701392	0
1_Bt_D	1	Distal	6df5aaee8ec9e4214690c955293ff662	0
1_Bt_D	1	Distal	180e781108459973d045feae1219caa4	0
1_Bt_D	1	Distal	0cbeb9916cfe79b3d7be897ee679c7b7	0
1_Bt_D	1	Distal	8191de33a9ab2a486b539afae2051bd0	0
1_Bt_D	1	Distal	f2ca1a59d526d0e4dd599dd3b1459161	0
1_Bt_D	1	Distal	e60c88f211ed7254eeb4a5bddcdb1f65	0
1_Bt_D	1	Distal	0a4ee8125fea7b7b06672143586f1adb	0
1_Bt_D	1	Distal	fdf0099b94426ed7ef5dc01e1fa51f7c	0
1_Bt_D	1	Distal	9a82edeca48c95a7cc24986d3b9e0f0b	0
1_Bt_D	1	Distal	9e102b43cc1eedf44255af9b15ee52aa	0
1_Bt_D	1	Distal	9119325cafebbbdb77e9121517138d95	0
1_Bt_D	1	Distal	e2861f26f14cdb3900ae355f05b6b2e7	0
1_Bt_D	1	Distal	0fbb2ca490f8afcf4fa69dfa84c24909	0
1_Bt_D	1	Distal	5971e914209d33325f7f8199fc2e1735	0
1_Bt_D	1	Distal	f5e2e40de770765565e5093d772fbc43	0
1_Bt_D	1	Distal	4af68267b48170165f227ee51fadc75c	0
1_Bt_D	1	Distal	808317f0938d14c1b464db995a7b5896	0
1_Bt_D	1	Distal	ad1b3e0930556f163c90d18bc7a94dbc	0
1_Bt_D	1	Distal	801963b8accc842a500c0358e93b9e76	0
1_Bt_D	1	Distal	f38686ca8a0d144b6c82aab5efd03e6a	0
1_Bt_D	1	Distal	93f7fd5a730510ed380f45048174b533	0
1_Bt_D	1	Distal	c7117e4e768fc2179dfa9ec9ba4fd784	0
1_Bt_D	1	Distal	df5153945dbb9af41fa1dbecc00e0991	0
1_Bt_D	1	Distal	f376f6c939ae9225216b541016cd41b6	0
1_Bt_D	1	Distal	a4a3f7a41da36bd9427629839d5dad17	0
1_Bt_D	1	Distal	8ea37fe756fef5776709522ae91b96ca	0
1_Bt_D	1	Distal	1fcae42bc02c485a6f95be9a0eb49825	0
1_Bt_D	1	Distal	139e7d98faa6bbc874597192d3bf96a2	0
1_Bt_D	1	Distal	e1e750ec8cce102b79c032135f77dfe5	0
1_Bt_D	1	Distal	41f5a8246877b2f00ffea27f3c090893	0
1_Bt_D	1	Distal	8ea1d6333b7b42cd55811f01902479c1	0
1_Bt_D	1	Distal	25fd5024ea88d6babe3fc95328b30481	0
1_Bt_D	1	Distal	d16b3e655c1d274ea485de937defb37e	0
1_Bt_D	1	Distal	8e7363c2ffb10b282757d610aef3d29b	0
1_Bt_D	1	Distal	a0f70234e0298ddfc3cfa25e9211ad97	0
1_Bt_D	1	Distal	9fdea891501513d00f0884dea552b62e	0
1_Bt_D	1	Distal	7595442c008ffc2989874e103876dab9	0
1_Bt_D	1	Distal	73651b4e5a950ea10a5800d1bfb0eb4b	0
1_Bt_D	1	Distal	39dc1f23bd7bde17013292efcd7492b5	0
1_Bt_D	1	Distal	f8b4719473fb68d49f46280644b5a805	0
1_Bt_D	1	Distal	b2851e2653911a48daf2893b505e7f01	0
1_Bt_D	1	Distal	c08a6983a579b3d5a41ce25dc1159cf4	0
1_Bt_D	1	Distal	30d8d40154e01c38f3195edcf773852b	0
1_Bt_D	1	Distal	819f5f24a0273c0f3faffe59c4c8a299	0
1_Bt_D	1	Distal	74b9ad181aa094147a4e27c8b356aba1	0
1_Bt_D	1	Distal	76f9e48fd651794eb3ab8a332e4a9c76	0
1_Bt_D	1	Distal	b427312907e4fbf429c879395c596297	0
1_Bt_D	1	Distal	20575f97e5b0f0cb632d62487e553b87	0
1_Bt_D	1	Distal	0d90596901d9f741fcc7ab700193dca0	0
1_Bt_D	1	Distal	373e11d0f922a1de423458da42ce90f3	0
1_Bt_D	1	Distal	a4a8a014fe6de77ec636548f0f6c5550	0
1_Bt_D	1	Distal	36ab0e2c817aa0cb3f58260552f4e71f	0
1_Bt_D	1	Distal	c36b2dbdbcce0e76b8722af1ac96064b	0
1_Bt_D	1	Distal	71754b4ee074db5a507c1fc8e373aa49	0
1_Bt_D	1	Distal	824122be06289e8cb7401b8d70584d1b	0
1_Bt_D	1	Distal	ba70a491f7d3b155f3b98ab3ea1ab72a	0
1_Bt_D	1	Distal	f6cdf74cf2bb92012c2d2e97ba046192	0
1_Bt_D	1	Distal	7391e03963c5ed9dc57f45222043bd99	0
1_Bt_D	1	Distal	1a64057fd9d1e3a4e60ab995d0ad0e94	0
1_Bt_D	1	Distal	c6c2b0b51f872b976efd763947b0a933	0
1_Bt_D	1	Distal	0c2ed5662a7bbbc7c86ec2b1f420f54d	0
1_Bt_D	1	Distal	60bdc566fb7d598f5e56149d4ebc217d	0
1_Bt_D	1	Distal	dbdd94dc7eb9a0cfe7c3342fca314aa7	0
1_Bt_D	1	Distal	4c5915723d10e3fc536472a970bb619c	0
1_Bt_D	1	Distal	30df1fd4f1e9421d74c12e5d1136860d	0
1_Bt_D	1	Distal	8b0c2a6749996e2d6122b764ac0f972a	0
1_Bt_D	1	Distal	9429aec595cd874387001d9ededa0c61	0
1_Bt_D	1	Distal	49936175103757bcaf460a0bde1bfa17	0
1_Bt_D	1	Distal	a6111f8dd77f920c20f3a5c48319f307	0
1_Bt_D	1	Distal	568e2bd4f4f56cbf75a6f5f397c34af7	0
1_Bt_D	1	Distal	f22d1998cd7f0f2cf83c8b6fc32b2c70	0
1_Bt_D	1	Distal	003631178bce1be933d209d1272b6733	0
1_Bt_D	1	Distal	a7e47ec285d554e4734a3837b8afe83e	0
1_Bt_D	1	Distal	2b20e7f04d0ed851c6c593f195dfd386	0
1_Bt_D	1	Distal	878c7672e69ba7cbe25bf479cdd72e0a	0
1_Bt_D	1	Distal	1b9536c433811cca1e342310c0e16e02	0
1_Bt_D	1	Distal	1f04057576b4ef465bdded63c0a9818b	0
1_Bt_D	1	Distal	e3b428cb9744a5ab48defc8b40c8a75b	0
1_Bt_D	1	Distal	ac6d140dd2e669452ca19b49081f1c55	0
1_Bt_D	1	Distal	ad3579040decf6ecc773786cfba190ee	0
1_Bt_D	1	Distal	8e1d96e2b83997eed7d040342b8b73bd	0
1_Bt_D	1	Distal	194f0c3a174934d1dcbedb4fe1dc0dfc	0
1_Bt_D	1	Distal	e79795e600e362d84d35e51480af5bda	0
1_Bt_D	1	Distal	2cc7bfe29cddd782c81cbd4e4fc4a96f	0
1_Bt_D	1	Distal	89c3dd36273381dede14975f8023b93e	0
1_Bt_D	1	Distal	458343e9a6e372075398f626f5d4f62b	0
1_Bt_D	1	Distal	6ddf06dfa292954af66cb98ac6f13fb5	0
1_Bt_D	1	Distal	5518e16fa6629effe6d90e0c036c0523	0
1_Bt_D	1	Distal	7458abdf3a3feb366be504bff7beddbf	0
1_Bt_D	1	Distal	59919cf3b76deb994a0592d5954f1e07	0
1_Bt_D	1	Distal	b4c3da573af77ea8ff784f93e3e0e785	0
1_Bt_D	1	Distal	9f3e3d2105ad33f16cf395ef26e9d926	0
1_Bt_D	1	Distal	ef17101af6eb4ff8a7e88a14284b3ce3	0
1_Bt_D	1	Distal	83b1100923c27a92eb2d2c6cc9fb0a1d	0
1_Bt_D	1	Distal	24a063bf3973b7754d022aca0abb1360	0
1_Bt_D	1	Distal	057ccc3a1d34e7ac2c9aa46a2d84e323	0
1_Bt_D	1	Distal	ec99f6f84586b8869b5735ade437b16a	0
1_Bt_D	1	Distal	719a3b03ef8d0ea9e8aad626844581cb	0
1_Bt_D	1	Distal	864a826ad405bd484af8fca6b1ca5c2a	0
1_Bt_D	1	Distal	1541d807b519bd88faba6b3422a865d5	0
1_Bt_D	1	Distal	c306aa2cad82aae03a6f75a8220ded1f	0
1_Bt_D	1	Distal	84225ce3e0240be74adf7a02d4f7abaf	0
1_Bt_D	1	Distal	631779d9f0ff8a1b9226cd6da38e44c4	0
1_Bt_D	1	Distal	29234028d035672973f55a5146d1fa43	0
1_Bt_D	1	Distal	b4564773e8e23387f3953bea00c8e97f	0
1_Bt_D	1	Distal	235ca12d7be94ae0413aa74b520f1b51	0
1_Bt_D	1	Distal	3acef4493814c5618c5cb82150a8f1a3	0
1_Bt_D	1	Distal	354100bc666a1e08218b0a806607b037	0
1_Bt_D	1	Distal	a34de2785531f805a032e7354ff8a99f	0
1_Bt_D	1	Distal	4bbf75fb8ef68045e4e5798d4665801d	0
1_Bt_D	1	Distal	f9fe4a9c4bc4e528cd703241a0e0904e	0
1_Bt_D	1	Distal	a953f760c0c002cb90a9c6ed70a99edf	0
1_Bt_D	1	Distal	11b77c43a6ed7d7207874be458ca3056	0
1_Bt_D	1	Distal	147f9682f81df81171cad1caffecf8b9	0
1_Bt_D	1	Distal	6bf4c7b1a33ef3f63516e1c90b08d563	0
1_Bt_D	1	Distal	146b8641225ebdcd462baac311083022	0
1_Bt_D	1	Distal	b5d0a8dbd589aa093ed135128f18fe6f	209
1_Bt_D	1	Distal	97bc19b68f46907084f391d3dc70ca3d	0
1_Bt_D	1	Distal	a03aa1c8db0ca2060ad435c19fd6e058	0
1_Bt_D	1	Distal	cf4035705412a41dea1ff94faf57771b	0
1_Bt_D	1	Distal	3ddf8da8be261d9783a185d938132f70	0
1_Bt_D	1	Distal	807da98287412f2c88fe9b2ac18230cd	0
1_Bt_D	1	Distal	bf7a0d892890e28916abb518c43f0e61	0
1_Bt_D	1	Distal	63743f116790029adf105914fbfc5813	0
1_Bt_D	1	Distal	9863b5b1b61fc8b956a6780ca236d237	0
1_Bt_D	1	Distal	0d2ef5be499d60781f496cbcc882b082	0
1_Bt_D	1	Distal	72a75d1e5329c314ed241a0f2f6be2dc	0
1_Bt_D	1	Distal	f052cf3b3f199e30ed230aee609915dc	0
1_Bt_D	1	Distal	9b8699df6b14f24f2549f54e2fcf6277	0
1_Bt_D	1	Distal	b490ffd376a4093fdc02d1ac00c721ef	0
1_Bt_D	1	Distal	0baafd6abc5bca38c2086ebdfe79c8bc	0
1_Bt_D	1	Distal	f042f44222199e613d5a7628f5dc7426	0
1_Bt_D	1	Distal	4feeae6a0fb8b1104f2fa1d37211a7f9	0
1_Bt_D	1	Distal	4922b7c42b3f7dc66d5a40a88ff5a0d4	0
1_Bt_D	1	Distal	f02af24fabe95e5aee56e374210a5ccc	0
1_Bt_D	1	Distal	2892d8e0a3f1add5ecc0395b04f62dc6	0
1_Bt_D	1	Distal	01f70f79f01c54ee3657a134ad7f5f92	0
1_Bt_D	1	Distal	8ac123e53c58b19df82f410202d3bab1	0
1_Bt_D	1	Distal	c47c212aebcd7fe7a8f7275930a43eca	0
1_Bt_D	1	Distal	f7460ccafeec047e9d5913d15a1a788f	0
1_Bt_D	1	Distal	1f19d036bc70441b3da73180b0c56fb1	0
1_Bt_D	1	Distal	bfde974f8d106cae4928f9a019b086de	0
1_Bt_D	1	Distal	2fdfcf47413ac0f1b8e59baf029a37b7	0
1_Bt_D	1	Distal	abc89684359542784602a45156b99756	0
1_Bt_D	1	Distal	d747b1a8e154b1b016dae49bc76baea0	0
1_Bt_D	1	Distal	7705eb0705495809afed7469f00ba534	0
1_Bt_D	1	Distal	a9f3fafa45ee6b1000d8cbf11aa94363	0
1_Bt_D	1	Distal	aacc5a410a03acd1a16c10fdc58ad783	0
1_Bt_D	1	Distal	7762b23d1677e72a8760f936452e612e	0
1_Bt_D	1	Distal	a9b0c5423c5b550d780cd687fbdb83c7	0
1_Bt_D	1	Distal	e3b9534e02b1dee176076a758196f1b4	0
1_Bt_D	1	Distal	c5758c27f8cd4ca00c8d09eef5cf3552	0
1_Bt_D	1	Distal	8e150941080b1fbe91cbf82155c494b4	0
1_Bt_D	1	Distal	18510484faaf40d662a91401d71c049e	0
1_Bt_D	1	Distal	c8a4ff8dfe3d9817fc85af17be9cf6f0	0
1_Bt_D	1	Distal	6ce9352f11678af92e40abe318a94a27	0
1_Bt_D	1	Distal	193a16e5cee72b8c6f6ba49d07bf17d8	0
1_Bt_D	1	Distal	1c82ba994e5e20262e30ee1df2a06f77	0
1_Bt_D	1	Distal	e7cd65d10f87974a6e43e26868719c85	0
1_Bt_D	1	Distal	5a0a814e561dd26eac0b5753c1c288d2	0
1_Bt_D	1	Distal	6062a518ecc0a2cb0d04a79f183f3d1d	0
1_Bt_D	1	Distal	f8e31db14a54f0912c4bc21155634e7d	0
1_Bt_D	1	Distal	230d457cc6452d871dd470be8000f09e	0
1_Bt_D	1	Distal	af673431c46ec1b6cec0b7a653fc4b79	0
1_Bt_D	1	Distal	eb700f5c47e82d4ca7a784be1f1ddf8b	0
1_Bt_D	1	Distal	80b216d7db681e86e6ba6f8bc279ff8d	0
1_Bt_D	1	Distal	a982b4c2ff98e1ddedefdc7f341741e9	0
1_Bt_D	1	Distal	bfa5add16283384d58764f74a0f62b9d	0
1_Bt_D	1	Distal	e7245b181b1c20338de60a4775afc698	0
1_Bt_D	1	Distal	25d9dbc04dad01742d6fac40914c0e31	0
1_Bt_D	1	Distal	0fed64242b9cf2aac963b41db1ab4522	0
1_Bt_D	1	Distal	0ac5a1af149cf455ac893fc4dc400732	0
1_Bt_D	1	Distal	ca2852d1232b3749f7e795a7ea7a3179	0
1_Bt_D	1	Distal	3473515f21df98644f27cae523b51b08	0
1_Bt_D	1	Distal	05341b1bfa957eb1f8f9ed6a9d9b3a10	0
1_Bt_D	1	Distal	cc1aef151d132dcb5a7a92f31dc30a5c	0
1_Bt_D	1	Distal	b3da8441be9b79acbbaf16eac3790163	0
1_Bt_D	1	Distal	128f7ced711832d4ac97d0155808afaf	0
1_Bt_D	1	Distal	b41dc5b16aef8b2708ce7071bf8df686	0
1_Bt_D	1	Distal	1b229554d651d2da1b3d80135ce20c80	0
1_Bt_D	1	Distal	78fa7840e253a36e40082503df0e00a7	0
1_Bt_D	1	Distal	3ca59ada69b1cd8efb8a4866a865374b	0
1_Bt_D	1	Distal	02ab038260e0b56da440028c8ea9f6ef	0
1_Bt_D	1	Distal	cdbc507ff346d896f6d53cec61192c36	0
1_Bt_D	1	Distal	3506e5b764ac201a449998da4519bb61	0
1_Bt_D	1	Distal	a7576f0be775e4e63391abca84c56420	0
1_Bt_D	1	Distal	b644d24e92bc96941a091d8d18ba4c82	0
1_Bt_D	1	Distal	15af3a9c2261dd7a6fd22736c4a47986	0
1_Bt_D	1	Distal	309be20317caa0674979a03545b89b18	0
1_Bt_D	1	Distal	3d48081d3b939a18922054331a7fa354	0
1_Bt_D	1	Distal	3fb6c7fb2aff8231fb631124df218644	0
1_Bt_D	1	Distal	a1c8dfdb0dc45b587c7678f0e2ef2226	0
1_Bt_D	1	Distal	d475f3d6624734e481a9c80017afdfb5	0
1_Bt_D	1	Distal	618fde288d9e9f38710efeba3332535e	0
1_Bt_D	1	Distal	c3e29898378301b785839191086fb753	0
1_Bt_D	1	Distal	acd4bb5f01ce3cd9c651c57e386b2122	0
1_Bt_D	1	Distal	3a7fe11318a223c481b81628a2522fc5	0
1_Bt_D	1	Distal	1447a6dfced940813f7826b5d54c061a	0
1_Bt_D	1	Distal	2c6ed12541aa38105c3985d89e14f019	0
1_Bt_D	1	Distal	e5d307cfcab579fd27f9b91be8540f40	0
1_Bt_D	1	Distal	5ec6969c694bdb509c334bc4e1917a64	0
1_Bt_D	1	Distal	13dc4b2140982808f80568ce6720f32a	0
1_Bt_D	1	Distal	01d7930e197c06845c83b657f16d40ef	0
1_Bt_D	1	Distal	b62e1041c0aeb12627ac826e08255c4f	0
1_Bt_D	1	Distal	81b048fa608c75831cac42d6a994a7ad	0
1_Bt_D	1	Distal	1f439017679159537877df67cb8a156b	0
1_Bt_D	1	Distal	3ac950f3f411dfffb8b4ed08b5e715a1	0
1_Bt_D	1	Distal	4e151646d02b5a1ff9a78b5a076f9c29	0
1_Bt_D	1	Distal	96e4a5f5bcadbc891ac1c23367712813	0
1_Bt_D	1	Distal	07813d2f32775da7c8cf1383d24f7667	0
1_Bt_D	1	Distal	37100e63c95e9716347ce4b06fe8da52	0
1_Bt_D	1	Distal	e4def3d688a170209db5ae7ddb6d4bf6	0
1_Bt_D	1	Distal	49c7ec4f166533bf79b03369a480c240	0
1_Bt_D	1	Distal	9b02dc18eda51ed0170073b97577f290	0
1_Bt_D	1	Distal	b47d6f342fc73a9dbe36b18879ad3d27	0
1_Bt_D	1	Distal	7358d220543a3240da00247dcbd8a3b5	0
1_Bt_D	1	Distal	cf1ad1c7a0beda73352ac73f02d5c41d	0
1_Bt_D	1	Distal	cf5ee93d5a90308ae5377c879bac8654	0
1_Bt_D	1	Distal	bc71ac104d4602a661569e9f376d973a	0
1_Bt_D	1	Distal	9b01fa544c0d2b59e2286bf407ae25ed	0
1_Bt_D	1	Distal	ce588e01271758b0cd8ea19c88328c10	0
1_Bt_D	1	Distal	203c66aa2ac2134e272229baabd28f5a	0
1_Bt_D	1	Distal	727100855f6467702fe68a3a33ac7259	0
1_Bt_D	1	Distal	db0255498edc946959d42de56a5db99f	0
1_Bt_D	1	Distal	dc5cf8fe8f4378d3de0354070990baed	0
1_Bt_D	1	Distal	0c2ee59dc948ae4b626599f3ea150d1b	0
1_Bt_D	1	Distal	a29bc5dd6b05e91e35ba9abf86a7d721	0
1_Bt_D	1	Distal	02c51e534942896939bba9ce0a716969	0
1_Bt_D	1	Distal	39f2a829f0a0634689f83a333bda01d1	0
1_Bt_D	1	Distal	858d98f81c43536e2b03a35186dc8159	0
1_Bt_D	1	Distal	b0d3a1e57563210e418b4fea83cf88f0	0
1_Bt_D	1	Distal	5e33cc25d7c7255356748989d209ad7e	0
1_Bt_D	1	Distal	221f8d2f81794b5bb0745339f9117b83	0
1_Bt_D	1	Distal	fa6f8866f6452c1f038c8dccd9119de4	0
1_Bt_D	1	Distal	ac05dca4ec31c133e7a19569206c1232	0
1_Bt_D	1	Distal	4fd326a7db8bf7b72c8c1c36ebdc1b38	0
1_Bt_D	1	Distal	ab3a735fb5d9c6c37df20dc3cd2d1fda	0
1_Bt_D	1	Distal	a15ac386444200e379fc59d58d9e324f	0
1_Bt_D	1	Distal	2ff538027d6905e29a156528c4ee1c9d	0
1_Bt_D	1	Distal	dd89dd983f1fec034e47d2635b47d1e1	0
1_Bt_D	1	Distal	ac1e65fd832c5797eb56b1ebd705f54d	0
1_Bt_D	1	Distal	a96b74ad84171ff5b22d042c98c0e7b3	0
1_Bt_D	1	Distal	cf8455d735a9558e52f389d0a39f9cab	0
1_Bt_D	1	Distal	0f227a8015016bde6c9db33924bef8bb	0
1_Bt_D	1	Distal	2064b43d4f5d5fefb606331fee74c2a0	0
1_Bt_D	1	Distal	58a71afbcfcc6333b1bc6b82c9dcc265	0
1_Bt_D	1	Distal	d91722587cc405d9f7f2db2e0b1e82f4	0
1_Bt_D	1	Distal	4fce58c67c341048b8f1cd50143bc784	0
1_Bt_D	1	Distal	928f1c005470746c57780fef9ea58a1b	0
1_Bt_D	1	Distal	c9c7df73f8b15a8b5d792032a335586d	0
1_Bt_D	1	Distal	f0ecb246ddf51cb2bd2747ee8e21bc3f	0
1_Bt_D	1	Distal	fc7b9032f6895c82f9501fd71d7c5473	0
1_Bt_D	1	Distal	588471284446fd63c29008abd026b230	0
1_Bt_D	1	Distal	5167b3e50b5b0033e98844486bf242fe	0
1_Bt_D	1	Distal	f9ea3603fdb10efb073926c26ba99037	0
1_Bt_D	1	Distal	b104eff3ab1451dc26f95c761bac6f0e	0
1_Bt_D	1	Distal	21bb7492b224cb1de346c77d8f230ec2	0
1_Bt_D	1	Distal	718f514434324e0c9fefd7668e704b00	0
1_Bt_D	1	Distal	71cf44827d488fc3374815f4bebc6c9b	0
1_Bt_D	1	Distal	5cd8406ffb6512adbf780f627fb94de5	0
1_Bt_D	1	Distal	8aedb0b90a04c2ea91dcdfaaaca5d996	0
1_Bt_D	1	Distal	a75031e18ba595cec3760ef0fc35288c	0
1_Bt_D	1	Distal	5311892718a28d85ab7a81cec4ca8382	0
1_Bt_D	1	Distal	4029d465c5b265ef683f3ace709cf7d2	0
1_Bt_D	1	Distal	659dc77016a418da5c0ce6b26d1c5a1a	0
1_Bt_D	1	Distal	35fafdf596037b8fc77a10bd0913130e	0
1_Bt_D	1	Distal	deafdc03f61132e7c261f87213e52c5d	0
1_Bt_D	1	Distal	1d2248ba2c5429deb61905aa794ae75b	0
1_Bt_D	1	Distal	6c9c7b064fea62bd50d758e93f41ed37	0
1_Bt_D	1	Distal	c473d0db0219f06ed4f2332e9b97db75	0
1_Bt_D	1	Distal	91f6b9e4d988af691cd98e22b07692d2	0
1_Bt_D	1	Distal	a9ebd39140f43f62c85dc3909a1fcfe7	0
1_Bt_D	1	Distal	e354b6bedd45648678f43246efa8b63a	0
1_Bt_D	1	Distal	fcbddfa65061f42b9b11fcb181b6d311	0
1_Bt_D	1	Distal	8dfdbf195583a2fa48756a9161853358	0
1_Bt_D	1	Distal	af239d7191ff4904f7ca481d0d619d4f	0
1_Bt_D	1	Distal	91b5188857fc6a8422946792de08e9ff	0
1_Bt_D	1	Distal	7a436aed4cc52aef0c3a4d7f64b6179f	0
1_Bt_D	1	Distal	45ed5e090d97a5f8a20704c9f1d04338	0
1_Bt_D	1	Distal	d9351514abc0b6d4ed67e006bbf9854b	0
1_Bt_D	1	Distal	feeecb8cc45081563f0ef5270287b517	0
1_Bt_D	1	Distal	18c1cced31332b803a1bb81d216eb6e4	0
1_Bt_D	1	Distal	a6d58313239bee15f3dd5ef641b61ed4	0
1_Bt_D	1	Distal	aebe8589376484f0529e8c1ec3086b1d	0
1_Bt_D	1	Distal	187dfb98bc455b7dbe45dd68b37ea7a1	0
1_Bt_D	1	Distal	89487cb5c4ca0f0616e3d6c36c7be2a9	0
1_Bt_D	1	Distal	ecf6fca5e1778b276bcb6126814ecd8a	0
1_Bt_D	1	Distal	d8e4c2802e91b5e2fbb5aa4ca77a2a89	0
1_Bt_D	1	Distal	59e768821173e453e820ab39d43d9fd9	0
1_Bt_D	1	Distal	aacc0d67a4d6d3be328b5159f239602f	0
1_Bt_D	1	Distal	6a1da03597b6ac00330e0d4f9e92a5d5	0
1_Bt_D	1	Distal	f1bd92f7b9df33f0d0880e59edc25ab2	0
1_Bt_D	1	Distal	2d89033dbb9be7d0ba33d103e476f9dd	0
1_Bt_D	1	Distal	58c178a69809994d8ad02ed45d44dd21	0
1_Bt_D	1	Distal	5be83d09e8a51c3e25c9c13a3e16ca3c	0
1_Bt_D	1	Distal	a662dbe64ec6a5e54e3a677283b4460a	0
1_Bt_D	1	Distal	30bc2af36473a2ab8e0d1f3c941f5eaf	0
1_Bt_D	1	Distal	afe6235e83342cbcccd152edfd158d44	0
1_Bt_D	1	Distal	6c359e567750d1fcd6c3d98166f0fdcc	0
1_Bt_D	1	Distal	637a8fdda96ad4ee177da4c14bca6aa6	0
1_Bt_D	1	Distal	3f8b2478f531c7de2d6b7e01e75b76cf	0
1_Bt_D	1	Distal	a0513ad49ed39382dc2d29093c9fc8fd	0
1_Bt_D	1	Distal	783fb45dd973bc5bee38e34dd4a28260	0
1_Bt_D	1	Distal	b357b7ab44f1b8b2fabfcf9d35d8afc7	0
1_Bt_D	1	Distal	4ba6aeb2d8f9877b0b96fd9628c7c8ea	0
1_Bt_D	1	Distal	90bd4733ee5a5e971f4c348f41717abf	0
1_Bt_D	1	Distal	5341b27a643cc80de3be1f3be35ce683	0
1_Bt_D	1	Distal	980456cbed7eab8360bf080f0d2c7a0c	0
1_Bt_D	1	Distal	d28946974e298b5ae30d54e9070e78b6	0
1_Bt_D	1	Distal	83c923e8a7ceaa4b85bc59e00cc6fd2a	0
1_Bt_D	1	Distal	05c4c1c21af9739fe6a34a3e9fac92ec	0
1_Bt_D	1	Distal	be6c7f5a88dc196ace377ac56d51e749	0
1_Bt_D	1	Distal	1cc58f57cc61e20316407ede047340f3	0
1_Bt_D	1	Distal	bef4c95fa50fcd7e7980b734c70d570d	0
1_Bt_D	1	Distal	ede6a6877de2363e13c60626ff66e959	0
1_Bt_D	1	Distal	ec1f94569e6f7e8e37b98f822d927ff1	0
1_Bt_D	1	Distal	931876977ed6e1190e27e77e2b8a2bfd	0
1_Bt_D	1	Distal	0b3a3c807837c957c6c0d86639b629c8	0
1_Bt_D	1	Distal	e56dbed6cf945d3ee441c10399607847	0
1_Bt_D	1	Distal	ad4b05121dfbe5adb17a9cc729947495	0
1_Bt_D	1	Distal	26c70f5b7cec435d38ef9c407de91ffa	0
1_Bt_D	1	Distal	4caac775f771e6e66eb3d95778b56fa5	0
1_Bt_D	1	Distal	41b09aed1402d896a048f14dc684d053	0
1_Bt_D	1	Distal	87ced29342809b2367fd9b9b8b87610a	0
1_Bt_D	1	Distal	5e317309f4208f98a8895875cb8c1506	0
1_Bt_D	1	Distal	4c1dd45bdbfe1d335b5c949456046063	0
1_Bt_D	1	Distal	6d734d2de9f4316c1e1e4113a2118e51	0
1_Bt_D	1	Distal	8e57ecb9ff60a730278057aaab82a36d	0
1_Bt_D	1	Distal	1681ec91bac52ad7d8ca7b53242dca1f	0
1_Bt_D	1	Distal	c3ddbef74672d3cd8bf43acac7094ac7	0
1_Bt_D	1	Distal	cdfbcb2a424837712b5a97ddb1728f64	0
1_Bt_D	1	Distal	869f92fe65a73e3a98443edac16df40b	0
1_Bt_D	1	Distal	a9c013cd69f1d49911831e9ac75d21e5	0
1_Bt_D	1	Distal	97534cb7960b5ba0b2f9f4cb43eedafc	0
1_Bt_D	1	Distal	9fb2de5624d89194374d8a2c8d3e6efc	0
1_Bt_D	1	Distal	b73f60807f16a5fbaed26a6231865878	0
1_Bt_D	1	Distal	72fea707c050001fdf6761cd31ad126c	0
1_Bt_D	1	Distal	fabaade9ed7da2e38f9426bcceecd8cd	0
1_Bt_D	1	Distal	19a7be26db3c1354d808da14724f8428	0
1_Bt_D	1	Distal	4c3a3a4b774e0c52fe76499de3fc614e	0
1_Bt_D	1	Distal	e640abf30a64f0f57347cf35883affae	0
1_Bt_D	1	Distal	3dcebe66c1e559de8b2d2e9883c363c6	0
1_Bt_D	1	Distal	7617093573adf3764417285a66f0f555	0
1_Bt_D	1	Distal	708ede7f38691f262b45821922897a98	0
1_Bt_D	1	Distal	4e2884fb66300072fde8c7c0c9d78dde	0
1_Bt_D	1	Distal	4ac798add855a2251dd50c975ff5d589	0
1_Bt_D	1	Distal	a27f0f31ebd7e9980e7bf82619c898bd	0
1_Bt_D	1	Distal	f3b0aa0d139af26f7b0b2d44add36b6b	0
1_Bt_D	1	Distal	49cd78f6009c03d83ed4ee5b13fa6d28	0
1_Bt_D	1	Distal	cc34dcf76cd293c831bfbafee2f066e6	0
1_Bt_D	1	Distal	e19e9ca5c5df5f71319b03d2a00eb7a2	0
1_Bt_D	1	Distal	5f48d760bdafd74c73c06d74ec61e679	0
1_Bt_D	1	Distal	c8a922a53e969e916ac42e8b80b3b4f1	0
1_Bt_D	1	Distal	aeb94a0fa761bc6197462da26937246a	0
1_Bt_D	1	Distal	d0ee9daf1cd63fcdf04dad17cc684751	0
1_Bt_D	1	Distal	f3c59829294d7c4cb6f8bc89db894c3d	0
1_Bt_D	1	Distal	bd296ccb9b62508001a8556eeb2c4d6e	0
1_Bt_D	1	Distal	df8b879846186e2ca27ee21198b7b518	0
1_Bt_D	1	Distal	573b882a7a2fb7c1d1cd581b203f112b	0
1_Bt_D	1	Distal	666814dc75372de88d451aa044464af6	0
1_Bt_D	1	Distal	a83ac7abf73bd92d20ffc3da4212904f	0
1_Bt_D	1	Distal	fef24166f4a27d0ce18713050cefc7ef	0
1_Bt_D	1	Distal	6c2032a75374663b21b7de902e799e5c	0
1_Bt_D	1	Distal	36c42f2a18d344905ed2763414536769	0
1_Bt_D	1	Distal	bebe7009077ac3d09d2323f7ee8c4385	0
1_Bt_D	1	Distal	d3ab99cc2c1849c7afaeac6d4229c32e	0
1_Bt_D	1	Distal	5e37894ff93eaa1c10869e321bc8c802	0
1_Bt_D	1	Distal	9fe7f1becc03ba7ce575d608e53eeaae	0
1_Bt_D	1	Distal	47ac3e9bfbf704befe27fd29b7d5648f	0
1_Bt_D	1	Distal	ed0b28e22f4c4c17ec3505398882de81	0
1_Bt_D	1	Distal	44938f8714a2471909fb409f7821593c	0
1_Bt_D	1	Distal	3f53c95b3af52e2418c272beda614614	0
1_Bt_D	1	Distal	7f89eb7f4397dfc3fb50606f17a584f7	0
1_Bt_D	1	Distal	b10a137ddbf1918aec36a8e2d9e57139	0
1_Bt_D	1	Distal	2bb68970be7ae5d2f106eb8b5eaf9f75	0
1_Bt_D	1	Distal	d7aa12e050862f05dd912589b49f63eb	0
1_Bt_D	1	Distal	179d17f895947d37c30690563a5728f2	0
1_Bt_D	1	Distal	886a1d70a5d13e352d7dfeb4cf994f2e	0
1_Bt_D	1	Distal	fd2fc597bae9064b06567d8df16a64ee	0
1_Bt_D	1	Distal	43fbadf02308afb4766f0f43fe030f70	0
1_Bt_D	1	Distal	3771b0e1f7a7390cceec2d8f403fbeb3	0
1_Bt_D	1	Distal	faa35486830b1319b79c20754105c161	0
1_Bt_D	1	Distal	522aa25b36d02034cbfbb40510134656	0
1_Bt_D	1	Distal	3929d6b550d7306d9ae334ed97f95576	0
1_Bt_D	1	Distal	e7f66ac201b3517ac5fc424536da3ee8	0
1_Bt_D	1	Distal	39a67286e0fec0f4257af88e41324177	0
1_Bt_D	1	Distal	c2665dca671e309cbda4b5ef2cb94bed	0
1_Bt_D	1	Distal	ca6a16e067f7c012ba6f280e901d8cc0	0
1_Bt_D	1	Distal	988ec6db2330896ab041ce2c951a0610	0
1_Bt_D	1	Distal	b16d9b4a4d7dac59bd5638a12a6c08b4	0
1_Bt_D	1	Distal	d044e7b9a310f63b72f1a620ea68149c	0
1_Bt_D	1	Distal	2a2a0b827121709e6042fac857f00b65	0
1_Bt_D	1	Distal	1317463c596aaa6201be433351bfff5c	0
1_Bt_D	1	Distal	a9ed470b3ef2bba8c26bfcabbc915a06	0
1_Bt_D	1	Distal	f562976668c7e23de0692f81463d1e2d	0
1_Bt_D	1	Distal	d345ef38162e1320079a9e6e4f682874	0
1_Bt_D	1	Distal	fb36176051eda2827fc70bf0e8287af7	0
1_Bt_D	1	Distal	5095e99b1de12970da771c7e76e66c14	0
1_Bt_D	1	Distal	fddffccbd3c7c0d040a9abe1a913f203	0
1_Bt_D	1	Distal	ba082ad2a500eec4c5166bd52382f4cc	0
1_Bt_D	1	Distal	2f87ed1a5aef347584461a3e47b551d8	0
1_Bt_D	1	Distal	bf00bf9bc06c066e457ef1dd5626350b	0
1_Bt_D	1	Distal	a618d467f4913270b87a5dfcb8caa697	0
1_Bt_D	1	Distal	32a9474bd5008aa03647da0e298a395a	4
1_Bt_D	1	Distal	93079427f0888d887ec316f4c126e9fe	0
1_Bt_D	1	Distal	0762192d2bb9da875f91fba1789fd5dc	0
1_Bt_D	1	Distal	f61afcefb2ae2683381367d015dab130	0
1_Bt_D	1	Distal	4215f17b41e3a2a225397f922b98ee16	0
1_Bt_D	1	Distal	b66d3aec832e3ace46a757101f4989ff	0
1_Bt_D	1	Distal	6eb76b356fe667e43b0e37f532a3fca5	0
1_Bt_D	1	Distal	79ed21c70b462acf3f820ccd5db1994a	0
1_Bt_D	1	Distal	084ad9da42bf023965a5bc052ed83996	0
1_Bt_D	1	Distal	c1ba4708ac3ced4ca52392d21049e6e8	0
1_Bt_D	1	Distal	ec18998c2b9796250c51e48104f43b50	0
1_Bt_D	1	Distal	e81a8c2245c45b43ba1f97983252db1c	0
1_Bt_D	1	Distal	4eabc7a8853cc07561b10630ce22febd	0
1_Bt_D	1	Distal	c1698358de1f2e37e791ec184b1b4201	0
1_Bt_D	1	Distal	ad81a4510dc4ca2ff12ebf7bf4f54fe3	0
1_Bt_D	1	Distal	57bae5192b08f3742bc187f42da61da4	0
1_Bt_D	1	Distal	9902bd164e5dbb040ce6a384ccd80ce9	0
1_Bt_D	1	Distal	65a60ecd1c1cd2d01be1c51a89832496	0
1_Bt_D	1	Distal	283bea7dcb09167e4ab7f276189bf08c	0
1_Bt_D	1	Distal	fb80aca1b819f7775ad21b0296db01cd	0
1_Bt_D	1	Distal	3a5628b4d2676640b1e04f1d0599c449	0
1_Bt_D	1	Distal	60b7e12260765ffd7eb270775472f60e	0
1_Bt_D	1	Distal	687b59b14b26905eb3e6575f2765e8e0	0
1_Bt_D	1	Distal	789676d983706f7b93d3bad6c5f8ac05	0
1_Bt_D	1	Distal	b7625d563855ad60844872518f71ed84	0
1_Bt_D	1	Distal	e226d87f55239fda0a9a0c00545319c6	0
1_Bt_D	1	Distal	0eb14253e9efeaa1bab2d58d4b52c58a	0
1_Bt_D	1	Distal	f60ce07ee54047f301ba291d5fa26288	0
1_Bt_D	1	Distal	4eacdfc9c45b6a21ddd1185d47bad482	0
1_Bt_D	1	Distal	d347a779c9de925b14a7112f90867083	0
1_Bt_D	1	Distal	e2cc93d61ad6e78029df24008bb1f238	0
1_Bt_D	1	Distal	ae0ffaf8dc14a498b518d09c757c0850	0
1_Bt_D	1	Distal	59183449aff7af59f7031fce03dde215	0
1_Bt_D	1	Distal	74b1ce67897fb4d159d0e044e2e3c93e	0
1_Bt_D	1	Distal	433def31faae6d49e13fa4a1c8e6774e	0
1_Bt_D	1	Distal	4516678fe992e12b9fa91361196b2ffb	0
1_Bt_D	1	Distal	7a123bfee30edd52e6aeb41b41f72bb1	0
1_Bt_D	1	Distal	99ec2c66919a5c6800fddb0ed9afca55	0
1_Bt_D	1	Distal	39d7ad078f1ca6fa98d87daec9bf4814	0
1_Bt_D	1	Distal	ca272a39459f16d387c2dca0a3557764	0
1_Bt_D	1	Distal	31607317585d87b692a014820456c708	0
1_Bt_D	1	Distal	2d168b4797a9b0f45388997d72196d5b	0
1_Bt_D	1	Distal	60c1b0562a6916d31f1ccf583abf745e	0
1_Bt_D	1	Distal	0c1e36d92be7a594337c967ad0ebb810	0
1_Bt_D	1	Distal	6b1bb3894309edf07c0c7506e3628399	0
1_Bt_D	1	Distal	059cb069dcf3462839c5eb6c1d2ef525	0
1_Bt_D	1	Distal	fc00137d13b530073bbff17da0960d94	0
1_Bt_D	1	Distal	db442d5c33bdfd06073792b0762d3ee2	0
1_Bt_D	1	Distal	b959b04d57a6da753e59c0ab02e41c71	0
1_Bt_D	1	Distal	8bd2e46fe89e06d336c835b31e12e838	0
1_Bt_D	1	Distal	5a1e302fbed2ad0ec8f8b596ebba1cb3	0
1_Bt_D	1	Distal	67129d77f849454e5e71f45ac8092a5e	0
1_Bt_D	1	Distal	1414d0712d016726964d47c416fd5482	0
1_Bt_D	1	Distal	bd92560fce4c2472087306f681d9899c	0
1_Bt_D	1	Distal	e7e8093bb30fa8616dbb6348f661e44d	0
1_Bt_D	1	Distal	cb90caabb7aa1a7f3cfda48af62e8798	0
1_Bt_D	1	Distal	ff764e8a629bdfaeb89f4c5c8786e1c2	0
1_Bt_D	1	Distal	32d26efd4a70771f8d63ee7f5c93807f	0
1_Bt_D	1	Distal	4156c36810c9fdb554d6e92300ed5cd6	0
1_Bt_D	1	Distal	7287baa78387b2f9dde981398f0c75dc	0
1_Bt_D	1	Distal	f928be73c938e87a2dcf646e9e3377fe	0
1_Bt_D	1	Distal	31a9caa7c6c9e56b5d391d34029662c2	0
1_Bt_D	1	Distal	ba8f365382d482bea46b76e92aec853a	0
1_Bt_D	1	Distal	b773d80e07fc97a6e0e45090a30cdd87	0
1_Bt_D	1	Distal	8220446e71e50fe32756e7cff569a2a2	0
1_Bt_D	1	Distal	b4811909801a8548572f830094419208	0
1_Bt_D	1	Distal	0ea043b4f7f5bfa10936dc33c70fbee5	0
1_Bt_D	1	Distal	aac71eb18dc619f851af45dbca147926	0
1_Bt_D	1	Distal	3a6b564446c7625694986da4bca9f907	0
1_Bt_D	1	Distal	7742506138eb7425d13e8aa021ed14a6	0
1_Bt_D	1	Distal	24d637285683839390f062656096f2e9	0
1_Bt_D	1	Distal	609d5688d605bf0a3fc47c22cd4075f2	0
1_Bt_D	1	Distal	b0ea0de8e85bb137f00e5f51dd4770e5	0
1_Bt_D	1	Distal	c716ef9c321defd1b86bfaa2d879d496	0
1_Bt_D	1	Distal	298f4a892a4f50c02ba60b9e2b5dc6b8	0
1_Bt_D	1	Distal	d44f2d22846a58ce8374421c35fd3b03	0
1_Bt_D	1	Distal	b3aecc5ed731c628b782b25502731481	13
1_Bt_D	1	Distal	540cf8ebf555eb835db78fb90e31e3fd	0
1_Bt_D	1	Distal	738956624c5c8fc35312d847dfb724e3	0
1_Bt_D	1	Distal	ba3bb11dbd5fff81a66053e932eacbc7	0
1_Bt_D	1	Distal	0edb08350a4a0fbdd33c33593f87716f	0
1_Bt_D	1	Distal	6aee42c084628165206b255796c90ce0	0
1_Bt_D	1	Distal	c660884be5808f5e85029ac766811498	0
1_Bt_D	1	Distal	25363b0b8aaca21b18933a281c541042	0
1_Bt_D	1	Distal	3972bcf9227bb41282c28c33c6f31471	0
[truncated: 803,801+ more rows]

## Sheet: Figure 3c
Sample ID	Cage	Holothria atra (#)	ESV Identifier	Count
Sed_2_2Ha_T1	2	2	c07095cad25efb7db59ea6281bad6a97	0
Sed_2_2Ha_T1	2	2	5b086dd8ba8a725f222f96a59e522c7a	0
Sed_2_2Ha_T1	2	2	eed4c2be9ac261da61f91b1604c5fe7f	0
Sed_2_2Ha_T1	2	2	74b0a05119b8fa3a44458fc131e73002	0
Sed_2_2Ha_T1	2	2	2843a5a913e4559532479b514cc6195a	0
Sed_2_2Ha_T1	2	2	a632d2e28f4af83e17fce5e2c6499a20	0
Sed_2_2Ha_T1	2	2	6a46b4fc5e8e6b69fc49e31d69223f9e	0
Sed_2_2Ha_T1	2	2	0fdd743469c78382b63465a5cfc08fde	0
Sed_2_2Ha_T1	2	2	915233910730c2cee39e76fa08c4eb4b	0
Sed_2_2Ha_T1	2	2	1ea0780f66fe8880c59d9b17ff7bad18	0
Sed_2_2Ha_T1	2	2	746d9fbebfe1ce84d2eaa7664354aa73	0
Sed_2_2Ha_T1	2	2	46e5caf6c0438250c022cb28b11cb004	0
Sed_2_2Ha_T1	2	2	552a47f93957d5c0229a6fd5b9ff0818	0
Sed_2_2Ha_T1	2	2	1d2964f6fcaebe73f03ee2be26c3841d	0
Sed_2_2Ha_T1	2	2	4c91d97a911eaed1a44f9799bc01e076	0
Sed_2_2Ha_T1	2	2	1d79b834dd6e7c9a6ba40e72a412fa13	0
Sed_2_2Ha_T1	2	2	24a80d8d4d9366a3783d5f27540d5aff	0
Sed_2_2Ha_T1	2	2	58470c1a165e2e8635748d9b338bc1ec	0
Sed_2_2Ha_T1	2	2	fd8067875e934d3ab9a39df01ce105f5	0
Sed_2_2Ha_T1	2	2	d162cb7c1e74a24f22ced904c0cc49e1	0
Sed_2_2Ha_T1	2	2	7cffa5d5941b782e232eb91ce00970dc	6
Sed_2_2Ha_T1	2	2	ad92c22104d085e149f73aeac0a4418e	0
Sed_2_2Ha_T1	2	2	eececa5149fc17187fae6c946e56d369	0
Sed_2_2Ha_T1	2	2	cb798ca19045444758ca7e72a03629bc	0
Sed_2_2Ha_T1	2	2	23427db63d24dbddf96601fc173a5c9c	0
Sed_2_2Ha_T1	2	2	6b15e96a24e64a801f6dcfa6f80c85e1	0
Sed_2_2Ha_T1	2	2	934d810d4aea02aefd001f3e4fd28c08	0
Sed_2_2Ha_T1	2	2	f301b98b89d5a7374f11b42e5073b3e9	0
Sed_2_2Ha_T1	2	2	ad957b52288d1b472f89ba38a1a940d0	0
Sed_2_2Ha_T1	2	2	21fa678d8eb8cad939ba19513f4d9312	0
Sed_2_2Ha_T1	2	2	c650547394cdf55bf6f654b956e963fd	0
Sed_2_2Ha_T1	2	2	2d63379730f73219a42dbc5ce5083ba4	0
Sed_2_2Ha_T1	2	2	0197a5d1b7ba6c498f72120511c4818f	0
Sed_2_2Ha_T1	2	2	0c948a194d03d268cb3e11a1c9bbd2f9	0
Sed_2_2Ha_T1	2	2	958e2b48533591cc08b13f44373d73d9	0
Sed_2_2Ha_T1	2	2	18fcc75f2896e9c12f68ea02a47ee775	1
Sed_2_2Ha_T1	2	2	5d0d2b6a121369cac163a5f994712446	0
Sed_2_2Ha_T1	2	2	ec4a55398b0ca2762944e8bfd6d16e1c	0
Sed_2_2Ha_T1	2	2	f6421feae77758965536f8686c67c4c9	0
Sed_2_2Ha_T1	2	2	fde47b800474e3248d02f26928140575	0
Sed_2_2Ha_T1	2	2	c430861f9d88f54ea87f92ee154a4f59	0
Sed_2_2Ha_T1	2	2	db01d2e6900e5783c905a59368b80e44	0
Sed_2_2Ha_T1	2	2	41a6a91be42cfe95613d1406244918eb	0
Sed_2_2Ha_T1	2	2	04589ae471a1726993aa2ed9f148d664	0
Sed_2_2Ha_T1	2	2	3efc6c398690d655612f39470d2371d2	0
Sed_2_2Ha_T1	2	2	19f497e30174c4afd759331a70615a8f	0
Sed_2_2Ha_T1	2	2	462023d8055bdf10640c6d2778a3d564	1
Sed_2_2Ha_T1	2	2	130b5bee6ce7a95f07c49e669f35fe66	0
Sed_2_2Ha_T1	2	2	54eaabd3d2eadd7d7b52a241085a4fd3	0
Sed_2_2Ha_T1	2	2	36dda8a6c04b8771d3e3dfade2cae99d	0
Sed_2_2Ha_T1	2	2	8279cf7c05668f5c82c5483910d3caeb	0
Sed_2_2Ha_T1	2	2	099c33212b7f53b18e5f299662c1bd46	0
Sed_2_2Ha_T1	2	2	8b50efdb2cbcd18db6bb861ccc7f1dbc	0
Sed_2_2Ha_T1	2	2	ec11b33430c242bb2d90443618367f58	0
Sed_2_2Ha_T1	2	2	18367828a448c053eb978f9777f9ea62	0
Sed_2_2Ha_T1	2	2	bff8c90426e8bfd1c0b429185a4f3015	0
Sed_2_2Ha_T1	2	2	69bf1c834f2910fcb7f4752573ce894d	0
Sed_2_2Ha_T1	2	2	91c9f4c59d006147ef8951d1041eb865	0
Sed_2_2Ha_T1	2	2	e02447bd1399a8fa1d74215d0e26e057	0
Sed_2_2Ha_T1	2	2	2ad790422da0c2341eee5c0d0a01ced9	0
Sed_2_2Ha_T1	2	2	469fbd5204a47fff7e8fab7e749b3823	0
Sed_2_2Ha_T1	2	2	4e52f5c6f45ffec940ccdd50a1faff5e	0
Sed_2_2Ha_T1	2	2	950d74f48a9985921ceeedaf92190c72	0
Sed_2_2Ha_T1	2	2	af209a9fc379a26c7b9a0c4bef503d9d	6
Sed_2_2Ha_T1	2	2	e8aed65a92a49b55a552c70c751206b5	0
Sed_2_2Ha_T1	2	2	c9fc077371fd4b2cdadce7cfd8a2f1f1	0
Sed_2_2Ha_T1	2	2	c1e5c955f2d5a2dbc51924b40b2383d5	0
Sed_2_2Ha_T1	2	2	5f5ef527564b4fb5896065dbf561b678	10
Sed_2_2Ha_T1	2	2	77d163abd0272149e5a89ae29e75b8d9	0
Sed_2_2Ha_T1	2	2	49c25f1bf8d1ba0866ef4bb36f61ac84	1
Sed_2_2Ha_T1	2	2	9d30ae9f30ed6a27cd91119b3e238821	0
Sed_2_2Ha_T1	2	2	b8475c84f79ae986fbb6b7690e0e6daa	0
Sed_2_2Ha_T1	2	2	0d955ac792f6c74cea7f9996db734216	0
Sed_2_2Ha_T1	2	2	f641ca1b7d895c26c601121ee6029497	0
Sed_2_2Ha_T1	2	2	13cf287ecc20d9c130e23742e433103e	0
Sed_2_2Ha_T1	2	2	52e84cf036b1b53159800994072d98ab	0
Sed_2_2Ha_T1	2	2	5e0584c36ea20715e25f5b4ce7529bb9	0
Sed_2_2Ha_T1	2	2	417b54843b86b96a7c562f76868fbd20	0
Sed_2_2Ha_T1	2	2	806f927f59ca8abbc50c4228809d917e	0
Sed_2_2Ha_T1	2	2	c52f1603752b47e8da57504c9a8ba41e	0
Sed_2_2Ha_T1	2	2	17b79f7ead0b38ec3dc08a53aea04700	0
Sed_2_2Ha_T1	2	2	6486fbd01a99d34c088f2f9bffe595d1	0
Sed_2_2Ha_T1	2	2	8d20bc89bb28d22239615c582de9e883	0
Sed_2_2Ha_T1	2	2	39ce25447e74fe75217f647e3b2e6d18	0
Sed_2_2Ha_T1	2	2	581348e01d7697f4181ed4b031a7065c	0
Sed_2_2Ha_T1	2	2	2be4f3e47f7cec5aa519a20ea436db94	0
Sed_2_2Ha_T1	2	2	2cc84e8832d676eafa4c9da940ff6e20	0
Sed_2_2Ha_T1	2	2	58a8352868f874f343c133851feff496	0
Sed_2_2Ha_T1	2	2	4417bf86e315a0763971263c9d61f883	0
Sed_2_2Ha_T1	2	2	9a1e0e982b75a9d78d28c758a002a43d	0
Sed_2_2Ha_T1	2	2	b3dd6189c11a20d7f11b24bde8257028	1
Sed_2_2Ha_T1	2	2	16230d8e2fd029b07576e8c6f7a654ad	0
Sed_2_2Ha_T1	2	2	826b6a022f93edd2fd9dc552374dedc9	0
Sed_2_2Ha_T1	2	2	0fc9fa38323e648a45c7b7fd16ab58a9	0
Sed_2_2Ha_T1	2	2	63edd816ec79fa8dd31198aebde092c2	0
Sed_2_2Ha_T1	2	2	ae15d6a6a138bf326a245c89ce8cb919	0
Sed_2_2Ha_T1	2	2	882b8ae39ca601ec20e4f153574a4afb	0
Sed_2_2Ha_T1	2	2	1c9bfd92ef247414f93d74b9a5967339	0
Sed_2_2Ha_T1	2	2	0eb1dd7e63d0de0e0f44ae551dab42a3	0
Sed_2_2Ha_T1	2	2	074d2f766b4ca3ef909ccbfc10ae576b	0
Sed_2_2Ha_T1	2	2	2d9a564a3f0547d21c84375cb3c64d9d	0
Sed_2_2Ha_T1	2	2	3af8b6812418ea556d3e5be450c51cfb	0
Sed_2_2Ha_T1	2	2	c7dc0299d85a4bba459122fb40a3a05a	0
Sed_2_2Ha_T1	2	2	b4e0e7715d5767d3a9413f6b76bc89ff	0
Sed_2_2Ha_T1	2	2	9055de51d29876e400bca20ea39062e1	0
Sed_2_2Ha_T1	2	2	9f7a9d0ee05cfccfacd0519f109349e9	0
Sed_2_2Ha_T1	2	2	39695fab8e5a30cac42c5dca0835a4e9	0
Sed_2_2Ha_T1	2	2	cdcc715a9e0063d63fe631ef61a04373	0
Sed_2_2Ha_T1	2	2	084a7aa7a7537ab375a45e86660ec28d	2
Sed_2_2Ha_T1	2	2	7a15ad1c21af9a5921c55e57adc17630	2
Sed_2_2Ha_T1	2	2	afa06a3d8012840921bafb02b7b7031e	0
Sed_2_2Ha_T1	2	2	d2a4a923eb9726316e900a34b7ea2eab	0
Sed_2_2Ha_T1	2	2	7ee4da582b2ddcb004d1880eaee6e3ca	0
Sed_2_2Ha_T1	2	2	ac53b1de1108437e01d22bedfeab0150	0
Sed_2_2Ha_T1	2	2	9c7a18c1d198d2d1d46f242f171c877e	0
Sed_2_2Ha_T1	2	2	acadc18c4711b9bab202ed306134a891	0
Sed_2_2Ha_T1	2	2	d6f0b8f9a22f93c2e2a4e6d4ecaaeee9	0
Sed_2_2Ha_T1	2	2	649bb04f39099608847208ca1d2144f9	0
Sed_2_2Ha_T1	2	2	76b92295467fcb40be100c4557961d7e	0
Sed_2_2Ha_T1	2	2	935e80ea88339fa2612ed56fc304e715	0
Sed_2_2Ha_T1	2	2	54940f3a20366ea718d07570a9f22ce6	0
Sed_2_2Ha_T1	2	2	151902556266708cb5349467039f6322	0
Sed_2_2Ha_T1	2	2	fa09d78cacd5396520e8d48868760de4	0
Sed_2_2Ha_T1	2	2	9eb707ecb10ff6062e27d5435f1b9555	0
Sed_2_2Ha_T1	2	2	7f44b37771e6d6f07ab7c129d82201d5	0
Sed_2_2Ha_T1	2	2	2d78f2e9f9fbd39852a2f2318ac688f3	0
Sed_2_2Ha_T1	2	2	9892279dc94f8fdb35024cce3f586305	0
Sed_2_2Ha_T1	2	2	43f7b187ce20954317e8e592646d0413	0
Sed_2_2Ha_T1	2	2	e7e2f2f6b965e419461a026944d9688f	0
Sed_2_2Ha_T1	2	2	08dd5f9b24adf79de2e44881e04298c2	0
Sed_2_2Ha_T1	2	2	92adc147343826a1131ee8f3140e3a78	0
Sed_2_2Ha_T1	2	2	78d1a5cf1395e5acbec8fdcd58c279f2	0
Sed_2_2Ha_T1	2	2	3b574baa9c568688a58b1a3120dc924e	0
Sed_2_2Ha_T1	2	2	aae31ef1f4f1982fc136155bb334c158	0
Sed_2_2Ha_T1	2	2	74fd7dac455b73af8818006cbf98f5f9	0
Sed_2_2Ha_T1	2	2	3ba1cbe4817f9f0aff9062cc349cc5b1	0
Sed_2_2Ha_T1	2	2	02d3ea265027b5b8b3be06af631c5c71	0
Sed_2_2Ha_T1	2	2	a5eea6e81daea3d2f0e39a7edc4baa9d	0
Sed_2_2Ha_T1	2	2	cb0847209310a0254294b9b9bb82eef0	0
Sed_2_2Ha_T1	2	2	d65c29d4f399b3894dba28b6a6982510	0
Sed_2_2Ha_T1	2	2	7469c64819b35e404dcad68d2ceab0e3	0
Sed_2_2Ha_T1	2	2	9727776bc24e0d91107001ece849e5a2	0
Sed_2_2Ha_T1	2	2	b8bae9508b07ab681fb4da244ded74d2	0
Sed_2_2Ha_T1	2	2	47a61d87b8622ccd6f2ee4bfd0aa53ba	0
Sed_2_2Ha_T1	2	2	bd58951dc549bef735b77f801d25983f	0
Sed_2_2Ha_T1	2	2	eeeeda935541de898a63b0dc853f7754	1
Sed_2_2Ha_T1	2	2	94e3a4e7ecc3767cfde31d387b8e891a	0
Sed_2_2Ha_T1	2	2	ae566259c06b94428fba18df1ed6db10	0
Sed_2_2Ha_T1	2	2	a936001b8d63db42e58a1dd78ba21349	0
Sed_2_2Ha_T1	2	2	5a045f5913929852f65e70ff480e55a3	0
Sed_2_2Ha_T1	2	2	2550a34fb1fdb38024698a463b7d4994	0
Sed_2_2Ha_T1	2	2	560e915f9d70c20e9cd98ae318523420	0
Sed_2_2Ha_T1	2	2	b979b12b025988d9235a679fa893d0e8	3
Sed_2_2Ha_T1	2	2	b42b15230b582d5e900d148eacb6d67b	2
Sed_2_2Ha_T1	2	2	05d37695143ddcfbbc36e8775aa9cc7f	0
Sed_2_2Ha_T1	2	2	6bb993b5235daf578012163092c0d2dd	0
Sed_2_2Ha_T1	2	2	5e7c61d9a3f0ff1b3033205e88a42186	0
Sed_2_2Ha_T1	2	2	6a76727cbab02de9a1b2d74ec9b6b610	0
Sed_2_2Ha_T1	2	2	299221b94061f1c3dff4720ca8a48c4a	0
Sed_2_2Ha_T1	2	2	e1692c163ecc622f4e562740a0822002	0
Sed_2_2Ha_T1	2	2	868dd6e5f61b44f7bfecc645b22715ed	0
Sed_2_2Ha_T1	2	2	ed54925876e899431054e6314a83126f	0
Sed_2_2Ha_T1	2	2	f01913e23ca02a8d483fa8a3f724c39e	0
Sed_2_2Ha_T1	2	2	7dfa2828d23362678b46edb89e8eaefb	0
Sed_2_2Ha_T1	2	2	fcf8f5827f171f6a9702c687d70cab41	0
Sed_2_2Ha_T1	2	2	f58991dd88de57f0b7bb6d2fb44db800	0
Sed_2_2Ha_T1	2	2	b5169181129ace71a4414b2c6013bbb2	0
Sed_2_2Ha_T1	2	2	a01c50e63f631a8cf9fe4a7b6dd34964	0
Sed_2_2Ha_T1	2	2	67b02088a56f909ace8670027f52bac2	0
Sed_2_2Ha_T1	2	2	06120248a30c22440879506e98fdc413	0
Sed_2_2Ha_T1	2	2	8bdfb15a3861bd3b6fdd5e996c9f4ca2	0
Sed_2_2Ha_T1	2	2	8f0a9b7af169e7b315fb1eb24956462c	0
Sed_2_2Ha_T1	2	2	3eb5e8c6c04488691ca6f6b473b5685f	0
Sed_2_2Ha_T1	2	2	7401e08f8c279c49b3d6f15b1888e065	0
Sed_2_2Ha_T1	2	2	cab6394dd86af1a123d53428858a19dd	0
Sed_2_2Ha_T1	2	2	9f4d5fe688a874c6339f1ed216db405a	0
Sed_2_2Ha_T1	2	2	9fe1cab0cc3af595f79f9323d528329c	2
Sed_2_2Ha_T1	2	2	aad05e9aedc96f0d826cd216f44b4242	0
Sed_2_2Ha_T1	2	2	57f7c35009ba8288690ad24fa245abc5	0
Sed_2_2Ha_T1	2	2	f8a8b41baf87431506ac248b3007da86	0
Sed_2_2Ha_T1	2	2	f89a9ab740467dee5e84fb5496a9a872	0
Sed_2_2Ha_T1	2	2	054c30deb9c2e9f95ee95ff01985d9a5	0
Sed_2_2Ha_T1	2	2	41e53a0bbd6ab0c5e874a313a809f8d6	0
Sed_2_2Ha_T1	2	2	7fafec7bafc4bbb510cba138d5e9a176	0
Sed_2_2Ha_T1	2	2	7667906f7c7522ab4f61c49a93f55882	0
Sed_2_2Ha_T1	2	2	68ac0418136bff7fe0f85e0fa8637360	0
Sed_2_2Ha_T1	2	2	3778cbc0729e8f3ab05ccf6c86bcfaed	0
Sed_2_2Ha_T1	2	2	613b75219e7d60283a030c26f4d0a163	0
Sed_2_2Ha_T1	2	2	75ce007f4e0f370a42ab4641866fba84	0
Sed_2_2Ha_T1	2	2	7914751b00a0b23df865eaeede7bde44	0
Sed_2_2Ha_T1	2	2	21300f1248c90282484b5fa3fbdf49c0	0
Sed_2_2Ha_T1	2	2	73517c5e3b20c58a964ed259d3ab6ad1	0
Sed_2_2Ha_T1	2	2	35442868d046b037f75351e11666fe6f	0
Sed_2_2Ha_T1	2	2	db630b9960a038e9dee1dc1104ceeab6	0
Sed_2_2Ha_T1	2	2	04b27ae9c458035fd97e56780aa0112e	0
Sed_2_2Ha_T1	2	2	4f733eae7f69ab2d63a2e46176f97b40	0
Sed_2_2Ha_T1	2	2	c7fc75f6caa03f1615c0aa5a464546cc	0
Sed_2_2Ha_T1	2	2	f26231750a72d082e5c8539edf264f88	0
Sed_2_2Ha_T1	2	2	fe1c49372f3de17cadbc2139ce5c0cd4	0
Sed_2_2Ha_T1	2	2	8ddf814c7002b1ec2851a6061ba13c1f	12
Sed_2_2Ha_T1	2	2	8480210f4f10ed944e2a9587523af891	0
Sed_2_2Ha_T1	2	2	c328d4c2b4347033388f0a5ce5476cb0	0
Sed_2_2Ha_T1	2	2	f6d79752cb7b9ceb8bbc6d44ec5bf8d6	0
Sed_2_2Ha_T1	2	2	de3c3ceff7d6c8468113b1a9111b33dd	0
Sed_2_2Ha_T1	2	2	061b9738b988fa6df3cfa828f237435e	0
Sed_2_2Ha_T1	2	2	73d34451bf92505463cc6df3326f8656	0
Sed_2_2Ha_T1	2	2	aec75d93d9fc1d4e3ae2b4c36f333092	0
Sed_2_2Ha_T1	2	2	1b6e32257a2c9cca6673363499eaa378	0
Sed_2_2Ha_T1	2	2	b59fa37806d9024596cd04f31beb8c64	0
Sed_2_2Ha_T1	2	2	b78cfd9a79e628bbf37574e3e66242e6	0
Sed_2_2Ha_T1	2	2	a46b5a3e388e57575f1d748958536b67	0
Sed_2_2Ha_T1	2	2	7f1f1fd7e858a8b50d0e5c0b07934c9a	0
Sed_2_2Ha_T1	2	2	595f607dbe0c4771a55e36560f5adddf	0
Sed_2_2Ha_T1	2	2	9b22f35f123eb48155a16c7cb7d01900	0
Sed_2_2Ha_T1	2	2	fab55c7e1ae4724801f43f0cc50e5520	0
Sed_2_2Ha_T1	2	2	55a10b8c97e114fa0344ef60814e34a3	0
Sed_2_2Ha_T1	2	2	5849e41c5a8d3e90cf782720e640ce8a	0
Sed_2_2Ha_T1	2	2	4a3eb8b4092a195bc8097eb7d595e534	0
Sed_2_2Ha_T1	2	2	3ee9ae339df1b3beef5f0fa8438efe48	0
Sed_2_2Ha_T1	2	2	36e36a62ea05cec316a63311eed11c15	0
Sed_2_2Ha_T1	2	2	47ec5c539067db81384bdec56711511c	0
Sed_2_2Ha_T1	2	2	77e8398f3761bea94a8fb08a2e3eced0	0
Sed_2_2Ha_T1	2	2	62f02fdc75acaf470574937be287fcfc	0
Sed_2_2Ha_T1	2	2	f0ce2a9401f0608bd45014aa79303486	0
Sed_2_2Ha_T1	2	2	dfecad64dc54b56954aff4c8aaea3611	0
Sed_2_2Ha_T1	2	2	10cd41aeb1e596b41c037b15c5325894	0
Sed_2_2Ha_T1	2	2	c09706534ab29f358c13fb982d084e35	0
Sed_2_2Ha_T1	2	2	5c9734abed0ca75b76de02dddfba9610	0
Sed_2_2Ha_T1	2	2	bfec36ae6d8a05981a8ae2016ceeca3f	0
Sed_2_2Ha_T1	2	2	936d61969e1a1a2a135a06d375dd3845	0
Sed_2_2Ha_T1	2	2	6604eaf005aae7593de55931762f5b23	0
Sed_2_2Ha_T1	2	2	fdfbfc5e81ebc349cdf4a201c78cb17f	0
Sed_2_2Ha_T1	2	2	4c186b2cd572e8797ad94579d215756f	0
Sed_2_2Ha_T1	2	2	1a5d081fb1b01328f40e3fbf316eaa02	0
Sed_2_2Ha_T1	2	2	96a5eb24b58bd7a29ebadccc6c67e762	0
Sed_2_2Ha_T1	2	2	47fc3f98b2292e69e8bb0695dbd12c6b	0
Sed_2_2Ha_T1	2	2	4cf64a999c7561963a10a4f344865454	0
Sed_2_2Ha_T1	2	2	ef76b61cc251d543e0780fdb6739e2c0	0
Sed_2_2Ha_T1	2	2	13043e5dd639f67c57952266cd4e97c6	0
Sed_2_2Ha_T1	2	2	a27a9fac5beac76810067c420a779bf7	0
Sed_2_2Ha_T1	2	2	b0c4ec19df329c354dc4d96cf1622545	0
Sed_2_2Ha_T1	2	2	569eb1080c19e18aac3b69df8262a5aa	0
Sed_2_2Ha_T1	2	2	4ae1af25bf030233b93ff71f3d4051f0	0
Sed_2_2Ha_T1	2	2	005868ec8aa3c51004a7f0e624ef4a94	0
Sed_2_2Ha_T1	2	2	930d5ac9a495670d84b2c601f935ecf4	0
Sed_2_2Ha_T1	2	2	150a6bd4a72c6fb3058c618b183e3d94	0
Sed_2_2Ha_T1	2	2	1e3260b131a9344835fe1cf92203e8ee	0
Sed_2_2Ha_T1	2	2	855713f2114a46ba27d99bb89df9dce4	0
Sed_2_2Ha_T1	2	2	7db488d5321d5888c970537989e8bf82	0
Sed_2_2Ha_T1	2	2	ea3b3443d9aae185b50172e0884965da	0
Sed_2_2Ha_T1	2	2	ec7f2ed8c84d64608bd2cc5d84993fb2	0
Sed_2_2Ha_T1	2	2	ddbace0f3e34ce82b53c61905c709896	0
Sed_2_2Ha_T1	2	2	6e78612e08e234fd009258c63e985840	0
Sed_2_2Ha_T1	2	2	c0adc65f2a601fc41364b9a7619d9174	0
Sed_2_2Ha_T1	2	2	c91128af9c6bf74eb34cceb4b7d572e7	0
Sed_2_2Ha_T1	2	2	f6ea652a0cbbbb3041b107348d8e47ab	0
Sed_2_2Ha_T1	2	2	77c504a6f0bf721d17f7e79eece3356f	0
Sed_2_2Ha_T1	2	2	c8c6fbddfe1c313328d04d1308288e30	0
Sed_2_2Ha_T1	2	2	907c4590ec3857d04190bbecc0c32b15	0
Sed_2_2Ha_T1	2	2	cb1ea4defd754889b3a51ab7caffc992	0
Sed_2_2Ha_T1	2	2	f525e114d63c2c6b5448d035aa9289de	0
Sed_2_2Ha_T1	2	2	f68ad3258cb4abfc4c77777fc3b14342	0
Sed_2_2Ha_T1	2	2	ac51d56566d5427beec364571b7c9631	0
Sed_2_2Ha_T1	2	2	6162a0acc52c5f4171bdcf635068a459	0
Sed_2_2Ha_T1	2	2	a48a99d90dc3e98edb3d1c26216b6b2c	0
Sed_2_2Ha_T1	2	2	aaa6d790c3972079392e550a7c3f2eae	0
Sed_2_2Ha_T1	2	2	0a2229abad9f21bf95d2cf65430955c5	0
Sed_2_2Ha_T1	2	2	6e3479c12650899248875d6c67cfbdcc	0
Sed_2_2Ha_T1	2	2	2a65051f23c10589ab7ab429b01fbf2d	0
Sed_2_2Ha_T1	2	2	6dfd15b4cd045bae06745803e0bf90c5	0
Sed_2_2Ha_T1	2	2	ffc5ccc113e1b4b2e95abca72fb7128b	0
Sed_2_2Ha_T1	2	2	17b1f9088fa7b9f23e7fcfc51c5dced8	0
Sed_2_2Ha_T1	2	2	51d685f4bf7ecbab70372867f5fe5e34	0
Sed_2_2Ha_T1	2	2	e2d7ed6f0e416b3d5ed4a76e3c4f71c3	0
Sed_2_2Ha_T1	2	2	7767f6ac105417dd7d34d5c89e437deb	0
Sed_2_2Ha_T1	2	2	3bf8bb6e27543141c0beedd909ecd65d	0
Sed_2_2Ha_T1	2	2	c6c61364ed60dabb7285dbef30235940	0
Sed_2_2Ha_T1	2	2	c43ed103e95aa01c52f3b8e2433605e2	0
Sed_2_2Ha_T1	2	2	ba5bcd02d75d21a655c05733bb59a2ff	0
Sed_2_2Ha_T1	2	2	738d5b8f0a3b8ae12b72339ff3a27cda	0
Sed_2_2Ha_T1	2	2	66675db23f692ea650c503610d08c72d	0
Sed_2_2Ha_T1	2	2	912fe0845252c6c8ccd4ace26afceb06	0
Sed_2_2Ha_T1	2	2	779083501599b4a96086c33d71fdc2cb	0
Sed_2_2Ha_T1	2	2	7af5ffb256f37552e87a90d02f4bdcbc	0
Sed_2_2Ha_T1	2	2	f78dac0ee0575e2b65913a51ba478999	0
Sed_2_2Ha_T1	2	2	ff89c066e7f8f2988e460d04012e6a37	0
Sed_2_2Ha_T1	2	2	e3017a1ec93883b02600201c8e4790e6	0
Sed_2_2Ha_T1	2	2	ccc481d0daa16b4055b79b007d2dc928	0
Sed_2_2Ha_T1	2	2	6d0ed1e8601e5fe762387e6529c220b8	0
Sed_2_2Ha_T1	2	2	7055ab74bd0f54c604092999b245df2b	0
Sed_2_2Ha_T1	2	2	f905de02adc5e0c01d52fc988d53e86f	0
Sed_2_2Ha_T1	2	2	c09e1ffc8dcb1fc420f0ec783e10cc33	0
Sed_2_2Ha_T1	2	2	0b65f6922ca7627a63c80b56947f7c09	0
Sed_2_2Ha_T1	2	2	d669abd92e43864c0fb4e21d359583fc	0
Sed_2_2Ha_T1	2	2	a94cc56eb9e520081aef0fbbcb21e30f	0
Sed_2_2Ha_T1	2	2	8ede472e6ca85a4fc59cf64b340b9393	0
Sed_2_2Ha_T1	2	2	8908800a5567a4a41d1c56d225af27eb	0
Sed_2_2Ha_T1	2	2	2ca62eb96ca3478c296e9f459e8be57a	0
Sed_2_2Ha_T1	2	2	99cbf5758ce85e4af080f40d5ee60e76	0
Sed_2_2Ha_T1	2	2	13ab2aab1422b46a9380a2205b50bbf9	0
Sed_2_2Ha_T1	2	2	78be9afd2c8deae9c48dfdbe124ca0be	0
Sed_2_2Ha_T1	2	2	c96e680a0818cefda7dd767b309bdf5c	0
Sed_2_2Ha_T1	2	2	e1175aa590870d865282b2ef88e6fcf3	0
Sed_2_2Ha_T1	2	2	31e3d8badc057d66370d0ff7826ef94e	0
Sed_2_2Ha_T1	2	2	a8f6ec7b3b98000a3d3b82b2b5904598	0
Sed_2_2Ha_T1	2	2	c38b7927d8b2cb05f5365196cbbdcc49	0
Sed_2_2Ha_T1	2	2	45ada19168d4e01aaa50cc3b8a581970	0
Sed_2_2Ha_T1	2	2	675bfd3bb61e7654c7a9665c44e387c1	0
Sed_2_2Ha_T1	2	2	e539611ae773e71a79ed9bd02fb68c56	1
Sed_2_2Ha_T1	2	2	a8ffcf850d08bd3410ac22ad5f70ca93	0
Sed_2_2Ha_T1	2	2	f449d6a9141eb7be61660e0bf52a2455	0
Sed_2_2Ha_T1	2	2	60ff57aa4d6745453c99c4b783764e14	0
Sed_2_2Ha_T1	2	2	ff4557ea210d9d4d8d8456288cd48cdd	0
Sed_2_2Ha_T1	2	2	dc4342c92a527deae2df9ecc784e8685	0
Sed_2_2Ha_T1	2	2	f0cb9e0a92f9571bab8d935e10f1092c	0
Sed_2_2Ha_T1	2	2	151968021d9f90f21b8147046065f203	0
Sed_2_2Ha_T1	2	2	55c81b0533bb6f5f5f63097d0b58ea60	0
Sed_2_2Ha_T1	2	2	9466b5ad8b5e13404e91780dca90962e	0
Sed_2_2Ha_T1	2	2	c566af30db87c4fcf52fddef1d65fb2c	0
Sed_2_2Ha_T1	2	2	425b0804d484ccb29734db6d97018c2a	0
Sed_2_2Ha_T1	2	2	c6a54d3f122cd0efb90325634154bec1	0
Sed_2_2Ha_T1	2	2	d82bdfa5920d845f88ddc54ee6c95b20	0
Sed_2_2Ha_T1	2	2	d46215be1151be45830f5615ffb5ec2e	0
Sed_2_2Ha_T1	2	2	207341302144482a392da4cc53703c66	0
Sed_2_2Ha_T1	2	2	59b3f791ce402b101918786cafa35b56	0
Sed_2_2Ha_T1	2	2	74a5f057bd200e55e7922eaec42400d9	0
Sed_2_2Ha_T1	2	2	9be20158f2fb2a55cfc70beae9bd04cd	0
Sed_2_2Ha_T1	2	2	6c7c08e75c4ca84c5a5b6904155c0564	0
Sed_2_2Ha_T1	2	2	00fcd6277cc3d5efa73fda7455160235	0
Sed_2_2Ha_T1	2	2	40ce2f578403f1be1a550427d0131b90	0
Sed_2_2Ha_T1	2	2	3e4f8d38847080f4843446ab165271ef	0
Sed_2_2Ha_T1	2	2	5c4190d2fa3fa28c79b39e1383d467f3	0
Sed_2_2Ha_T1	2	2	dcdb2b2d677f6aa3b5069162b34368e3	0
Sed_2_2Ha_T1	2	2	fd9cecb33b15dc36c2b170fafc1c8047	0
Sed_2_2Ha_T1	2	2	dc0aa9227a37118cda0437d17da70f89	0
Sed_2_2Ha_T1	2	2	b4f06f7568e047313d263ac4a54c77f6	0
Sed_2_2Ha_T1	2	2	b2f5a88a863ebd0a722d3e64fcc52891	0
Sed_2_2Ha_T1	2	2	16e79b8f9dd056ab97ba40679fd4fd4f	0
Sed_2_2Ha_T1	2	2	3f5e46983229edad923e9721bf2bdd80	0
Sed_2_2Ha_T1	2	2	df262317cc9ab0948f330faa72c44301	0
Sed_2_2Ha_T1	2	2	9f4892dd17782c0159a703d0e67d6350	0
Sed_2_2Ha_T1	2	2	e0535d142dd30bcdbb0d0745c00d1331	7
Sed_2_2Ha_T1	2	2	183c716185112c389e530536165191e7	0
Sed_2_2Ha_T1	2	2	c0f4297da822e351f7762442b892987b	0
Sed_2_2Ha_T1	2	2	1ee0c88fa471090bc2c5c95deed56acd	0
Sed_2_2Ha_T1	2	2	6bd0312a0cf0e1c2b66872906a0f89bc	0
Sed_2_2Ha_T1	2	2	75ec3fa959f627d006961f6c2f928767	0
Sed_2_2Ha_T1	2	2	ba05e35b8df6c0a903eaff88bcf0b578	0
Sed_2_2Ha_T1	2	2	36d653a60d3711fddcea43dd82ea4fb6	0
Sed_2_2Ha_T1	2	2	9f5313c242dbbfe232938a879f88e893	0
Sed_2_2Ha_T1	2	2	928bba84f7da6c34f558df686225f97b	24
Sed_2_2Ha_T1	2	2	990721b9ba42cea782e5f8b89f349091	0
Sed_2_2Ha_T1	2	2	0b9a985b6331cc5edd418bb91d1c4d28	0
Sed_2_2Ha_T1	2	2	a309917b84088bb6700297273d2ae956	0
Sed_2_2Ha_T1	2	2	c15dd7f847e17be79c969d0fdb7f4200	0
Sed_2_2Ha_T1	2	2	8195824c9952565ede70165909f5c9ba	0
Sed_2_2Ha_T1	2	2	0ca412e6941261e0c682271b909a3cd2	0
Sed_2_2Ha_T1	2	2	c697d28005b4bbf7adebfbd4afc86cc0	0
Sed_2_2Ha_T1	2	2	23b5e29e6a8d5cebd5bd2a93a97d6f23	0
Sed_2_2Ha_T1	2	2	91fe68e8e20e1a12bc8b078229034bf2	0
Sed_2_2Ha_T1	2	2	2a10aa613cbf573d9f5e28f41d5507ad	0
Sed_2_2Ha_T1	2	2	6e94d7293307d6316582328563c1679b	0
Sed_2_2Ha_T1	2	2	f02f998b4a9c639aec33def74a568f97	0
Sed_2_2Ha_T1	2	2	b4d880bde86c9f8bd28ce4bd165f0bf9	0
Sed_2_2Ha_T1	2	2	661562f66035fb3ab5d25211c8051bd8	0
Sed_2_2Ha_T1	2	2	91c3d7991a80d80af8fe3fa16d81e55a	0
Sed_2_2Ha_T1	2	2	4e94c7cf85e376ac0b495094d4bd208a	0
Sed_2_2Ha_T1	2	2	ca9bfb5a760796cf7ed56f24e04371b5	0
Sed_2_2Ha_T1	2	2	1f3f4d9bfa44ad9dd972e8fc464b5f36	0
Sed_2_2Ha_T1	2	2	19955a3130caec9029e1d68f757b096d	0
Sed_2_2Ha_T1	2	2	2bf6b41509b80dd91fe1d8c4ebf096e8	0
Sed_2_2Ha_T1	2	2	14ab7f89eea8d75a8123e648113fe9e6	0
Sed_2_2Ha_T1	2	2	4ebc1db425c38bc07459756f1597ce26	0
Sed_2_2Ha_T1	2	2	46a643cd2f0cb2ff9bd296e21a7c2fe1	0
Sed_2_2Ha_T1	2	2	08a23a4f8ae62a8cf9b24de719bac11e	0
Sed_2_2Ha_T1	2	2	10db6e5e80269c8626a25277ec59893a	0
Sed_2_2Ha_T1	2	2	08ff61dd3a7e39a1b5fcbd992f65c1ca	0
Sed_2_2Ha_T1	2	2	c6208aa72c3ecda1f3e111dc7599bbc3	0
Sed_2_2Ha_T1	2	2	15e3fa4dc66744c605bf73044a88a0b6	0
Sed_2_2Ha_T1	2	2	2817899110b3959a1fc1ed95e784ebbf	0
Sed_2_2Ha_T1	2	2	b85dad21dcab524725c81001815c6432	0
Sed_2_2Ha_T1	2	2	fe6254bc18077cf4222a454c6b49de0c	0
Sed_2_2Ha_T1	2	2	bb9af0a868da9cc6fbb3ed1c3da82fe7	0
Sed_2_2Ha_T1	2	2	eb8fb43698cd2bfe38bd7f7608890e5a	0
Sed_2_2Ha_T1	2	2	971a2d581d4507339131635861b8cfeb	0
Sed_2_2Ha_T1	2	2	bbda0fb06aa3b70fcc2b779a613d1a00	0
Sed_2_2Ha_T1	2	2	bdc492c1eed7d0c0995b2e065735fc86	0
Sed_2_2Ha_T1	2	2	7bdd7613706ec1ad64ed262b19682e5d	0
Sed_2_2Ha_T1	2	2	78cfefa045e77d5569c9bdb45aa10293	0
Sed_2_2Ha_T1	2	2	4a0d9ca18103f22cf2a314a2560db311	0
Sed_2_2Ha_T1	2	2	1ab84eeff73be0a363c9777123d4501d	0
Sed_2_2Ha_T1	2	2	bb04911afcc9837a2ff4f2c9f58fd5d8	0
Sed_2_2Ha_T1	2	2	f6d9ba6f8a0a8938c5e0f76a8cc48664	0
Sed_2_2Ha_T1	2	2	f5ef2c4a7f59b5edd260c587ebcd5713	0
Sed_2_2Ha_T1	2	2	c7c1d97ddf89f42a070c64c8a5cb93f8	0
Sed_2_2Ha_T1	2	2	6fe60fb4f452888978d6bfdfb415ba23	0
Sed_2_2Ha_T1	2	2	b3a8359573a9a6e04592f33f3859dbe1	0
Sed_2_2Ha_T1	2	2	545470117791fb30cba59cc0eab0ae83	0
Sed_2_2Ha_T1	2	2	318220f0885069ef8d953565729157b8	0
Sed_2_2Ha_T1	2	2	2895fd08223285d94078ba8147fab192	0
Sed_2_2Ha_T1	2	2	c68ab1feca19dc5139f8b9a5ac4343ac	0
Sed_2_2Ha_T1	2	2	1483945eb81a3ea85ede7a9f3c71c181	0
Sed_2_2Ha_T1	2	2	3d45979d467e3926d540402f66b50099	0
Sed_2_2Ha_T1	2	2	6555821bcc9b3cc863b7e77ba249e5ee	0
Sed_2_2Ha_T1	2	2	f596100a61a3578144dba39d56b176d6	0
Sed_2_2Ha_T1	2	2	781b790e75ee8e60adcab9d8f0087877	0
Sed_2_2Ha_T1	2	2	e56e7c00703d5b6ab5b9b76986435af7	0
Sed_2_2Ha_T1	2	2	3dcfb37d4ada2cfbf9662ed0297616fe	0
Sed_2_2Ha_T1	2	2	48fbd724762f25c90339340086f8af66	0
Sed_2_2Ha_T1	2	2	511491c157239167f96458554225c8f0	0
Sed_2_2Ha_T1	2	2	a47492b1001a495a4e7ad4eccb9aa3a4	0
Sed_2_2Ha_T1	2	2	798dd22f62b4f3730c251092e3053eee	0
Sed_2_2Ha_T1	2	2	b59cdf318ea0f8bd424b85d4b2adfc68	0
Sed_2_2Ha_T1	2	2	cc312e197d5e4e126127645b9acb2519	0
Sed_2_2Ha_T1	2	2	e7695c9b7fbcfd670508d87c4215e2c8	0
Sed_2_2Ha_T1	2	2	649930d7b49f9fbb878f4375990b7b8a	0
Sed_2_2Ha_T1	2	2	0d40db868025bffd9316f196e37bcc31	0
Sed_2_2Ha_T1	2	2	859fe7eb6db5bd047eb54c56ed1c40d7	0
Sed_2_2Ha_T1	2	2	9c8eb500232e1eaaec87e086bb780734	0
Sed_2_2Ha_T1	2	2	0bd1f8d04be0effa324d13f247231135	0
Sed_2_2Ha_T1	2	2	58edc92ce0e52862d0092cfddae341bc	0
Sed_2_2Ha_T1	2	2	db91c166a74a5d04360313aadda37c02	0
Sed_2_2Ha_T1	2	2	cd3425aa175908652152ea656161d26e	0
Sed_2_2Ha_T1	2	2	1c99be12802cd75abbcae5a7aa42ab07	0
Sed_2_2Ha_T1	2	2	86f0359411f6689c9dc75c74266ec6c3	0
Sed_2_2Ha_T1	2	2	2cb44a4111ac7651813e0ea99e15a8da	0
Sed_2_2Ha_T1	2	2	b2f6fb601a7a652c76b7bd7ef8ea9b8c	0
Sed_2_2Ha_T1	2	2	33500015c4474e10899e6cae4fab8a89	0
Sed_2_2Ha_T1	2	2	ac5da6c50b3b4b5211c6a01fa5501dc6	0
Sed_2_2Ha_T1	2	2	28c3faea50f0dccfe7f0c08c180fd791	0
Sed_2_2Ha_T1	2	2	e359def54d85b8f2c811f7eb27e95f90	0
Sed_2_2Ha_T1	2	2	558ba70a7a75386ae8295616db41616d	0
Sed_2_2Ha_T1	2	2	b8bffc3d8a0b49756ab17cce6b740221	0
Sed_2_2Ha_T1	2	2	589bd5e4650ae77668cf67d0af5a2680	0
Sed_2_2Ha_T1	2	2	4f83f15cdaa53d6307a005c8a364d9e9	0
Sed_2_2Ha_T1	2	2	da696b59d2fe1a8222dc9b570447dd99	0
Sed_2_2Ha_T1	2	2	dc4eca89f56df11d01af42f7b83243cc	0
Sed_2_2Ha_T1	2	2	8b51b820ed5cddd36a6c563d5e165d4f	0
Sed_2_2Ha_T1	2	2	2a8eec03e6756ca2e9997581bb8a6371	0
Sed_2_2Ha_T1	2	2	acc44374c64b6b4dbf29ccb9f78aebfc	0
Sed_2_2Ha_T1	2	2	9ae7862ecf487d1ce35e13f30e89dbe2	0
Sed_2_2Ha_T1	2	2	6cf863bed3606a4da31cd971a830a9f4	0
Sed_2_2Ha_T1	2	2	2da3f8dae459793daa39d0dceab2621c	0
Sed_2_2Ha_T1	2	2	fbd41f4f3ca8ad6d5a6b2edde052da08	0
Sed_2_2Ha_T1	2	2	bc823fa729bf60f6b9c182d8266a0e32	0
Sed_2_2Ha_T1	2	2	56446682906bef49d564b5a1ece918fb	0
Sed_2_2Ha_T1	2	2	804538ae55c3c961dea9b1d7646c4012	0
Sed_2_2Ha_T1	2	2	025d1a85259a8d4aa913d174d2ddce76	0
Sed_2_2Ha_T1	2	2	012cb7bd96eb78e8ac2469fb830035a0	0
Sed_2_2Ha_T1	2	2	a2e682722ec455c607e44b7f42794a6b	0
Sed_2_2Ha_T1	2	2	e48571e36f1f6aff4b998f20464f6dd4	0
Sed_2_2Ha_T1	2	2	fe5cf98bde406afafa5f4168792a2dc0	0
Sed_2_2Ha_T1	2	2	f5fca4c6c57c1e5a786e5f9e31549ca1	0
Sed_2_2Ha_T1	2	2	ce4c7c4bd4f7a4054d1eee9193412560	0
Sed_2_2Ha_T1	2	2	faf2b7b7a914cbd245cc435734206f41	0
Sed_2_2Ha_T1	2	2	1d499e6bc2213abc3fd0772228076c54	0
Sed_2_2Ha_T1	2	2	a4b1ae48ae62c331d35f1d50e0821aee	0
Sed_2_2Ha_T1	2	2	e0c5ac44e6c5803a9f8b8b6e309fe9ee	0
Sed_2_2Ha_T1	2	2	7771ed294df873ed4a0c138bd9187a33	3
Sed_2_2Ha_T1	2	2	fea53db0f17076192b03352a25961e36	0
Sed_2_2Ha_T1	2	2	2925981da5b089747ae94e5a78178a8f	1
Sed_2_2Ha_T1	2	2	5e119950e8473d6fbb88073b3acea3c6	0
Sed_2_2Ha_T1	2	2	0df08918b3da21525a6bbb3f10cd472b	0
Sed_2_2Ha_T1	2	2	1df8f4c5a39b1354cf537677895cf84a	0
Sed_2_2Ha_T1	2	2	a42da70b61aa2c77acdcb5d251ce0b12	0
Sed_2_2Ha_T1	2	2	2001f421e6428f6082a87b957caebb5c	0
Sed_2_2Ha_T1	2	2	e9719f0327a27fc8adcf600e8d60ff11	0
Sed_2_2Ha_T1	2	2	add6a4e9ca92da78ae958f1b3f2bb180	0
Sed_2_2Ha_T1	2	2	0429cd651a79bda8312cba4594a72d70	0
Sed_2_2Ha_T1	2	2	e4a526bb04e71fc6dc2368f364e90a40	0
Sed_2_2Ha_T1	2	2	91649855978e0abedb70af8b06d4a553	0
Sed_2_2Ha_T1	2	2	277624997fb7bd90452b42b88f6e4ead	0
Sed_2_2Ha_T1	2	2	54b9f08acfd7df0dc39aca6aa47c5bb3	0
Sed_2_2Ha_T1	2	2	5c1e904a153226193fb2c7fe5a5c154e	0
Sed_2_2Ha_T1	2	2	db6a82afb95e7a0a7f10b87714d4b680	0
Sed_2_2Ha_T1	2	2	888916cdedcaef80c80c7dda7780f056	0
Sed_2_2Ha_T1	2	2	f23ce32984e3a55fe0d6d807bf33127c	0
Sed_2_2Ha_T1	2	2	f6978fefec469e74b0897d708b7f9c78	0
Sed_2_2Ha_T1	2	2	0b02036646cfb4a7ab2d7d65c9d23296	0
Sed_2_2Ha_T1	2	2	9feb7337cbc99b007e7323f703c2bfb5	0
Sed_2_2Ha_T1	2	2	fd155f09e40fca1d8e4721d1d5efe1af	0
Sed_2_2Ha_T1	2	2	0ae8a792d869ff6d66d9cb9f68d8480a	0
Sed_2_2Ha_T1	2	2	44f81495d3334c5eb9487c5d7ecdb83a	0
Sed_2_2Ha_T1	2	2	fa7825b78302775ce4cb95f3a809af5d	0
Sed_2_2Ha_T1	2	2	643d93a7465979b1b3857669828cdf56	0
Sed_2_2Ha_T1	2	2	0132a2039c30e14f339e4a677f252d25	0
Sed_2_2Ha_T1	2	2	fdcb74e674eff0352df138e0c667a4e9	0
Sed_2_2Ha_T1	2	2	85b55c1ce8ab51ff17ee58c79999ad80	0
Sed_2_2Ha_T1	2	2	dd87f44d17106b5f274f7a1b35a97322	0
Sed_2_2Ha_T1	2	2	3a67db8b5c9a6ff5153eaf41560bf05b	0
Sed_2_2Ha_T1	2	2	30973298ad559b2f01018ba6a851f55a	3
Sed_2_2Ha_T1	2	2	bfe4397a55937b128483e7b11da4a02e	0
Sed_2_2Ha_T1	2	2	38d667c871dc46c059e555bce6788ef3	0
Sed_2_2Ha_T1	2	2	3427909e6b1ead6161433d06ac7ce90e	0
Sed_2_2Ha_T1	2	2	cae66538dc88c27d729f38fcf1b28eee	0
Sed_2_2Ha_T1	2	2	030ffd69cdee7280c9f40bc426499086	0
Sed_2_2Ha_T1	2	2	81e12ecebbd232c55de54ef4d2e786c4	0
Sed_2_2Ha_T1	2	2	25fb6a7da584d488d84e6e4bb147225a	0
Sed_2_2Ha_T1	2	2	2c9db59fb176510b238ff842e692b058	0
Sed_2_2Ha_T1	2	2	5f6b09bcb3a60b20c873d0595ba4e809	0
Sed_2_2Ha_T1	2	2	5718bea766323afd54ba94d8304ceb5a	0
Sed_2_2Ha_T1	2	2	ffc5e402056c5dffd235f16f0bcdde8d	0
Sed_2_2Ha_T1	2	2	23da00f6c4d7cbd9b38399147dd77c34	0
Sed_2_2Ha_T1	2	2	74e4767ecf408d3bf4eeedca9b73d409	0
Sed_2_2Ha_T1	2	2	7a08e739e2bc03e51ac884fb312db517	0
Sed_2_2Ha_T1	2	2	96bb1cf9f5d283d61f7d6a428c96f543	0
Sed_2_2Ha_T1	2	2	bc1c2f46fea88337523851e00c554c60	0
Sed_2_2Ha_T1	2	2	fceeefdeb3f2b858fea0be41682b6497	0
Sed_2_2Ha_T1	2	2	a145f20a08c987ab76b89bed7af92c01	0
Sed_2_2Ha_T1	2	2	9164466b9c956452ee9c66a40796eb54	0
Sed_2_2Ha_T1	2	2	e1864c6919213b3f4adea88020b0734d	0
Sed_2_2Ha_T1	2	2	4a2c4426e98105c433d0878de1ac8714	0
Sed_2_2Ha_T1	2	2	eb1c69824b36d5640e5c9af92a6b2da3	0
Sed_2_2Ha_T1	2	2	10a63febef8874a1c2649bbea48d7334	0
Sed_2_2Ha_T1	2	2	a2c2e4d0bbc082d85ce45a2bf1b73b68	0
Sed_2_2Ha_T1	2	2	23e8550fd80e059b8a5992e852a27f90	0
Sed_2_2Ha_T1	2	2	43392489ef2bed0fa28e67e009c12f14	0
Sed_2_2Ha_T1	2	2	d9c2bbb32945bd5b91cf5b63d18283af	0
Sed_2_2Ha_T1	2	2	3b20890d4918f0621c9900a44356fee0	0
Sed_2_2Ha_T1	2	2	6fa55fba0f6ff80b746200a0d24b433a	6
Sed_2_2Ha_T1	2	2	c5aa803facc78bc4649aaa52adf1fc97	0
Sed_2_2Ha_T1	2	2	094ae1bca5c96a4baed80753ee951398	0
Sed_2_2Ha_T1	2	2	f759500199603df83a7ed9d7c9049d44	0
Sed_2_2Ha_T1	2	2	6db4051eb3482c338dd93acd17bba919	0
Sed_2_2Ha_T1	2	2	a05ad9b47742049e4c799c0c6690be70	0
Sed_2_2Ha_T1	2	2	876f616aab7c0798dbc7e654bb872aee	0
Sed_2_2Ha_T1	2	2	fd91119bfc66d9fc5ad2517771bf963f	0
Sed_2_2Ha_T1	2	2	d24b4143c0e2c30c62ba66952ace1e1f	0
Sed_2_2Ha_T1	2	2	0b13283375c7020d0fb4b44176221636	0
Sed_2_2Ha_T1	2	2	b66c07c4ba44d2824227a6f24f5349a7	0
Sed_2_2Ha_T1	2	2	0c091c956ca0ec232428459de96c4f9d	0
Sed_2_2Ha_T1	2	2	da16bb3b5fc66960b8acd30c0be698b6	0
Sed_2_2Ha_T1	2	2	c184136b404c56632549c0d1fae78072	3
Sed_2_2Ha_T1	2	2	2041e2627ee25fdec483748bbc42dcf3	0
Sed_2_2Ha_T1	2	2	098818a49e58716255bc50a4701c49d6	0
Sed_2_2Ha_T1	2	2	69acf60acbc346578de3952a1bef014b	0
Sed_2_2Ha_T1	2	2	f0a0bd14afdaa25c4e2e1bed885a2281	0
Sed_2_2Ha_T1	2	2	5f7b279ec35ba3d489f4e58b131a52b9	0
Sed_2_2Ha_T1	2	2	c73fe4ebb94777257273b8cfc3963e3a	0
Sed_2_2Ha_T1	2	2	594ff800c2dd0c80393003b6b407106c	0
Sed_2_2Ha_T1	2	2	7e399e005363eeddbd409076ccdf9c15	0
Sed_2_2Ha_T1	2	2	6b302d1829856455ca38c8844981f32b	0
Sed_2_2Ha_T1	2	2	62fceb7f2dafe1cff44a3cfdb36ef507	0
Sed_2_2Ha_T1	2	2	ab9326bce88819c208a3fa3ec672e498	0
Sed_2_2Ha_T1	2	2	b3683a403247692f4eb2e12bd8229dd8	0
Sed_2_2Ha_T1	2	2	7435d3477287037bb74c28e15386b623	0
Sed_2_2Ha_T1	2	2	2f2bc292254292f9480d9e153c4d6adf	0
Sed_2_2Ha_T1	2	2	0a2c83887a33b25e9e7378bffd1cfa02	0
Sed_2_2Ha_T1	2	2	80e1b507f32768515951bf519b9f718e	0
Sed_2_2Ha_T1	2	2	6c021e00493b05e251df6b1b51a1ce41	0
Sed_2_2Ha_T1	2	2	ff02d0c8f8ef139f1c255e6c4e2d71ac	0
Sed_2_2Ha_T1	2	2	1123ea0fdbdfbe01410f377d4927636f	0
Sed_2_2Ha_T1	2	2	25cfc7138b3e1707f1c1efdfdf5bc032	0
Sed_2_2Ha_T1	2	2	4ef094f0c5e0d879058e09591227a4c2	0
Sed_2_2Ha_T1	2	2	46a5f6b10981da757876f3937f9f020f	0
Sed_2_2Ha_T1	2	2	d3e72fee238ecd77594fb8b62a2e8fdc	0
Sed_2_2Ha_T1	2	2	7992677632bf960f759919cc4d56cfdc	0
Sed_2_2Ha_T1	2	2	d31822283746f1b6169ea0eeb29e5761	0
Sed_2_2Ha_T1	2	2	55e68bb8f390cc6f3b3c052b1d7619de	0
Sed_2_2Ha_T1	2	2	fb7e81c7f27233064361b6384ae884c1	0
Sed_2_2Ha_T1	2	2	89cb25df21648fce4724621f505d0096	0
Sed_2_2Ha_T1	2	2	970f7e7dd2d64f2caaddd933099b98bc	0
Sed_2_2Ha_T1	2	2	93adaf0e70ecce164239e345c781f6a4	0
Sed_2_2Ha_T1	2	2	dbb0eab5b18121dcacd2d690ed75c7b7	0
Sed_2_2Ha_T1	2	2	077fbe1f28e0e0ac72ddbba48e036274	0
Sed_2_2Ha_T1	2	2	1de99ccd91cf1cb73840dcb25c498a89	0
Sed_2_2Ha_T1	2	2	f619a1905f275372f80bd6f1b7f01182	0
Sed_2_2Ha_T1	2	2	f0dc24dc6efd46de9d5b56c6560fe652	0
Sed_2_2Ha_T1	2	2	59700d217cd9b9ccab0b142855c0ae77	0
Sed_2_2Ha_T1	2	2	21f9c39bddd3eeb678f3bf409109ca45	0
Sed_2_2Ha_T1	2	2	c18608a8f7febf41358e1b75d701428b	0
Sed_2_2Ha_T1	2	2	03b9b70faa834b9af57cab1f1ce73948	0
Sed_2_2Ha_T1	2	2	537b43f3272de269f04dd9420876b2de	0
Sed_2_2Ha_T1	2	2	1410266b5fa5258a74845bb8ed8de6be	0
Sed_2_2Ha_T1	2	2	22901c187bbd2284fff0e0bb365b3865	0
Sed_2_2Ha_T1	2	2	cd94f60d03a712d7de8f9f2bc9d1ad36	0
Sed_2_2Ha_T1	2	2	d1570d8a4208fa7d4a8cde411cbc7b99	0
Sed_2_2Ha_T1	2	2	3b8a6fbaad80a36b14f4f3d0fe99aaf3	0
Sed_2_2Ha_T1	2	2	09d6bd236a36072eeb031b83d8bd818c	0
Sed_2_2Ha_T1	2	2	479bc346dc64aba8ba5a8ed5f508c32c	0
Sed_2_2Ha_T1	2	2	fed9ffaf7dab208b6fc7ff5c67605957	0
Sed_2_2Ha_T1	2	2	fb446cf053b3280b253849e365ec8417	0
Sed_2_2Ha_T1	2	2	1ab0f6edf1391314f59edb5540188bff	0
Sed_2_2Ha_T1	2	2	6d35c79242891c45aa5b873d522da08a	0
Sed_2_2Ha_T1	2	2	9eac86729f43c9d17522f1bc5dc4a553	0
Sed_2_2Ha_T1	2	2	d2e7d5356b1b00ce0c1d1ff6e8323535	0
Sed_2_2Ha_T1	2	2	b63a35b7d52794568921941ac766d07b	0
Sed_2_2Ha_T1	2	2	824024e8e1426e1a8bc6cfbfeb32ef66	0
Sed_2_2Ha_T1	2	2	187a55136915e25b8f67fe9015456a71	0
Sed_2_2Ha_T1	2	2	9bdf6b7366cfe4e8cd229d7bb7a3d78e	0
Sed_2_2Ha_T1	2	2	1d7bf849c62ed215146ec2b03edd555e	0
Sed_2_2Ha_T1	2	2	8ac6672c06e04536c511b1628cc31f18	0
Sed_2_2Ha_T1	2	2	7f6850d86ef8be4c9f80b0268c5c808a	0
Sed_2_2Ha_T1	2	2	f7d82a486383a27af4a14740411d21e0	0
Sed_2_2Ha_T1	2	2	1ebf497fc50149b2dd8ab5da7055f86b	0
Sed_2_2Ha_T1	2	2	051959be6acefb26fc7d144b30bec2d6	0
Sed_2_2Ha_T1	2	2	594091ea21af4acddb1ec0b1d619efbe	0
Sed_2_2Ha_T1	2	2	1b7bd01252f5e8486e160bfb3ae5f179	0
Sed_2_2Ha_T1	2	2	4e5576a8a6b8a339dd1b6d9f0690ba15	0
Sed_2_2Ha_T1	2	2	17865c79e47d7fee7648a6621cf0802d	0
Sed_2_2Ha_T1	2	2	3ede085c176f29649c86c7eb9f0b28d9	0
Sed_2_2Ha_T1	2	2	2fc362e2cf910c2689e817ac5fe33a0b	0
Sed_2_2Ha_T1	2	2	482c8978925a33fbcbf987152b9c5623	0
Sed_2_2Ha_T1	2	2	554ad5c43c579e1180d4f06e0668d2b4	0
Sed_2_2Ha_T1	2	2	70dfe4953afddc935f99d11004843938	0
Sed_2_2Ha_T1	2	2	c728277f7e00dd0caba492a90c8795af	0
Sed_2_2Ha_T1	2	2	1c121320d65448729bc49287231ac3cf	0
Sed_2_2Ha_T1	2	2	8eb33e624f71ed174f87d537d23327c1	0
Sed_2_2Ha_T1	2	2	ddceb34943d92b00ed3e914e01e97b51	0
Sed_2_2Ha_T1	2	2	5e421ffe3d31c1a6612209ae7b6ff1f5	0
Sed_2_2Ha_T1	2	2	59c9da32e352705787f174aab5b73130	0
Sed_2_2Ha_T1	2	2	d6a0ca97580a5290cbae26ab7e7767b7	0
Sed_2_2Ha_T1	2	2	220a2e1f89f3617a764f3060f4434491	13
Sed_2_2Ha_T1	2	2	660f326dea48eadf462f7c1bde811015	0
Sed_2_2Ha_T1	2	2	94e35431748ffc52c5d94e1a6c5c31b6	0
Sed_2_2Ha_T1	2	2	f152aef4ad92c130ab71c5b447ecc94f	0
Sed_2_2Ha_T1	2	2	bafc8ba1ebe2cacd3239cc89889540ab	0
Sed_2_2Ha_T1	2	2	d9ab002ddb9c95a5cc9ba28e4827c2ad	0
Sed_2_2Ha_T1	2	2	7c31aa964ebe4536363be2fe4e0a5579	0
Sed_2_2Ha_T1	2	2	edfffd2d10dfce423a15bf2b5f0fd752	0
Sed_2_2Ha_T1	2	2	731d0d737dcb9b9104ecef6eec278b12	0
Sed_2_2Ha_T1	2	2	3c1109c0fd0447fa2040d7b6a86027af	0
Sed_2_2Ha_T1	2	2	e81146f875452652eea0541d5c6fb833	0
Sed_2_2Ha_T1	2	2	081e4faf1531738be22a0aacb1112d08	0
Sed_2_2Ha_T1	2	2	3750e22347a0c98d72800f256f97ff9f	0
Sed_2_2Ha_T1	2	2	c94f43ef0a06071ea33f9e8625365f8a	0
Sed_2_2Ha_T1	2	2	0608e0b32d218815bb6cda30c49cbe9d	0
Sed_2_2Ha_T1	2	2	294d86e5d9994d74fe158d15c90b508c	0
Sed_2_2Ha_T1	2	2	2d1af72c1fe071d867bc328c4b75c790	0
Sed_2_2Ha_T1	2	2	711b7d8961272c03c156bd0b11ad9a87	0
Sed_2_2Ha_T1	2	2	43f4b034979efe4438f03f676f6e3399	0
Sed_2_2Ha_T1	2	2	0f147ca55c41a95af8333fd4f32d58fe	0
Sed_2_2Ha_T1	2	2	d944b79f51a6e29c8b23db918d9a0311	0
Sed_2_2Ha_T1	2	2	327df194cf2e0012dc844250a95b76bf	0
Sed_2_2Ha_T1	2	2	8b63833788ad08ea48a22c83c40b82a9	0
Sed_2_2Ha_T1	2	2	2c91f7cb4e405afbf8a3ff9dac573b69	0
Sed_2_2Ha_T1	2	2	c0077d73908229d32a744e08baebe2a9	0
Sed_2_2Ha_T1	2	2	c9d84e6acef84dffc959255f87df8f61	0
Sed_2_2Ha_T1	2	2	1b8d3d52d6cadb9a4b4443a044f41c84	24
Sed_2_2Ha_T1	2	2	7aaaf9b21e21e923d43950a589a3c70c	0
Sed_2_2Ha_T1	2	2	a9df4ab54bc5b2bac4fefa5a8d371b36	0
Sed_2_2Ha_T1	2	2	dff06cdba10d56528a8ec0c62eef8926	0
Sed_2_2Ha_T1	2	2	3180f9d35a248142726c358e5bfc1fa4	0
Sed_2_2Ha_T1	2	2	af8b233d03597d2825afc44f2b0a21f7	0
Sed_2_2Ha_T1	2	2	6e2f207088e4fd88042fada3a5fd43fc	0
Sed_2_2Ha_T1	2	2	c3f85f0286c983723df85245f4b84116	0
Sed_2_2Ha_T1	2	2	a7e56a658ee806d00cc2af463f01d5c6	0
Sed_2_2Ha_T1	2	2	41a6869af07c54ee44eaed8d7796d2b7	0
Sed_2_2Ha_T1	2	2	5104eb472d091ebd5f37b885665dbfc2	0
Sed_2_2Ha_T1	2	2	7e416b710423f909171925d98fe3adca	0
Sed_2_2Ha_T1	2	2	82168268cb846220b104a1e74461ab8b	0
Sed_2_2Ha_T1	2	2	936298e1e388d5ba5b1591ef91b1df81	4
Sed_2_2Ha_T1	2	2	67d9c733815dbe5eee594588d39bc261	0
Sed_2_2Ha_T1	2	2	c3e75199dd21ca5a41bf8867788fa934	0
Sed_2_2Ha_T1	2	2	0ee0a7c8c5403628e89599054469a3e3	0
Sed_2_2Ha_T1	2	2	8dd05dd7fc7d50c38e883bde619808aa	0
Sed_2_2Ha_T1	2	2	5e673c18c4b97d1827d425aed42dfed8	0
Sed_2_2Ha_T1	2	2	f16121eb4e377f7fccf656005b2950fb	0
Sed_2_2Ha_T1	2	2	73b04087418d20c3deb2d9d4d10ef7a0	0
Sed_2_2Ha_T1	2	2	51549f5db6c8e2639654935d6961ff84	0
Sed_2_2Ha_T1	2	2	ba74632f7c03864b22a49305c35468d2	0
Sed_2_2Ha_T1	2	2	77fbdb2e882a306e5853e94b05bb239b	0
Sed_2_2Ha_T1	2	2	036860e2cc31d8a3727a03819a6dcbb7	0
Sed_2_2Ha_T1	2	2	7c102b8c5f355c34efe3e94965bf8a52	1
Sed_2_2Ha_T1	2	2	6dd27c5214c4129683fc2831106ba158	1
Sed_2_2Ha_T1	2	2	db6489ee772d8ccf230cd98807bb0000	0
Sed_2_2Ha_T1	2	2	c478a9e4687afe019bd039034e11a31b	0
Sed_2_2Ha_T1	2	2	f03cde8cd0ea88ff31b1f1dcd68cf75d	0
Sed_2_2Ha_T1	2	2	d32aa7b4a32089f2d44bae2e42ba84ea	0
Sed_2_2Ha_T1	2	2	108f61a65eb1f3d5e0841330c889e57e	0
Sed_2_2Ha_T1	2	2	704c116ad2525358dd205eb38c34fe3b	0
Sed_2_2Ha_T1	2	2	377e39e261f1670aab159d7c6ceea2b7	0
Sed_2_2Ha_T1	2	2	0fdd0148173dfbbd04967820a6b5af71	0
Sed_2_2Ha_T1	2	2	91eed5b442b701da0fb682f6057c15d2	0
Sed_2_2Ha_T1	2	2	0a9baab1cf683a715c8cab57f629ceee	4
Sed_2_2Ha_T1	2	2	98a5e998da08ce88cdd1af3af3d1b160	0
Sed_2_2Ha_T1	2	2	3a80fd3c5ae59134c4d301dd7e0bda1b	0
Sed_2_2Ha_T1	2	2	7481dda1f8e562cb366e1332e45f7b42	0
Sed_2_2Ha_T1	2	2	00eebbd9128df43d015f6b1f6fcb7bd4	0
Sed_2_2Ha_T1	2	2	872246a2824333282c74ea5e95b99747	13
Sed_2_2Ha_T1	2	2	a0dc7b1ee56cd0e74beb03dd152812d5	0
Sed_2_2Ha_T1	2	2	45677a2b8d12fa79fb882ae56c362f00	0
Sed_2_2Ha_T1	2	2	856dc40b3e5450517e63caa1dfd9fa7b	0
Sed_2_2Ha_T1	2	2	9ce4b24ca8381d862ba836f12091393b	0
Sed_2_2Ha_T1	2	2	b78eecbb34bb20ba9a73cae1dc2d69ac	0
Sed_2_2Ha_T1	2	2	0da7f217e6990f86f3a5bc703ae46c80	0
Sed_2_2Ha_T1	2	2	ec3f41dce45f8c964efcc1040e6bf924	0
Sed_2_2Ha_T1	2	2	5905812f882da22ac474ffc7486ad3cb	0
Sed_2_2Ha_T1	2	2	43fa1fc9da5f2090604610d3dd24c155	0
Sed_2_2Ha_T1	2	2	8d63959aeaea009cbb455424d2975b4c	0
Sed_2_2Ha_T1	2	2	085d33a6e65aca3d34f5e1be225bdb24	0
Sed_2_2Ha_T1	2	2	f0d9dd95b0bbb43febc46ddf8477e1f3	0
Sed_2_2Ha_T1	2	2	14295bb66b51197e14e962e5840cd898	0
Sed_2_2Ha_T1	2	2	364231bf34649d6672d2bf579cd43ae0	0
Sed_2_2Ha_T1	2	2	42daedeff3ed46506a6159a9afdb2479	0
Sed_2_2Ha_T1	2	2	cd20dc3bf37439b85d48374bdcc9cc70	0
Sed_2_2Ha_T1	2	2	5b49495cb0c2c040968c4acec3f689cc	0
Sed_2_2Ha_T1	2	2	dbca05b3a9a70cf8bd03e6e256ad695d	0
Sed_2_2Ha_T1	2	2	f36a0ce6d417cf885f52a28097343920	0
Sed_2_2Ha_T1	2	2	a354e244acb264c05883b83bbe789b4a	0
Sed_2_2Ha_T1	2	2	c9d3220ecd225c71586a276d9ffa404a	0
Sed_2_2Ha_T1	2	2	7e867f43a3034c6c7aed68f5a6b1cfb0	0
Sed_2_2Ha_T1	2	2	0f075fab4472e8a8a5371925f782035a	0
Sed_2_2Ha_T1	2	2	21868b11d7fbcc1504c43c755febc7d2	0
Sed_2_2Ha_T1	2	2	8ac5ceb1699f90ff9190b088d40dbe3a	3
Sed_2_2Ha_T1	2	2	2c3fdd1e49a9890ee0f4597023d6a9b8	0
Sed_2_2Ha_T1	2	2	8fa19fa9279c874613c07f0befe31d07	0
Sed_2_2Ha_T1	2	2	aa86060f271a4bf5f632a080fb3b5382	0
Sed_2_2Ha_T1	2	2	cb58b62e3e0b8ea7f44b5b4c37a5170b	0
Sed_2_2Ha_T1	2	2	7c6b5591aa2c313587e193bddf5c180d	0
Sed_2_2Ha_T1	2	2	22d58e5104e276971a8db32ba6dcfd3c	0
Sed_2_2Ha_T1	2	2	324a2e3bb000e53e7d768469f0027d68	0
Sed_2_2Ha_T1	2	2	3a2951dad578de4a9ddb8f8aaeb64e26	0
Sed_2_2Ha_T1	2	2	fe947b2c7c8580ae54f5b2fd3024b2e9	0
Sed_2_2Ha_T1	2	2	24d5851fdf55fb0d82d20abbe7470705	0
Sed_2_2Ha_T1	2	2	dd9b69d877d0ef433a99288a2d9c8eb7	0
Sed_2_2Ha_T1	2	2	2413153017b8b353d1fc01d9e330bfe3	0
Sed_2_2Ha_T1	2	2	43e605c97eb4bc3024a13b2a41c4fdc1	0
Sed_2_2Ha_T1	2	2	512ad81d8143be37800e1cea04a34179	0
Sed_2_2Ha_T1	2	2	94711a93a0f4cf6a346712f1c69782e7	0
Sed_2_2Ha_T1	2	2	4c310297827c0ff286a014f762b4028d	0
Sed_2_2Ha_T1	2	2	1fa6a20d495df997a8f371ca60c37797	0
Sed_2_2Ha_T1	2	2	4be07066faeae5f64632caeb12d4310c	0
Sed_2_2Ha_T1	2	2	98964e6fd3cbcee2ae3fdcb8239a2822	0
Sed_2_2Ha_T1	2	2	526b6a58898ec60f4e1ec0d075befd78	0
Sed_2_2Ha_T1	2	2	b4169f77993b589d54ee61c421144039	2
Sed_2_2Ha_T1	2	2	cd0211bbf81d50eb95e0fb85b9b0a4a3	0
Sed_2_2Ha_T1	2	2	512347854c18a17f5914bfe02dc343c8	0
Sed_2_2Ha_T1	2	2	6295c42f35ba97be15e792c11ddf5422	0
Sed_2_2Ha_T1	2	2	a1e30598438b470f63ffc5b5549867b1	0
Sed_2_2Ha_T1	2	2	f353222f0f8cf93607ff193dbd008cc1	0
Sed_2_2Ha_T1	2	2	f84573edd30ef4e870b25f8750c003aa	0
Sed_2_2Ha_T1	2	2	b8b0a79bba3b7f4d47dbd5af462c50d0	4
Sed_2_2Ha_T1	2	2	7ce4431c4d39f19d20b9a6b874691f3f	0
Sed_2_2Ha_T1	2	2	e26d186281efe40d439e2cb0423e4113	0
Sed_2_2Ha_T1	2	2	4594626851bd1fe443f452ddf442184a	0
Sed_2_2Ha_T1	2	2	55ca95b6e919459ec4f132b42cda1f17	0
Sed_2_2Ha_T1	2	2	4e5a39c4f8163dcddc61d5513765b54e	0
Sed_2_2Ha_T1	2	2	76dcb162b7a0ab4755ea7c2bf1e33fc1	0
Sed_2_2Ha_T1	2	2	e6210edbe91dc8d64e3cac69f940d0d1	0
Sed_2_2Ha_T1	2	2	71eee063c1b2cbe633b3897acb485523	0
Sed_2_2Ha_T1	2	2	3178168fd17ddd7ebc1f9db1b1ad5351	0
Sed_2_2Ha_T1	2	2	ca5862fbc43ec1acc09d1c86eb4386a3	0
Sed_2_2Ha_T1	2	2	3bcdb3dfb52b92a88bfebbcb1aea84f6	0
Sed_2_2Ha_T1	2	2	37cef90867bad57b9386c48635e6e842	0
Sed_2_2Ha_T1	2	2	3a8f4df68dc994202b93393f783fd0f2	0
Sed_2_2Ha_T1	2	2	1d3436e4b8372bc23465adee0e592c0b	0
Sed_2_2Ha_T1	2	2	228686a885f924ec4ea4100c64174198	4
Sed_2_2Ha_T1	2	2	ea599790aa111c522d34ac4fe6d28ef0	0
Sed_2_2Ha_T1	2	2	386b26da706f37f31c23a40b59c349d4	0
Sed_2_2Ha_T1	2	2	28e924c2f56093cebf6053bf9a403540	0
Sed_2_2Ha_T1	2	2	27060165b1fa28ba5f5fa8c0414b3f13	2
Sed_2_2Ha_T1	2	2	8bfc9ee7c16f45244d8524c758dfebed	0
Sed_2_2Ha_T1	2	2	f8f7e82acc890d356d40ec7792add16b	0
Sed_2_2Ha_T1	2	2	4af32bc96d197cebd5fdf5c792cd3bb8	0
Sed_2_2Ha_T1	2	2	6946f4e778cc2a7657fcfa8c5931775c	0
Sed_2_2Ha_T1	2	2	ab7d309da3dd59171a0e09c14b76d4bc	0
Sed_2_2Ha_T1	2	2	c5be2f3b1b938c01e6f72360775c024a	0
Sed_2_2Ha_T1	2	2	ff92f6afe13b4dd2e73d88cdbe460882	0
Sed_2_2Ha_T1	2	2	85b627dfdd2540247c0ba458222673ee	0
Sed_2_2Ha_T1	2	2	a4b9580c91ffaeb32b72264d2abddea1	2
Sed_2_2Ha_T1	2	2	4906e4ea2737778f017c58626398e3da	5
Sed_2_2Ha_T1	2	2	d60bd22ee40697b5c5e2f8b65fad3bbe	0
Sed_2_2Ha_T1	2	2	5b786d9ff9b1d8cdfff4f6b25f78619b	0
Sed_2_2Ha_T1	2	2	437d87c69a9c71443b400f99de800405	0
Sed_2_2Ha_T1	2	2	9cb1e21486947dbb000146dd59442321	0
Sed_2_2Ha_T1	2	2	ba7fc06e850d9dd8629db83655ab5f27	0
Sed_2_2Ha_T1	2	2	64510172d7528a703bbfd1d23aee1a6a	0
Sed_2_2Ha_T1	2	2	c22bd867ad605a5d3e698a08a9e12085	0
Sed_2_2Ha_T1	2	2	5aadafdbedc1c55a604b1062cf8fc4e8	0
Sed_2_2Ha_T1	2	2	19cc4a76776d077d6e584d836a4d488b	0
Sed_2_2Ha_T1	2	2	5145a250dfc2f08bea6bed181ea8b018	1
Sed_2_2Ha_T1	2	2	ebb3014aab7ef3f53c31f0edf8dbdf7d	0
Sed_2_2Ha_T1	2	2	a26cfa2cbadd96b27b0c38d0dfe8ea84	0
Sed_2_2Ha_T1	2	2	a231cacadbb568d62b82686f41abdd92	0
Sed_2_2Ha_T1	2	2	c22bc8fab951754ee096cdea3e803113	0
Sed_2_2Ha_T1	2	2	9d25949e1ecfbab0436a1b2135d94195	0
Sed_2_2Ha_T1	2	2	429e799426da0f49affaa24eeee2daa3	2
Sed_2_2Ha_T1	2	2	3aad212f7c40e2f38e9a51b822ca3095	0
Sed_2_2Ha_T1	2	2	3b9228391cc29e46b84e6388458216fd	0
Sed_2_2Ha_T1	2	2	527f6096af27d05a84f4ef47d38d0a39	0
Sed_2_2Ha_T1	2	2	6ecb9ae8e33ef298f7d1876d70315c9c	0
Sed_2_2Ha_T1	2	2	9427a6ed900f16d3feb98a585433d1fd	0
Sed_2_2Ha_T1	2	2	2c785510b0817f2c6cb52c9a62d6542d	0
Sed_2_2Ha_T1	2	2	4c99c247747d64a0653fd0df5fd7ba43	0
Sed_2_2Ha_T1	2	2	57e609de371a4f191dfbc5892c13e1cc	0
Sed_2_2Ha_T1	2	2	59d9cfe6ef7559757d98841f3ad81db8	0
Sed_2_2Ha_T1	2	2	3783d273bcf9c44cc88259a5c88560c6	0
Sed_2_2Ha_T1	2	2	c764e72921f1ee383f792f26d9452cbc	0
Sed_2_2Ha_T1	2	2	80e70e0a49188658b931e11d67df6078	0
Sed_2_2Ha_T1	2	2	3d8f95f7aa1d33a6408985dbd3ed3ad5	0
Sed_2_2Ha_T1	2	2	9873d3c7fdffdb3b748145e1f03bebfa	0
Sed_2_2Ha_T1	2	2	6000adf34a1fe5d595b7a5748fc0fad5	0
Sed_2_2Ha_T1	2	2	3f454619c76f6875f45905d605550a84	0
Sed_2_2Ha_T1	2	2	a45d468ca4d8c3102415d1c4c7e23beb	0
Sed_2_2Ha_T1	2	2	265f0da64fbc6a84165590837d3c4c0b	0
Sed_2_2Ha_T1	2	2	6b798b311b08d28f0c47d011224f6db9	0
Sed_2_2Ha_T1	2	2	1bb552349ed360561e5b73890271183a	0
Sed_2_2Ha_T1	2	2	8fc7eb47c27b5e287f094304c536d3e6	0
Sed_2_2Ha_T1	2	2	57c03e98227e0dc389e839d96d98dc8b	0
Sed_2_2Ha_T1	2	2	78c9c73728d5ec2694f0ddf319ce0af0	0
Sed_2_2Ha_T1	2	2	961ed2fafd542ca2cde3d40ede1a47b3	0
Sed_2_2Ha_T1	2	2	7db1a5882679bb36995e4660a9b7ce39	0
Sed_2_2Ha_T1	2	2	d24364a5c2f66c84c26a2f3dc8017318	0
Sed_2_2Ha_T1	2	2	731223b33282626d7ec49940c77d3ad6	0
Sed_2_2Ha_T1	2	2	a6ce4737be85ededadce756906436a64	0
Sed_2_2Ha_T1	2	2	da686612201219f89e6c45636ba0671e	0
Sed_2_2Ha_T1	2	2	39d81b411b3d5096910e404c7e369285	0
Sed_2_2Ha_T1	2	2	ad213d58590a63660acd007d41be9c00	0
Sed_2_2Ha_T1	2	2	cc25f36069025b8784345b9b545c0235	0
Sed_2_2Ha_T1	2	2	2bcc081a5f8bf224345bc2b212afe308	0
Sed_2_2Ha_T1	2	2	22b8e1088107b679bcfa8e69011f3701	0
Sed_2_2Ha_T1	2	2	26899f16d8ef05d9c27a33d6357af123	0
Sed_2_2Ha_T1	2	2	4c1dce79868cbdc534e96905079b3e17	0
Sed_2_2Ha_T1	2	2	c3a7e905951e4a4a4633270596ba9b5e	0
Sed_2_2Ha_T1	2	2	3e0a7ba2bc13c919baa73ec484d19ad7	0
Sed_2_2Ha_T1	2	2	3a9e8531080c2a75023168e60497116f	0
Sed_2_2Ha_T1	2	2	034370cba5496cb29077ed6ef64f050f	0
Sed_2_2Ha_T1	2	2	422d84b13f74f54765a90175d18e3b3b	0
Sed_2_2Ha_T1	2	2	58d6a26fb397dcaf3c501223e5edcb0d	0
Sed_2_2Ha_T1	2	2	5bbee8b7550801f5700346542f3c227b	0
Sed_2_2Ha_T1	2	2	e570624c1193acc39140087aef31793d	0
Sed_2_2Ha_T1	2	2	5c3d43c19b84dc302bdeb685c9fa0e65	0
Sed_2_2Ha_T1	2	2	8abb60311f154360b95cb9b444ef125c	0
Sed_2_2Ha_T1	2	2	65596db8f921098f2a659b140250f9bc	0
Sed_2_2Ha_T1	2	2	18856b8aeca7b3a581588c20005f3a92	0
Sed_2_2Ha_T1	2	2	fcfcd50421604dde07a210aa8abd0ec0	0
Sed_2_2Ha_T1	2	2	e6e1b87ebc01073df72189dbbb157aaf	0
Sed_2_2Ha_T1	2	2	9cecba8a490d2c47678dfbc2bb2a0016	4
Sed_2_2Ha_T1	2	2	dcaf8b1377261532feebe7876fffbc4e	0
Sed_2_2Ha_T1	2	2	e60160f19d08d0428dcf661f9286d231	0
Sed_2_2Ha_T1	2	2	279fafb0dcd21d76f211bd59d27827c7	0
Sed_2_2Ha_T1	2	2	7e0cc3affccf6d810b6bf4972832ce4c	0
Sed_2_2Ha_T1	2	2	b7b67a4ba89d43c188a6d1c96bdeb8e0	0
Sed_2_2Ha_T1	2	2	21178db7ea5f5e624000e256975b2cd5	3
Sed_2_2Ha_T1	2	2	9124bc250093de2c938bc49d37a34692	0
Sed_2_2Ha_T1	2	2	999be8cf714ca91290d68277351b7788	0
Sed_2_2Ha_T1	2	2	e86f56157decb4d5c25d97156ceeca81	0
Sed_2_2Ha_T1	2	2	b1e774262cb35cf916845843c7b77729	0
Sed_2_2Ha_T1	2	2	3a7a0e672bf5430de1dd19022b07dd26	0
Sed_2_2Ha_T1	2	2	90e15f9e2b580409d23f7e9b69d958da	0
Sed_2_2Ha_T1	2	2	3bebcc12dbde5ba7fdf0d5d49c53629b	0
Sed_2_2Ha_T1	2	2	dbefcfb27c30daec67a35f169abb477e	0
Sed_2_2Ha_T1	2	2	e0831d3b7553745ed3573d815f8f984e	0
Sed_2_2Ha_T1	2	2	5ba0e629de56887d3e4d5d9ba6768bab	0
Sed_2_2Ha_T1	2	2	fc2c090976b9c0718751d5f115a931be	0
Sed_2_2Ha_T1	2	2	e8589ce9df1865743361ded52263ebe1	0
Sed_2_2Ha_T1	2	2	6c3508ab2c7530398553aa9ec3734f1e	0
Sed_2_2Ha_T1	2	2	1b66e1e3da70089bdf16e7077ccb649b	0
Sed_2_2Ha_T1	2	2	32b2c02686ab3359da3e6b34dc7cf5bb	0
Sed_2_2Ha_T1	2	2	452808f6cd0feb96e8cc9828fa52bbee	0
Sed_2_2Ha_T1	2	2	04850ec5d6a723b359c65d379945739b	0
Sed_2_2Ha_T1	2	2	23b5dd151675192480f46bb1067fb6ae	0
Sed_2_2Ha_T1	2	2	0daa4be96906d74b2a9e53a3009f8413	0
Sed_2_2Ha_T1	2	2	0aadb2bcd57d721767edc228a16e5e6c	0
Sed_2_2Ha_T1	2	2	c151e57bc31d702e46505607e7cb0637	0
Sed_2_2Ha_T1	2	2	f9a8dda1a01b36e6091b4427b64cdb55	0
Sed_2_2Ha_T1	2	2	9fc56e8cb2b0444dfd79c90f49005f9d	0
Sed_2_2Ha_T1	2	2	a216f1624f5ddfe7a9a9744da5b26027	0
Sed_2_2Ha_T1	2	2	337014010363545838cf28424fce5b22	0
Sed_2_2Ha_T1	2	2	fb6f31335b8133f81bdd4055f9333e91	0
Sed_2_2Ha_T1	2	2	9c851c526ee72c8b56c3122ed05edce9	0
Sed_2_2Ha_T1	2	2	d4688fbb9227238aa3bac4ad9292c1bf	0
Sed_2_2Ha_T1	2	2	da4d4a86190bbc470f55af8656b73774	0
Sed_2_2Ha_T1	2	2	73f207abec072b4ad8779eb65438a528	0
Sed_2_2Ha_T1	2	2	d696b22f30c9ff74c63976a422f17b6d	1
Sed_2_2Ha_T1	2	2	06fede8743a706985890dd634724ed31	0
Sed_2_2Ha_T1	2	2	be42e99039766d4bba5fa86caf5ea6ec	0
Sed_2_2Ha_T1	2	2	3729fe46cadc3142ee4f9f8ccfcef5ed	0
Sed_2_2Ha_T1	2	2	5231586541834fbb3642a9b58468484b	0
Sed_2_2Ha_T1	2	2	e261c9d048b483d5c9e52252e8aefb6a	1
Sed_2_2Ha_T1	2	2	02693263af81b9abdba4be367de77b37	0
Sed_2_2Ha_T1	2	2	c9bad6417a45b64d3bf29671b3b68b49	19
Sed_2_2Ha_T1	2	2	fca01f58bf6058b8feb7142e8260052b	0
Sed_2_2Ha_T1	2	2	046da83756fef09f9220e3ffbec30aff	0
Sed_2_2Ha_T1	2	2	d3fc83acaa403e9e06f13df60d9cfe7f	0
Sed_2_2Ha_T1	2	2	ecf54629bd628b85054c0f3959303fd8	0
Sed_2_2Ha_T1	2	2	c1a313610dc73b4fd33d02093c567c2c	0
Sed_2_2Ha_T1	2	2	9c84355681434a7d24e4451c859942c9	0
Sed_2_2Ha_T1	2	2	a0c2d4d4bb31d103c15ec46b93eb80ee	0
Sed_2_2Ha_T1	2	2	152263ebd42b92616e99107608ba96b7	0
Sed_2_2Ha_T1	2	2	09e3b0128f5cfe77dbca26b5de55a0df	0
Sed_2_2Ha_T1	2	2	896efd2123f965d1aa6945fc861b1515	0
Sed_2_2Ha_T1	2	2	70c568c893e72f36e971e618405a6b57	0
Sed_2_2Ha_T1	2	2	2a9b365d787ab33b4f123f91644c91a7	0
Sed_2_2Ha_T1	2	2	f2ca9cec38576715674a61beee3611ed	0
Sed_2_2Ha_T1	2	2	f9be07e118f3cf9ad0e10c9b4bed8800	0
Sed_2_2Ha_T1	2	2	280d39be9ae638a959dc9d2509fba20d	0
Sed_2_2Ha_T1	2	2	3935556f325745eb4493f62fe0456975	0
Sed_2_2Ha_T1	2	2	ab3afda4b87322367960686270a7693d	0
Sed_2_2Ha_T1	2	2	ad68de1989801a01b1fbff5c87d06062	0
Sed_2_2Ha_T1	2	2	c679ea988db8a432539c583ea6d12965	0
Sed_2_2Ha_T1	2	2	ee0ece8302f8295a8cf32bcdc00f3105	0
Sed_2_2Ha_T1	2	2	12161e561b38ee63aa8a935f5ffa3fca	0
Sed_2_2Ha_T1	2	2	ac52af27242c0b5f3bc5c98d09a13f37	0
Sed_2_2Ha_T1	2	2	581cce6fd4fd7a56d558a10a4e83c8a4	0
Sed_2_2Ha_T1	2	2	2f82d6d486bcd24815c7f956e295277e	10
Sed_2_2Ha_T1	2	2	4979f2e42c6a8774e65708001769f8b7	0
Sed_2_2Ha_T1	2	2	3e1e5769053694a46ef647975f8a6231	0
Sed_2_2Ha_T1	2	2	ea212e25b6e1fb1372de227a147174df	0
Sed_2_2Ha_T1	2	2	fff259105a07329ccc7865ffd4edc4d9	0
Sed_2_2Ha_T1	2	2	64899bc446648cef016409bbbae382c9	0
Sed_2_2Ha_T1	2	2	98dbc119fcbbf20d8b943ec0e754d7ef	0
Sed_2_2Ha_T1	2	2	5d4f8c98c4e691b2c097d78b4276fe30	0
Sed_2_2Ha_T1	2	2	f39fbf948fec41dfee981850fbf9944b	0
Sed_2_2Ha_T1	2	2	5e24adf005501ad28e41d91613dced8e	1
Sed_2_2Ha_T1	2	2	955f6eec64e708b4542472135a428bc0	0
Sed_2_2Ha_T1	2	2	29b31713badf60cab2ac9fff647c70c8	0
Sed_2_2Ha_T1	2	2	d0db95fe3ec5127019c30724ab22eb10	0
Sed_2_2Ha_T1	2	2	521bef2896edbc1451a487f32a0e07c1	0
Sed_2_2Ha_T1	2	2	6509f1aa0064123e5170d2f205510743	0
Sed_2_2Ha_T1	2	2	961a2a53a616d290121520bb811631cc	0
Sed_2_2Ha_T1	2	2	738f95b11c763e5986bc2ac6a9be0e97	0
Sed_2_2Ha_T1	2	2	abd867a156e1cb61a537c9bc45fa0b26	0
Sed_2_2Ha_T1	2	2	1f473ba7820b761cabe9e22e9bea7e62	0
Sed_2_2Ha_T1	2	2	366b89054400aed9a47897d535859524	0
Sed_2_2Ha_T1	2	2	c4515d500902dd9e3e2e6a940fcfaf25	0
Sed_2_2Ha_T1	2	2	6e602a77312d510aad6c0eb8c420788f	0
Sed_2_2Ha_T1	2	2	1ad96eb3d078dcd51d0d062ac6e8471d	0
Sed_2_2Ha_T1	2	2	72c6250e2f59f343c9125470d81f2ae1	0
Sed_2_2Ha_T1	2	2	c64410ce1ca61923bc4965aa30f50a05	0
Sed_2_2Ha_T1	2	2	924271d5e81e04c23e278988082b0a7c	0
Sed_2_2Ha_T1	2	2	edfcc3ab78a3ad60d6d49be774225898	0
Sed_2_2Ha_T1	2	2	0920779062f569b235ad6c87532762bc	0
Sed_2_2Ha_T1	2	2	773cdeb94252e3ff613c599999c8e43e	0
Sed_2_2Ha_T1	2	2	70728b8dab6362cbce979a82ca8c77aa	0
Sed_2_2Ha_T1	2	2	ce5aaefab3615df6dd9ab35261b588f4	0
Sed_2_2Ha_T1	2	2	58247b5d8c359251ed156529997ec00d	0
Sed_2_2Ha_T1	2	2	f523f25214bfdb714344a97b8142fcf6	0
Sed_2_2Ha_T1	2	2	04acdec0eba480c2b11dd2dfd943c283	0
Sed_2_2Ha_T1	2	2	43c68eef01f11b6681d6605e40d77b30	0
Sed_2_2Ha_T1	2	2	20d903374260cf193069e5e28c1880cc	0
Sed_2_2Ha_T1	2	2	93dd615994042e014b974fe0ce432c7a	0
Sed_2_2Ha_T1	2	2	cf8d2f624705322bc0ac4b0fd2819b16	0
Sed_2_2Ha_T1	2	2	260690a935faa0bfbe8ab13f79799802	0
Sed_2_2Ha_T1	2	2	717e04ecfd55e4e7d5534e487b3ba450	0
Sed_2_2Ha_T1	2	2	9ad377b83cc0f2c0b3fcef197de4dd13	0
Sed_2_2Ha_T1	2	2	b98d47bf83fd8ba738bf9aee60a7783e	0
Sed_2_2Ha_T1	2	2	02412c0cbd2207b8cbd44d5cda53615d	0
Sed_2_2Ha_T1	2	2	0d7d28e54bc6d1562f1e127fa49ce536	0
Sed_2_2Ha_T1	2	2	02347a8b41019ee963ec03305492696f	0
Sed_2_2Ha_T1	2	2	76633279f11aa8ff9b379c1626a5022d	0
Sed_2_2Ha_T1	2	2	89abd7c5887a80ccd07b69b96aef2cee	0
Sed_2_2Ha_T1	2	2	44f0f73be8396e824d3b48320abd04fd	0
Sed_2_2Ha_T1	2	2	92919bd44fafde0d967859e7e2ea6a97	0
Sed_2_2Ha_T1	2	2	db2b637213db036a99b9e00335698337	0
Sed_2_2Ha_T1	2	2	1a9928cc1cb84365fbb95c009f5b7c15	0
Sed_2_2Ha_T1	2	2	734b0982ae83938794f2c2858a5de13e	2
Sed_2_2Ha_T1	2	2	a97c179f10553dfadc2839494f7ea5e1	0
Sed_2_2Ha_T1	2	2	bbd3b9a249ba496a07b1299f5dc3fc29	0
Sed_2_2Ha_T1	2	2	b70e8800b1e5aa799e0ad88848a38832	0
Sed_2_2Ha_T1	2	2	48f1a16328f19db7fab7f6f07c9fc834	0
Sed_2_2Ha_T1	2	2	42ae3d09b3d77a95e48766995f941357	0
Sed_2_2Ha_T1	2	2	a644a20d147932c92d83e48c96e34cb7	0
Sed_2_2Ha_T1	2	2	0149949cf9814857744f8baef089a14e	0
Sed_2_2Ha_T1	2	2	c46be06fa1d4788add3bcddf95f34625	0
Sed_2_2Ha_T1	2	2	35d093cd23454a2ea45fc4c3c75ba13d	0
Sed_2_2Ha_T1	2	2	8f0cd6f0db3ee49edf10a96463cca3a4	0
Sed_2_2Ha_T1	2	2	e5fbe77f14b14de1a37a63d38285dd78	0
Sed_2_2Ha_T1	2	2	ad3a60298237c77d8a3d2d9258933774	0
Sed_2_2Ha_T1	2	2	c55cf0b346edba7ef58c1906154c0f2e	0
Sed_2_2Ha_T1	2	2	47d2c77249b40bf942858d31c965dc79	0
Sed_2_2Ha_T1	2	2	5474d041dce782c9d74c8b7daeb180f5	0
Sed_2_2Ha_T1	2	2	44ef774e7dbf79e3253796ab7b8db552	0
Sed_2_2Ha_T1	2	2	32a9731fbeafe723157cc1c1e3d1365e	0
Sed_2_2Ha_T1	2	2	f9e8e8d40bb65558e7b16c9f0a2089b7	0
Sed_2_2Ha_T1	2	2	c7b06de0c7880972f3947049268cc077	0
Sed_2_2Ha_T1	2	2	a7c04d7ce9ab8d89c00ea4182ade91ca	0
Sed_2_2Ha_T1	2	2	efa759ded8685d488405b9b651cd3201	0
Sed_2_2Ha_T1	2	2	0eb51fec4c90aa63f06775bda2d294a9	0
Sed_2_2Ha_T1	2	2	2f2401ffaea717ae385cce6a972b2568	0
Sed_2_2Ha_T1	2	2	51eefbf356c56dec62628124134bbb5b	0
Sed_2_2Ha_T1	2	2	8ef2db1f455103b821b913775892a90a	0
Sed_2_2Ha_T1	2	2	6f028ef6241d1b48bd685c5125ccea39	0
Sed_2_2Ha_T1	2	2	1363f1bf59836420179c06fd22493503	0
Sed_2_2Ha_T1	2	2	22055945e7d81e61c3ae5da36199c050	0
Sed_2_2Ha_T1	2	2	d49808f8a98a4d86f9853531cd8d12fb	0
Sed_2_2Ha_T1	2	2	fe28f28abc6a0cf64dbea6c5161c552c	0
Sed_2_2Ha_T1	2	2	b8199116b54c1cccd5b55c124e87410f	0
Sed_2_2Ha_T1	2	2	21aca7a3c311f4962fd8ee7cdf6de12e	0
Sed_2_2Ha_T1	2	2	64e028aca0a066b983ebe5cec79ddf5f	0
Sed_2_2Ha_T1	2	2	00d59131c31bcb4c0061c0b371b0d163	0
Sed_2_2Ha_T1	2	2	89c45e6a15246079fec2e75a43b02de3	0
Sed_2_2Ha_T1	2	2	0a2245e490e1b6f1b56ec94891cb6e47	0
Sed_2_2Ha_T1	2	2	66ec3feb1b3994a6a6ab33e555719fe7	0
Sed_2_2Ha_T1	2	2	4eebf14e196bbd6c01e6184f06c81acb	0
Sed_2_2Ha_T1	2	2	a679448a90a9a7b88d0a1025ef2f5c8b	0
Sed_2_2Ha_T1	2	2	707a99cba9c136c57a623a8ffd700dca	0
Sed_2_2Ha_T1	2	2	e0ad51674d85d2ba13688624a1053b61	0
Sed_2_2Ha_T1	2	2	b180ce34a5befb3f6214dcd54de43a9d	0
Sed_2_2Ha_T1	2	2	06b589b0484c92e3a5126d6c7e40db16	0
Sed_2_2Ha_T1	2	2	c95dccbdd98ce618ac2e35d12b9f5d0a	6
Sed_2_2Ha_T1	2	2	6968550b73708182262825798946c240	0
Sed_2_2Ha_T1	2	2	dd36db5942a9e60aa4ea1d78612066b7	0
Sed_2_2Ha_T1	2	2	2d969b8b856a38b97df9b92fd3ca3bd0	0
Sed_2_2Ha_T1	2	2	bb1979832167c8400df080ace9706c23	0
Sed_2_2Ha_T1	2	2	705b57f9dff672ef86c18b7e155b281c	0
Sed_2_2Ha_T1	2	2	d53c674a52b5c2bab34f527878887ec7	0
Sed_2_2Ha_T1	2	2	9cc2012e6b57af7de365c0c30d2a7ee8	0
Sed_2_2Ha_T1	2	2	d52d7824a707e14e0a7514205b37ede7	0
Sed_2_2Ha_T1	2	2	2a98b41bd6628e0d553353ecf20887f3	0
Sed_2_2Ha_T1	2	2	18045a8fbad8537bedc341bc8cf9a853	0
Sed_2_2Ha_T1	2	2	98cc5d7fb73d5a53e90852e6fe4543d2	0
Sed_2_2Ha_T1	2	2	c41c6d931e126f3016f31d821f0951b6	0
Sed_2_2Ha_T1	2	2	940bc70f2a9de1eae7bf1ed1641d0cc9	0
Sed_2_2Ha_T1	2	2	47c03e4308d955176626ba0f8d722857	0
Sed_2_2Ha_T1	2	2	5070b3435d356df704c218456dcf76d9	2
Sed_2_2Ha_T1	2	2	5fc947fb39bd7b0a1909a0968345dbdd	0
Sed_2_2Ha_T1	2	2	ae077f966f9a7ecf048230da28d18aae	0
Sed_2_2Ha_T1	2	2	c88d3b449bab0f4eb89502d455210e5c	0
Sed_2_2Ha_T1	2	2	fdfe7ac86c57bacb51618b8338a835ce	0
Sed_2_2Ha_T1	2	2	6b4d320ac4e89b3a71c0295e90266992	0
Sed_2_2Ha_T1	2	2	7de1fb071ac6700266788d8f403edfc0	0
Sed_2_2Ha_T1	2	2	8e970432c5a9d8658ddd146e873b2e11	0
Sed_2_2Ha_T1	2	2	81749d9c40816ee10656adb4da82049d	0
Sed_2_2Ha_T1	2	2	2fbf858d5eeae8f94ddae4e21aff653d	0
Sed_2_2Ha_T1	2	2	e7bd370358f2f05301d91123241fa263	0
Sed_2_2Ha_T1	2	2	d19b1fed2d405c221e4b910287792813	0
Sed_2_2Ha_T1	2	2	952fb43bbdc370b9eefdb8b4aa23a4ed	0
Sed_2_2Ha_T1	2	2	a5a9b6066e8c01ada963a6fef73d21ad	0
Sed_2_2Ha_T1	2	2	0fbcdde727d68bb4fc18f51cbd5a590e	0
Sed_2_2Ha_T1	2	2	ee2ac56aac2957f0af3730421f2f8e86	0
Sed_2_2Ha_T1	2	2	f9943b0a8634a62af0bb8b51845df75d	0
Sed_2_2Ha_T1	2	2	792760690c04895bfc00af9556e89e08	1
Sed_2_2Ha_T1	2	2	9e8906745264c68d7295484c67b11f65	0
Sed_2_2Ha_T1	2	2	b606a540409ec0e32cc514cd74dfd091	0
Sed_2_2Ha_T1	2	2	42c1a4e743870e08854511346ea21fa1	0
Sed_2_2Ha_T1	2	2	3d70633d62f16e9a1449488ab781d49c	0
Sed_2_2Ha_T1	2	2	c6eddb450efa8384562a93bcf9a85965	5
Sed_2_2Ha_T1	2	2	875d08667c2cd9d044d2e7cbe60bb5ed	0
Sed_2_2Ha_T1	2	2	58f7274f48d227295a2949b8cce0e2fb	0
Sed_2_2Ha_T1	2	2	b528c96bb180f7e81c776af30acf7dfa	0
Sed_2_2Ha_T1	2	2	2b165701d80bd9e2b12c1d5d0e288118	0
Sed_2_2Ha_T1	2	2	dd0dbf6ecb603446450867f49ef12237	0
Sed_2_2Ha_T1	2	2	2bd2f63ac05cf5471d41f09e0dc2e5e8	0
Sed_2_2Ha_T1	2	2	e4b161ac5bed2a9f2080c460ee30c02e	0
Sed_2_2Ha_T1	2	2	48965c8682e799f13419c0e5192afb52	0
Sed_2_2Ha_T1	2	2	2333139aba2aa86cf7f4e93aeb393ccd	0
Sed_2_2Ha_T1	2	2	98769e261807a70781d1e56fda3f7436	0
Sed_2_2Ha_T1	2	2	ea08aa4e51a7b314f3d01568aab35d71	0
Sed_2_2Ha_T1	2	2	f909a141cf4328a4d9b110731ff8c31b	0
Sed_2_2Ha_T1	2	2	be4999ad6bf388f509decc6638d079cc	0
Sed_2_2Ha_T1	2	2	14aa5ea1eedaf7c4efa0a607206b1c50	0
Sed_2_2Ha_T1	2	2	91c730b02940bda85ca4008e39435d25	0
Sed_2_2Ha_T1	2	2	7386fc3c3b3e197c202a95b7bdcc744f	0
Sed_2_2Ha_T1	2	2	cc72024a99c18f7ad42d8bed1f112db1	0
Sed_2_2Ha_T1	2	2	82ef428b5c22cc99a72b06cba202f2b3	0
Sed_2_2Ha_T1	2	2	178261fdf9d8d44ce7f7b7675f1052bb	0
Sed_2_2Ha_T1	2	2	fa13a472cd8e2c70216c5491ba25cc51	0
Sed_2_2Ha_T1	2	2	a3bdd5a1f4f4bffc0dcdebd4dbedb4cf	0
Sed_2_2Ha_T1	2	2	66747cb1635694c012c10c6aca377ff4	0
Sed_2_2Ha_T1	2	2	eb785c36e5b803d7adbdeba1aff4eed0	0
Sed_2_2Ha_T1	2	2	f65335fa48d34f878ea00ef4437a90a5	0
Sed_2_2Ha_T1	2	2	059260eb49d84d487cabb58453fca0e6	0
Sed_2_2Ha_T1	2	2	f0b30c156b3b46ddfa46c06bb23e2d42	0
Sed_2_2Ha_T1	2	2	b07b7d839dfe493d59b556ab0218e578	0
Sed_2_2Ha_T1	2	2	fcd9681737189b875d4bb81d4f8ac478	0
Sed_2_2Ha_T1	2	2	9cd09faabb354a823d305db1d1f03d35	0
Sed_2_2Ha_T1	2	2	25080a4dd8d13f67a9862f09df146f7c	0
Sed_2_2Ha_T1	2	2	7d4d79d6feef9ee2a131ab7bc4053ed4	0
Sed_2_2Ha_T1	2	2	92313330d2a9a0eac44c66efe297a62a	0
Sed_2_2Ha_T1	2	2	6ff13c5485c886a10d5d3b2baa5db0da	0
Sed_2_2Ha_T1	2	2	45d6cde3a958b143c1e1e1ca817a0975	0
Sed_2_2Ha_T1	2	2	e6ac0e9f7343a6afe434032a3c9b227d	0
Sed_2_2Ha_T1	2	2	ecb3d093bd9803b9e2f9c75d5a5d56f2	0
Sed_2_2Ha_T1	2	2	01bd86c819855ee4449b4dff91f3bf32	0
Sed_2_2Ha_T1	2	2	a76e2592b7e3d8ed0c14f6a7e9f27aea	0
Sed_2_2Ha_T1	2	2	e0a611282e0e9dde68e5330d500174a9	0
Sed_2_2Ha_T1	2	2	c831c0a1f5ba7f0079e5fb31b5de9925	0
Sed_2_2Ha_T1	2	2	9cc9b6d0c0ea41a0238e96ad7c02c5fe	0
Sed_2_2Ha_T1	2	2	acf857da3e2161414d3dd02f6890c217	0
Sed_2_2Ha_T1	2	2	766979753068f0c147bfede075dd4238	0
Sed_2_2Ha_T1	2	2	61e30348954eb268e0c4c9720bf5e7f4	0
Sed_2_2Ha_T1	2	2	6cfc1f5af96ce2f10bc9eb67d12d9ede	5
Sed_2_2Ha_T1	2	2	131259470a197101bd7dcd43b71eb9fe	0
Sed_2_2Ha_T1	2	2	7cc4427f1c30a8d5d81bd009167aa890	0
Sed_2_2Ha_T1	2	2	13b7687e0b9cc00976e6b4a8333e6d8a	0
Sed_2_2Ha_T1	2	2	855afaca367da0327cd59e07179494b2	0
Sed_2_2Ha_T1	2	2	bf48624b0e29609fefe0dea32d8635de	0
Sed_2_2Ha_T1	2	2	e3134aa9bc809bdd9efd66e57fd99b8e	0
Sed_2_2Ha_T1	2	2	5db5ec4161e3e21f9c1b87b8dd052913	0
Sed_2_2Ha_T1	2	2	9e3032a4d0632ec212ae2b56c4df492b	0
Sed_2_2Ha_T1	2	2	4891e068111f2d00ab4bede52b34c1f4	0
Sed_2_2Ha_T1	2	2	e197df2296db2b010342f3acff3b288d	0
Sed_2_2Ha_T1	2	2	c45a0391f1c7e357d431190e26b1af7a	0
Sed_2_2Ha_T1	2	2	fb571d03e7f1113952b069e8405afba6	0
Sed_2_2Ha_T1	2	2	1f5b9a16840342224cdaa2162b340460	0
Sed_2_2Ha_T1	2	2	1d55250bcf0ba5e937e07c2c25b18961	0
Sed_2_2Ha_T1	2	2	2b12f68540629f06d5e03d9c217053b8	0
Sed_2_2Ha_T1	2	2	5ca7db63c1a97f69778dbd9c7e548072	0
Sed_2_2Ha_T1	2	2	c5fbd8028170ce84f58ec63807b2833d	0
Sed_2_2Ha_T1	2	2	180270c9fa12e680d0d2e6fb8fa917ae	0
Sed_2_2Ha_T1	2	2	4e28a1f3bb0e8bded624475dd80f0e3d	0
Sed_2_2Ha_T1	2	2	795779495f947c3a1cfe464d2c038de6	0
Sed_2_2Ha_T1	2	2	95871ede08215b39e80a9458f9675d43	0
Sed_2_2Ha_T1	2	2	5288121d3b2a0889a94618400bb81f02	0
Sed_2_2Ha_T1	2	2	194812d7483542156278e636f18bc896	0
Sed_2_2Ha_T1	2	2	e115b994214cea73fd66859a931bd2fb	0
Sed_2_2Ha_T1	2	2	2b63df71b436bb25d8ba27415da64935	0
Sed_2_2Ha_T1	2	2	1f8a8774da5eea1fcd536406686e04b9	0
Sed_2_2Ha_T1	2	2	086870fe4232cf0beffacbfaccbe3558	0
Sed_2_2Ha_T1	2	2	833200653de6c318dc3a747cfe7bbbdc	0
Sed_2_2Ha_T1	2	2	56eea9ee911e08e80e7043ffe0a258be	0
Sed_2_2Ha_T1	2	2	8d36a67884e58d6187fe2d46e55616f1	0
Sed_2_2Ha_T1	2	2	b7a8f187857aafc4a41dc5141d39c787	0
Sed_2_2Ha_T1	2	2	18c36e60286a40f0d74d6755442ab700	0
Sed_2_2Ha_T1	2	2	2e2712fb55f29e04736b1a01b8570bbc	0
Sed_2_2Ha_T1	2	2	3721edd4de3594f8976d08f8577e3e6c	0
Sed_2_2Ha_T1	2	2	4dc2e03ac00f54c9e6c2030b98125e2f	0
Sed_2_2Ha_T1	2	2	c2e62d885103477a98434ab747b0c0f5	0
Sed_2_2Ha_T1	2	2	6e9f1afa4dfd840e464137eb50084f91	0
Sed_2_2Ha_T1	2	2	8810230a9ec1bc20c3c686ee728ce578	0
Sed_2_2Ha_T1	2	2	e5292157af7d438343564294168d7e7d	0
Sed_2_2Ha_T1	2	2	a9638754189abee8ceb2f8a85ded18b5	0
Sed_2_2Ha_T1	2	2	14f16d4624c94a35e21d2d1546c13d31	0
Sed_2_2Ha_T1	2	2	a55465283d35851b12b7787eed929364	0
Sed_2_2Ha_T1	2	2	732c7e1d20d6f00e50644fcf2c89479a	0
Sed_2_2Ha_T1	2	2	be24b8ff9fb4ce407438fd8ffef89f4e	0
Sed_2_2Ha_T1	2	2	717b495009f18b8da723571692f68832	0
Sed_2_2Ha_T1	2	2	9042a06e0212ac913f2867d9e3ce93ea	0
Sed_2_2Ha_T1	2	2	140aa3ed2437329fca22344c1400ef1f	0
Sed_2_2Ha_T1	2	2	7946549b5be0d92909539371a6151333	0
Sed_2_2Ha_T1	2	2	e9bdc8292be96d50a81e6ffef168b4f7	0
Sed_2_2Ha_T1	2	2	c6dbb44b746f45b5a29b64c1460adba0	0
Sed_2_2Ha_T1	2	2	0cff0524a9060289dd9177574b5d690e	0
Sed_2_2Ha_T1	2	2	bf71a37ccf74631400ac6d5ba89f87de	0
Sed_2_2Ha_T1	2	2	3a944768d26b9c3e225972f6cf105b1b	0
Sed_2_2Ha_T1	2	2	259e168b73c83059e42ecfebb93bbfc5	0
Sed_2_2Ha_T1	2	2	39eb9f2c700a36809c68add17586fb12	0
Sed_2_2Ha_T1	2	2	795d00b9c8e0181fbbdf1946105e46a5	0
Sed_2_2Ha_T1	2	2	f17c3852df36c7f78a83fad8ce596777	0
Sed_2_2Ha_T1	2	2	b0cf04a7d863a36a21806429394e49fd	0
Sed_2_2Ha_T1	2	2	5146ac8b2fdabe125faada4eeb1e85e1	0
Sed_2_2Ha_T1	2	2	d9bc3855edb07f699a7cb71fd9e7f09e	0
Sed_2_2Ha_T1	2	2	7573260d2f636980f82bd88510de3b9e	0
Sed_2_2Ha_T1	2	2	389b4ff0c53148bab1ee56ba8ae1aa73	0
Sed_2_2Ha_T1	2	2	4f4c19e81437499895cb0eb44decc987	0
Sed_2_2Ha_T1	2	2	6b5511b07b1aa99ccc69973a6433826e	0
Sed_2_2Ha_T1	2	2	188c90b03cc39358d04fb282fe9768f4	0
Sed_2_2Ha_T1	2	2	b9472b96547f3510eb6b3a24c8ac8ac1	0
Sed_2_2Ha_T1	2	2	88321f9cb17507ac3fae53f2c3b6eab3	0
Sed_2_2Ha_T1	2	2	de37bf64f347f42d47f6b6f2e1a5630e	0
Sed_2_2Ha_T1	2	2	988f456ca53ba3a372ba1791ee7bd364	0
Sed_2_2Ha_T1	2	2	b396acd76b139dfbea07bf061b67a216	0
Sed_2_2Ha_T1	2	2	5e761f3a4fbc85f5d777e67e2d694cd6	0
Sed_2_2Ha_T1	2	2	9ea2511a7c930cb02d9d7a3e151891be	0
Sed_2_2Ha_T1	2	2	49f493f8edf98e79934fccf22faad37f	0
Sed_2_2Ha_T1	2	2	3ef7158184284f6570bf53f9c1897039	0
Sed_2_2Ha_T1	2	2	61ca8e6bcd7e8f30886f43695677fa36	0
Sed_2_2Ha_T1	2	2	305a22ad7009ba3a08e3a887bdc507af	0
Sed_2_2Ha_T1	2	2	740283decfc061bff6220dfaaeccaf53	0
Sed_2_2Ha_T1	2	2	c5e9ae5bd4587217f4cae0cab88cf017	0
Sed_2_2Ha_T1	2	2	f5ec6353d0d749d8fc78409b8382ea14	0
Sed_2_2Ha_T1	2	2	641f7fa7f9cfe5eb29b5c5719c0a9494	0
Sed_2_2Ha_T1	2	2	6a688bdefd7e5cd1deb72cccbd07c285	0
Sed_2_2Ha_T1	2	2	c84fa37ae99632c0a947fb1b0765ef72	0
Sed_2_2Ha_T1	2	2	67457a2b5d7aac1f4fd631e6760badaf	0
Sed_2_2Ha_T1	2	2	abde852591e26f58c8d9ebad9fbbc17b	0
Sed_2_2Ha_T1	2	2	935fa0ef63416a17eb81eb59c9f9f47c	0
Sed_2_2Ha_T1	2	2	5cbc2147ab422d874be231da1a5f95e7	0
Sed_2_2Ha_T1	2	2	5872311a8e3f784365c356093cbd5de1	0
Sed_2_2Ha_T1	2	2	3b9876e1420fd5444e716a7c6a349226	0
Sed_2_2Ha_T1	2	2	162eae075e27849c1e43c60f95922f01	0
Sed_2_2Ha_T1	2	2	7117d41d16d6d7e60c00cd0cf1d6ae3b	0
Sed_2_2Ha_T1	2	2	ff9c8065f44eb6b71219f2c76871f337	0
Sed_2_2Ha_T1	2	2	ffd7439eabb9f1a24f522fe6ad629fa3	0
Sed_2_2Ha_T1	2	2	04fe4ebbb95ad0d934fe68dfb0265bf4	0
Sed_2_2Ha_T1	2	2	7ae8d70d2e32fc1e7d21bafea3d89a30	0
Sed_2_2Ha_T1	2	2	66cb8ae4c5f898d709b9423accd1f7b3	0
Sed_2_2Ha_T1	2	2	fd017cb481aeb245473d4d3d1b149a57	0
Sed_2_2Ha_T1	2	2	600ae6200701988cb3a2ae08aecfd890	0
Sed_2_2Ha_T1	2	2	00a9d8b8b51e4555512979d8b6509036	0
Sed_2_2Ha_T1	2	2	abe063d22ad791d339a424128775f4ad	0
Sed_2_2Ha_T1	2	2	f3216f4168e1e8b4ff502ff186a389f2	0
Sed_2_2Ha_T1	2	2	a5254b49fdf9cf14157f5a94f26d1221	0
Sed_2_2Ha_T1	2	2	a468bc95aba5e4dc6b57c4d756be3003	0
Sed_2_2Ha_T1	2	2	0b4401ed8cd900a82f8dc3489221914d	0
Sed_2_2Ha_T1	2	2	ec65b6bac2c7ec7bf6bf075b3e19fe5a	0
Sed_2_2Ha_T1	2	2	0c76bcb9a58a1696ed3e393d44eb7940	0
Sed_2_2Ha_T1	2	2	25b32e20cc4adb48ef2a7773832a08d3	0
Sed_2_2Ha_T1	2	2	9ea783570a3fd8b864e162338a980a4b	0
Sed_2_2Ha_T1	2	2	042bce255d43f43bb8541e23e7665964	0
Sed_2_2Ha_T1	2	2	58e0fa906fda1ad1296aa0fc946b8a19	0
Sed_2_2Ha_T1	2	2	2fda2122df27ab4a19466546bb96ab10	0
Sed_2_2Ha_T1	2	2	a9a5bf1949bd501397867119fa794ef5	0
Sed_2_2Ha_T1	2	2	d4117c1124a1bfbf0f696b02194eff8c	0
Sed_2_2Ha_T1	2	2	44cb781fd7dd3d4122a5974e5dda8ac5	0
Sed_2_2Ha_T1	2	2	53e67b65b2d90afdaa27149b13dcd4a5	0
Sed_2_2Ha_T1	2	2	10784775f527ff7f929f05aaf2b1655e	0
Sed_2_2Ha_T1	2	2	860e17dcfb37014ed5ad745fa8975090	0
Sed_2_2Ha_T1	2	2	10a73da518b7b2f0e42e2b9b2157f35c	0
Sed_2_2Ha_T1	2	2	0111dac663759fe4055c8cd82d40c7ad	0
Sed_2_2Ha_T1	2	2	1f9e6d5793378d315efbcedd8d712702	0
Sed_2_2Ha_T1	2	2	ae225b43de35e78e7a564911304beb59	0
Sed_2_2Ha_T1	2	2	ce3a6c205c179b0c171087a4fee55810	0
Sed_2_2Ha_T1	2	2	500190c51effae7abb09a5ae910b99e2	0
Sed_2_2Ha_T1	2	2	a8cdb677944dffa260e36de2e3bda16b	0
Sed_2_2Ha_T1	2	2	77b66c1d55c7a96445efeafff38ec49c	0
Sed_2_2Ha_T1	2	2	3d2e6d98ce76b846248dc72d469f6c42	0
Sed_2_2Ha_T1	2	2	e6d98593bbc01b1e57f896615632c55e	0
Sed_2_2Ha_T1	2	2	e719484b1d2fabdea90422e0a0f1a9bf	0
Sed_2_2Ha_T1	2	2	494a7ed66421c0e2078b54273c9edf57	0
Sed_2_2Ha_T1	2	2	b9a7a44edf4443a2c361aa7d9554a8fa	0
Sed_2_2Ha_T1	2	2	050e965b39593baa8b1c68f8e062d550	0
Sed_2_2Ha_T1	2	2	efe20e61c3da67720185618b4fb32c53	0
Sed_2_2Ha_T1	2	2	e3289932c30c67e171802738e0cbd190	0
Sed_2_2Ha_T1	2	2	e1d2dd851a7fd8fe93da51c8bd8f5949	0
Sed_2_2Ha_T1	2	2	6e9d68d7aaffab073e2fb7c61aa50eef	0
Sed_2_2Ha_T1	2	2	b1cbd6570161cb833cee50f3e22a51e9	0
Sed_2_2Ha_T1	2	2	df5fdb7c364d8553e9dab45be3e459f6	0
Sed_2_2Ha_T1	2	2	aaafd759a0a7c1cfaa9ee3c1f3586971	0
Sed_2_2Ha_T1	2	2	883ea449db4b36d358fd084bb1d9c698	0
Sed_2_2Ha_T1	2	2	f627b239db96a5f2d5c735609035e4e1	0
Sed_2_2Ha_T1	2	2	6a6c013d71f96c72ac37022949debbff	0
Sed_2_2Ha_T1	2	2	ae117d3014f2b42848fb5f46fb5af171	0
Sed_2_2Ha_T1	2	2	c10de767f9b55bf9c169bccddf5806fb	0
Sed_2_2Ha_T1	2	2	44490f1f13038e7098d02a073b6052b6	0
Sed_2_2Ha_T1	2	2	4c469ccf0f66f0ec92a339e476c7e15a	0
Sed_2_2Ha_T1	2	2	544b62581c8738af93b45e2d0912d9f3	0
Sed_2_2Ha_T1	2	2	8eaac42cef2b8e00c8f7b036456a6cdf	0
Sed_2_2Ha_T1	2	2	f1a15c01d0a00df052fc1d8c3fd0beb1	0
Sed_2_2Ha_T1	2	2	06bb88d2d279c9f0c921b6b8f72c2b83	0
Sed_2_2Ha_T1	2	2	45ecdd79e4d52e19c288bdcaca4de5e9	0
Sed_2_2Ha_T1	2	2	39e453a88d77e8b82f9aced327732a66	0
Sed_2_2Ha_T1	2	2	2e9a8242c3535c987392e58428e031e9	0
Sed_2_2Ha_T1	2	2	bb3d4f590ea0c6a6d037f02893a84561	0
Sed_2_2Ha_T1	2	2	6a2f7d33017e9de520036267d5f1d5d6	0
Sed_2_2Ha_T1	2	2	f43c07b2ace0036b6c95c7d41ccb4aa2	0
Sed_2_2Ha_T1	2	2	a0598a3f83be25bb0ba9a05267b6cdba	0
Sed_2_2Ha_T1	2	2	30a707038c1e38149b58ace595cc5b6d	0
Sed_2_2Ha_T1	2	2	76bc48132752fdababfcfc1cf8ee65ae	0
Sed_2_2Ha_T1	2	2	a398080460ab8095419ef86549adb136	0
Sed_2_2Ha_T1	2	2	97206bb9d4bf12cdd1208da11def0fa1	0
Sed_2_2Ha_T1	2	2	1d5a9c52ad179b9b7fad2e0db2df113a	0
Sed_2_2Ha_T1	2	2	00d4c76f9c0b958ad17b783d1daf3da7	0
Sed_2_2Ha_T1	2	2	beb17f57e73e473b561e246163618d07	0
Sed_2_2Ha_T1	2	2	d5034755654e7cd2fce3eb68450098c8	1
Sed_2_2Ha_T1	2	2	b237ef94437a5b0af929a4c378ee6949	0
Sed_2_2Ha_T1	2	2	d365e314dc9754267128f9717621e760	0
Sed_2_2Ha_T1	2	2	db28208147d6d01137edd75aba768a95	0
Sed_2_2Ha_T1	2	2	6797a6cb6a18da04c3dc296b3b687160	0
Sed_2_2Ha_T1	2	2	4dc34d72c7ecf4a6672841d2e44da22b	0
Sed_2_2Ha_T1	2	2	a45ab02f1ef6765803dd9cf9ff42af71	0
Sed_2_2Ha_T1	2	2	df4802a2c369fee37a3cb34482304eda	0
Sed_2_2Ha_T1	2	2	6f0a9cdcd4492d12bce74dc0a3d0200b	0
Sed_2_2Ha_T1	2	2	2809b3563e7cf674fe8a98f64598c8a4	0
Sed_2_2Ha_T1	2	2	75e7638ad528d1e68ed75a6022df6c41	0
Sed_2_2Ha_T1	2	2	ba6e1d47f85a19670df70029d0393eb3	0
Sed_2_2Ha_T1	2	2	68b229bc11dac63a596214ad28e7f21c	0
Sed_2_2Ha_T1	2	2	1f5339763714677236ebfa9c235ef70c	0
Sed_2_2Ha_T1	2	2	7424dfffbf4b338dca7935e0aba05a99	0
Sed_2_2Ha_T1	2	2	c2d9bf0479fd344d4b0b3e22698a5ae7	0
Sed_2_2Ha_T1	2	2	2efb8c5ae543ab813911aa3d37e72fd6	0
Sed_2_2Ha_T1	2	2	a8cd558286c220b3244b82262a409e3d	0
Sed_2_2Ha_T1	2	2	b408e3fde8d66a58196e62b1b1ecf8d6	0
Sed_2_2Ha_T1	2	2	9da9c8bf2f0465279f7519e01abe251e	0
Sed_2_2Ha_T1	2	2	d89a99e769bc5c69c704f757a22265d1	0
Sed_2_2Ha_T1	2	2	c66bbf3d8ab84d17db74b6a0c36985b6	0
Sed_2_2Ha_T1	2	2	dca9ae294baa82ab28517d3d07013518	0
Sed_2_2Ha_T1	2	2	ea41b15067ac3296f625df4da27d1176	0
Sed_2_2Ha_T1	2	2	73749618448050e7846fdc396b3f41fc	0
Sed_2_2Ha_T1	2	2	e74b2397e6bfb0db6923f348d66bc4c6	0
Sed_2_2Ha_T1	2	2	6af3cc6a0efaf8052c948409587a5468	0
Sed_2_2Ha_T1	2	2	2032c1e80e4620387cd100986bac5659	0
Sed_2_2Ha_T1	2	2	585695a20a4ff56a85f2838647eb48ab	0
Sed_2_2Ha_T1	2	2	843c86aa7cb13cf62e99546ae7336a34	0
Sed_2_2Ha_T1	2	2	37cfaa81326f5db7e4b2c3ec9e43f9a9	0
Sed_2_2Ha_T1	2	2	6a44b79660e2c6a1eb8ef8a7d6d0de1a	0
Sed_2_2Ha_T1	2	2	d9ec07338548aa4d53930dd6625d1636	0
Sed_2_2Ha_T1	2	2	bc8d98d2bdbc1480635075b564705b21	0
Sed_2_2Ha_T1	2	2	da0b6f3090b47eecfdffacc8ed8e8b17	0
Sed_2_2Ha_T1	2	2	7e9e9e105a464a5fb08069f2d46cb826	0
Sed_2_2Ha_T1	2	2	ae8447d64aebc55b96833f59374cdbdd	0
Sed_2_2Ha_T1	2	2	59bc3d322687fe392e8b8cb291933ba1	0
Sed_2_2Ha_T1	2	2	da9eb6b3a07a9686c27edf88c6b05af5	0
Sed_2_2Ha_T1	2	2	2f1848a813260ab0eaa8115c95c2ee39	0
Sed_2_2Ha_T1	2	2	f0f14936de74c640660468fa40ea099a	0
Sed_2_2Ha_T1	2	2	30142cd1e80fbcdcf29d781a8c63c972	0
Sed_2_2Ha_T1	2	2	858e49b8911f4b02eb682417ef74046d	0
Sed_2_2Ha_T1	2	2	a30426092c985c3ca875c0e19bf61409	0
Sed_2_2Ha_T1	2	2	7153d44dd79958cf9f997f41813dec6b	0
Sed_2_2Ha_T1	2	2	75bcffd521b94061157ffe8268eb7b8c	0
Sed_2_2Ha_T1	2	2	244f9fab69dbb3ed7cb250d3b5575649	0
Sed_2_2Ha_T1	2	2	1d029a2c6327aa162460a8f5d0fd5656	0
Sed_2_2Ha_T1	2	2	3986f2ecdc8a4136d5c91cb15822bc1d	0
Sed_2_2Ha_T1	2	2	cd1096cc60675e84992bf5fd771f4f18	0
Sed_2_2Ha_T1	2	2	4d5579b00c15ce46f2e4ed9f5ab163f6	0
Sed_2_2Ha_T1	2	2	eeaa3fab9adbd33bc22daeaba3aea41e	0
Sed_2_2Ha_T1	2	2	3304c18e230910ee2c6a84b9bd2c162f	0
Sed_2_2Ha_T1	2	2	1556981d71e8cc582c17f0bc714471e4	0
Sed_2_2Ha_T1	2	2	8f17017fc200a34b6159a8c37a9984a2	0
Sed_2_2Ha_T1	2	2	6d6184a686bacfe5a4c3682f75b5ce4e	0
Sed_2_2Ha_T1	2	2	82a46bf229d5a973157ad071c395c5a5	0
Sed_2_2Ha_T1	2	2	e4d5c76f1de6ba94f99a7afc883fe822	0
Sed_2_2Ha_T1	2	2	47796e913137227e350e85a8935e5e47	0
Sed_2_2Ha_T1	2	2	53df683631b2a59bff70b021a33ed962	0
Sed_2_2Ha_T1	2	2	f449622b9ff12f1ef7b1e9fa0e4dcb7a	0
Sed_2_2Ha_T1	2	2	0a13df8fbfa813a8a7f133e929c5b7eb	0
Sed_2_2Ha_T1	2	2	8aa93e87e5fbc5ca79de66dda48e7237	0
Sed_2_2Ha_T1	2	2	9073dfd2013bc7fb4b1900c6fc35b7fc	1
Sed_2_2Ha_T1	2	2	ef6a11725553ad01289b12dd098a4510	0
Sed_2_2Ha_T1	2	2	92f97d5dc4f43d9bc247d2fa4a8bd341	0
Sed_2_2Ha_T1	2	2	59bfcfb5cf4166cf97ce9a63cb1349a0	0
Sed_2_2Ha_T1	2	2	534ce87f0f1be4aed7566a2052fe3845	0
Sed_2_2Ha_T1	2	2	7c1e7e32b40d94bc1f0a0c8f45ec3e92	0
Sed_2_2Ha_T1	2	2	98beb5b8e5c9cd284b1eb80b36e61291	0
Sed_2_2Ha_T1	2	2	ae21a02d850bb14e93bf7e5fc3a82b06	0
Sed_2_2Ha_T1	2	2	e5013dc500309287b9f27848efd38b0b	0
Sed_2_2Ha_T1	2	2	49aaa99d0f5faacf78acf21aa759e5fe	0
Sed_2_2Ha_T1	2	2	c426397c2b26903b1549471b79dfc269	0
Sed_2_2Ha_T1	2	2	46449995e6a6fc8b21b8951d54b4e1ce	0
Sed_2_2Ha_T1	2	2	84bd82a9807b5f99fdff1b9c241ddd7b	0
Sed_2_2Ha_T1	2	2	1b410e918bb7f1068bc6796f7317f8db	0
Sed_2_2Ha_T1	2	2	75d86bca1781eec5e0160aec14b9436d	0
Sed_2_2Ha_T1	2	2	323520d1db30f4fd38fe183442904fa3	0
Sed_2_2Ha_T1	2	2	52307a20587c204c33ca1414973f465b	0
Sed_2_2Ha_T1	2	2	a22d0365bd240969429f42ce7ad67a32	0
Sed_2_2Ha_T1	2	2	e8c8569183df78672a21a086396d2f2c	0
Sed_2_2Ha_T1	2	2	dbbb89215978e75b22e085bb9dede957	0
Sed_2_2Ha_T1	2	2	5b28372da4b5942c686863275409a97a	0
Sed_2_2Ha_T1	2	2	917a83a7a6c79bdcb33d6bd19b04963f	0
Sed_2_2Ha_T1	2	2	b443e309715f9db7992b7e55e33095b6	0
Sed_2_2Ha_T1	2	2	9c699e4792aa0d9bc1a4de7ebd29eb3e	0
Sed_2_2Ha_T1	2	2	d2ebb2820dc1074afafbb64a8f940d94	0
Sed_2_2Ha_T1	2	2	ec8798da6e9a065d34175f6b8d3e05ef	0
Sed_2_2Ha_T1	2	2	4b23e926dceed7a2774cf33565052769	0
Sed_2_2Ha_T1	2	2	420dde1c91de16ffafce0f539a1805f1	0
Sed_2_2Ha_T1	2	2	97c2b3a9dc3932f79276944f48891a08	0
Sed_2_2Ha_T1	2	2	ce117b71a02257fc151489d28707855f	0
Sed_2_2Ha_T1	2	2	246131d0e7e2bbb1b71539cbebe03cd8	0
Sed_2_2Ha_T1	2	2	ae83375c29ead365b3cdb9164e66ebf3	0
Sed_2_2Ha_T1	2	2	36ca1d9468227f3f5bbe0a724ed7058e	0
Sed_2_2Ha_T1	2	2	298aa7a4ec1bffca4b9f3775767f5738	0
Sed_2_2Ha_T1	2	2	8fd0b923b1cd90761658e608108482ea	0
Sed_2_2Ha_T1	2	2	4fa47b9f39860fac6f0ce3dbfbaa23e0	0
Sed_2_2Ha_T1	2	2	e364b08a0515cd473a89f23689515c60	2
Sed_2_2Ha_T1	2	2	5ae6acf24c589d5bde16d36bfe814d01	0
Sed_2_2Ha_T1	2	2	8eb9c37c447cced853c71dae7aa0bb2a	0
Sed_2_2Ha_T1	2	2	6e57fbb46ed3ecff0ccc23b92a5d030b	1
Sed_2_2Ha_T1	2	2	b8939f64e94ab8daac66543d5f03947f	0
Sed_2_2Ha_T1	2	2	01720a70d80ce4b0dc57904cd0f091d4	0
Sed_2_2Ha_T1	2	2	1b2ac347bcfcda2add5f2c816781118b	0
Sed_2_2Ha_T1	2	2	3c69c9209ca9a5d643ac5ddba6d2af34	0
Sed_2_2Ha_T1	2	2	692e2c4284db2743a01dc4903c399aab	0
Sed_2_2Ha_T1	2	2	465fbfad17fdb068e6575ba644e4e276	0
Sed_2_2Ha_T1	2	2	942fdfc22fe1ad0337f93b7375473bb4	0
Sed_2_2Ha_T1	2	2	6b1c0e5a6a349177270816795bf1d046	0
Sed_2_2Ha_T1	2	2	ec4dc49d736fdf57a5776b4694c6df92	0
Sed_2_2Ha_T1	2	2	32937005e700f24ad184536d255e1c0b	0
Sed_2_2Ha_T1	2	2	11dd9a47d8366fbab55d98241b0c266f	0
Sed_2_2Ha_T1	2	2	8e92c6feb82f6859999758bc8f05dfe9	0
Sed_2_2Ha_T1	2	2	02a9775fe5c10b3fb7339c616482563f	3
Sed_2_2Ha_T1	2	2	2e2be8f120e38d96eece94c7167b5079	0
Sed_2_2Ha_T1	2	2	4c7f54425ead4ac8ea010ebe2346e740	0
Sed_2_2Ha_T1	2	2	41f3f0e99f5b64ecdf4f8aadfc4fd8c3	0
Sed_2_2Ha_T1	2	2	7bb0ee424f08f6d21365d69af6dfbfda	0
Sed_2_2Ha_T1	2	2	81c3c258fc41564cf6f1f59fd3b63def	0
Sed_2_2Ha_T1	2	2	1a052a87bad36711776f04daea4273ce	0
Sed_2_2Ha_T1	2	2	279a87e9aafe1d8f5e56e063a7f47c72	0
Sed_2_2Ha_T1	2	2	875c6f357bb5f25df7e4a30bf9428afb	0
Sed_2_2Ha_T1	2	2	bd2e8878249b42796b275b4d0914db8b	0
Sed_2_2Ha_T1	2	2	877698fb893b20c0668d681560662861	0
Sed_2_2Ha_T1	2	2	8ffa7dac06c48b1ac7776f382d4db5c3	0
Sed_2_2Ha_T1	2	2	dc8c05a6c81cc5ed69e83d4f6bda0cfd	0
Sed_2_2Ha_T1	2	2	1dfbb3610bb33381e26ab2945cc358e7	0
Sed_2_2Ha_T1	2	2	638d2799131b0cb6925902f6f475921c	0
Sed_2_2Ha_T1	2	2	e268498c99b23fd5103405ea8cbc41c4	0
Sed_2_2Ha_T1	2	2	53fddf7678b8eac3e8fae02e43de6dfd	0
Sed_2_2Ha_T1	2	2	c8308ab60ad10f56a308855287219daf	0
Sed_2_2Ha_T1	2	2	013f73d9827e2fbc555f38b58f6058e9	0
Sed_2_2Ha_T1	2	2	27a1fb7d9fb0fb6aee18a08dc8ac5014	0
Sed_2_2Ha_T1	2	2	049029e3ea784f85217f500b02841ee9	0
Sed_2_2Ha_T1	2	2	78fd01042d3a81237ef121f1cbfa82a1	0
Sed_2_2Ha_T1	2	2	6ee6d461b4645e6f6a9b17b1c3ad0e8c	0
Sed_2_2Ha_T1	2	2	5f640946ef16ec909908ab4ff0557563	0
Sed_2_2Ha_T1	2	2	eab31e8f93331705d507e1156497de66	0
Sed_2_2Ha_T1	2	2	2d00d7f80948a50a9d13837bf7bd4bec	0
Sed_2_2Ha_T1	2	2	708edcf4b605882d68db53a73e2fc093	0
Sed_2_2Ha_T1	2	2	bff71e67e4e26cf7ba7e2134b5ba6bd4	0
Sed_2_2Ha_T1	2	2	38e7f95d96ee0605814e90d85e5cd994	0
Sed_2_2Ha_T1	2	2	78821909d11741f7777142850a7715de	0
Sed_2_2Ha_T1	2	2	f39f5a49be941dffab4876bfa224c12e	0
Sed_2_2Ha_T1	2	2	04e4cfe970f6d68f154c87f977f1348a	0
Sed_2_2Ha_T1	2	2	2b483ed2087c2658789e2fd8a292d945	0
Sed_2_2Ha_T1	2	2	557304dd776d2601efd4fdb0f74e89fe	0
Sed_2_2Ha_T1	2	2	afa3d0123df1fb85098620b7c7e6837d	0
Sed_2_2Ha_T1	2	2	33de9dce5bb9b7bdf9962b3a1289467e	0
Sed_2_2Ha_T1	2	2	2d2fcd05548d1efd0d65cf9c10f440ed	0
Sed_2_2Ha_T1	2	2	2b4acef065d5a8f3121b2e53ff6f151f	0
Sed_2_2Ha_T1	2	2	47fe9ec3be6b64168533a7dba3e9e0c4	0
Sed_2_2Ha_T1	2	2	2556c933f63926398baf11b94759e6bd	0
Sed_2_2Ha_T1	2	2	98f129ea6e9dad2a2f51a17853d7c4f3	0
Sed_2_2Ha_T1	2	2	926184db3b448e3344ff673faae94087	0
Sed_2_2Ha_T1	2	2	5a0ba9a93b2f2ce532056ce07b0c35e6	0
Sed_2_2Ha_T1	2	2	7a221f601338c8c4c5e50b6120c53f49	0
Sed_2_2Ha_T1	2	2	120b72fb0c160d681a7d9df9a55ee1a7	0
Sed_2_2Ha_T1	2	2	20426790a0efb4b4c255a288094f210a	0
Sed_2_2Ha_T1	2	2	56211346ccce4bfefda8a0b1abcee920	0
Sed_2_2Ha_T1	2	2	c7fee94e122173a7e6a50c0de2c3e4bd	0
Sed_2_2Ha_T1	2	2	c0e9eb50a2edd998736fb799c23b560f	0
Sed_2_2Ha_T1	2	2	81dcf529dbacfc4c5383de636067e6a0	0
Sed_2_2Ha_T1	2	2	efa250a8c005860638172c2b9fa031db	0
Sed_2_2Ha_T1	2	2	5a3e07fe832348b82217ef377bfddfd5	0
Sed_2_2Ha_T1	2	2	c40e5dddb1b06314c5e5bbf2b70c9d02	0
Sed_2_2Ha_T1	2	2	78f61feddfd70ec8bd759e08e67fbbfe	0
Sed_2_2Ha_T1	2	2	afbb2cf26ac846065af385cc3fcad040	3
Sed_2_2Ha_T1	2	2	245d255fdbf027e89152ce6aec44ce54	0
Sed_2_2Ha_T1	2	2	aaa0430d1015e905a1203e1d61d1fc38	0
Sed_2_2Ha_T1	2	2	27b0aaf753f30d36c145f059314c0e44	0
Sed_2_2Ha_T1	2	2	ae91f84757bbc100b5f65902275a0fef	0
Sed_2_2Ha_T1	2	2	d78c4dac2d7bad85998dcd583c2e8e7a	0
Sed_2_2Ha_T1	2	2	19ccb11a1a85f3126d0ef2d47d64757a	0
Sed_2_2Ha_T1	2	2	25b0027d0bc9186ddc4b9b83515eb56b	0
Sed_2_2Ha_T1	2	2	3bc2949f52ce150828b32ce1eaadb48f	0
Sed_2_2Ha_T1	2	2	78362101f7c5944ec18b296066221626	0
Sed_2_2Ha_T1	2	2	99afa5fbd0f24d170e01c5ebbc58af53	0
Sed_2_2Ha_T1	2	2	751a7ec5c81f53dc0ce262897ed55bde	0
Sed_2_2Ha_T1	2	2	6a063290ab5f1837825f46dcc74a88de	0
Sed_2_2Ha_T1	2	2	57d5e4cb0e16135e597b0f389818a26e	0
Sed_2_2Ha_T1	2	2	1c34aff42109fc2e12b889363f99809c	0
Sed_2_2Ha_T1	2	2	aa7389ec1b89be168400cbbecf9e990e	0
Sed_2_2Ha_T1	2	2	4eba8f529c5b1fb54bace1f8b51f8ccc	0
Sed_2_2Ha_T1	2	2	83c1acb576ca780ed62354b8bcf0a185	0
Sed_2_2Ha_T1	2	2	73247a3109737fdd1742cc006b4a7a58	0
Sed_2_2Ha_T1	2	2	8e640aad41e4e4739406b7f28918bf24	0
Sed_2_2Ha_T1	2	2	f158a6f7878d05b7147ae3d11f65fe92	0
Sed_2_2Ha_T1	2	2	4adc8cba8f3b1df5023ca27a540f2c90	0
Sed_2_2Ha_T1	2	2	b649768a8b3f1a3f525249a1e3c9c556	0
Sed_2_2Ha_T1	2	2	6dc07d39affdbb963fff856000b28bf1	0
Sed_2_2Ha_T1	2	2	f28bedf2b9336cd2844ac1aaa7c2dd10	0
Sed_2_2Ha_T1	2	2	6bbbdcff7716d16c7269eada021c76c1	0
Sed_2_2Ha_T1	2	2	91501039ed9815e27eb71a913f64e09d	0
Sed_2_2Ha_T1	2	2	b0449846f0546ba5243529ec478f5cc3	14
Sed_2_2Ha_T1	2	2	15deb15094acf027fde51640796ece8e	2
Sed_2_2Ha_T1	2	2	db72d8b51bfe1343a89742335acccb93	0
Sed_2_2Ha_T1	2	2	63d0573c4ab8ba02ca6aa12afe3c22a9	0
Sed_2_2Ha_T1	2	2	b6316afa1f632973380d044f87dd02ff	0
Sed_2_2Ha_T1	2	2	17e4cb742e43c0301ffb9febba64c3a8	0
Sed_2_2Ha_T1	2	2	070a2b776da3c27ee82a455478a599ea	0
Sed_2_2Ha_T1	2	2	75340529665da105f6c2d56215d82c48	0
Sed_2_2Ha_T1	2	2	9eb3b15c2b11ca8f7d1f1a8d0781b133	0
Sed_2_2Ha_T1	2	2	b61e37b7f85a0788b1078bcbeac71a40	0
Sed_2_2Ha_T1	2	2	fc588010872048e5cd5396cd34a63cc8	0
Sed_2_2Ha_T1	2	2	6eed5a198546d92ead085af961a79bdc	0
Sed_2_2Ha_T1	2	2	ea9dd399438ec0f3021f73f6b06b596b	0
Sed_2_2Ha_T1	2	2	06c487754620a9691f2addcba086b8e1	0
Sed_2_2Ha_T1	2	2	2002e18b39eb2553f4a379026369f1d9	0
Sed_2_2Ha_T1	2	2	a54e385ceba36b8edd7904825462a8f6	0
Sed_2_2Ha_T1	2	2	aa6fb7fbf15c8691a1edd788ecbd6955	0
Sed_2_2Ha_T1	2	2	f9de0a22c1102cec61ff7b1b5c02f0e9	0
Sed_2_2Ha_T1	2	2	534af348cc0dfeeded30c242782e3b71	0
Sed_2_2Ha_T1	2	2	752e31fb7bcd57a9f0a846c94750de85	0
Sed_2_2Ha_T1	2	2	63b7a63416d208c7cfd38ec504d09311	0
Sed_2_2Ha_T1	2	2	b029866be1885195fa5ff46a6ab294f2	0
Sed_2_2Ha_T1	2	2	cef727092bcbf0ccd42ba6865424bb5f	0
Sed_2_2Ha_T1	2	2	996a40c1b5428a05978502489bef21e5	0
Sed_2_2Ha_T1	2	2	f83e1f16482dd216cd80f9e06b322b3f	0
Sed_2_2Ha_T1	2	2	1d7a1001ab3b5314930fd0b991a835f7	0
Sed_2_2Ha_T1	2	2	c7e6b544d88e51782761c339cda4e118	0
Sed_2_2Ha_T1	2	2	9208f2789a598ee1ff99ae200a881fd8	0
Sed_2_2Ha_T1	2	2	f75086a9105bbc98679323dc45848ca5	0
Sed_2_2Ha_T1	2	2	ba1c7ca84576ee91c1763f2d756588d7	0
Sed_2_2Ha_T1	2	2	19a79b34ae42efd6163887b3ef2e4a99	0
Sed_2_2Ha_T1	2	2	304eea31ff391c04fc1ed3124c43cb65	0
Sed_2_2Ha_T1	2	2	f6db95f2531de86ce9dbc79c20ef56d5	0
Sed_2_2Ha_T1	2	2	3302dc2a9254c8ac7c17a27407743a0e	0
Sed_2_2Ha_T1	2	2	31b26cb6299670ee06860a85238677d9	2
Sed_2_2Ha_T1	2	2	77270a85aac57f133fde750512ffe59a	0
Sed_2_2Ha_T1	2	2	ded925a9442797e864a8f311de7925ac	0
Sed_2_2Ha_T1	2	2	90edda050f4de9ba47bc6ea10f196422	0
Sed_2_2Ha_T1	2	2	a553a95368c0defa3f37ac9d00e801ac	0
Sed_2_2Ha_T1	2	2	01a1e47465cf768bdbf6cd59349507f4	0
Sed_2_2Ha_T1	2	2	885a3c4ba0477ba80643edcbee4cea41	0
Sed_2_2Ha_T1	2	2	3521f6fa4551e444ef54319e23a83e6e	0
Sed_2_2Ha_T1	2	2	2440270ee9fbe7b6c6295cfd98f09cb9	0
Sed_2_2Ha_T1	2	2	b136f10c56ea482eee8faf64ce48d4f3	0
Sed_2_2Ha_T1	2	2	1586f8c5c69a908ccf1ee21db821d3f8	0
Sed_2_2Ha_T1	2	2	92e9a997e88e7d9fec838a7a358856ae	0
Sed_2_2Ha_T1	2	2	522bc9f3db07b2ed4955ac019da8a232	0
Sed_2_2Ha_T1	2	2	a696849c3cd568443b11f319dfeb4990	0
Sed_2_2Ha_T1	2	2	3d386bd3740dcd3f31f8d638b188dac3	0
Sed_2_2Ha_T1	2	2	33115ec36952a60138ccadd82d8afeb8	0
Sed_2_2Ha_T1	2	2	162bdac491eaafb3382bfbd9a6eda569	0
Sed_2_2Ha_T1	2	2	7fa9230abb5558a46179e89ab11d9fbf	0
Sed_2_2Ha_T1	2	2	3f7b7845a8daef0bf9de43b120922727	0
Sed_2_2Ha_T1	2	2	4a579a7476308801b936728082088cdf	0
Sed_2_2Ha_T1	2	2	0c2369c127dab30b8210e6ffdd29e18d	0
Sed_2_2Ha_T1	2	2	25c8928948553db7647959979f391c7a	0
Sed_2_2Ha_T1	2	2	bb3a3ab1e49055240661d5792304ed05	0
Sed_2_2Ha_T1	2	2	6a9744ec9f63bc700a0621472ad5e2c6	0
Sed_2_2Ha_T1	2	2	8008fd7708a45f3b7fe9d2b536e6a24e	0
Sed_2_2Ha_T1	2	2	4a36f4459b1c7c90af38d0443b565f4c	0
Sed_2_2Ha_T1	2	2	012f448bad1ce2f5ff16d0846950f641	0
Sed_2_2Ha_T1	2	2	3d288e13290ba40053119474800735fb	0
Sed_2_2Ha_T1	2	2	f11ed9775f0f7e189419bd96de05bfcc	0
Sed_2_2Ha_T1	2	2	a3f6a4fc9016fe878fc6d961c7142f5f	0
Sed_2_2Ha_T1	2	2	de2823804cacb9764a31523aa13f866a	0
Sed_2_2Ha_T1	2	2	b9b4a986923031659f092e24b3bf86eb	0
Sed_2_2Ha_T1	2	2	7b4c328a3c87371e2de684d45c5a2232	0
Sed_2_2Ha_T1	2	2	f0a89ae8718c6a037b39d3b12a161b6a	0
Sed_2_2Ha_T1	2	2	4543c92c38969c6a54e9c1165fc0b11d	0
Sed_2_2Ha_T1	2	2	9457e65b9e6a268c31bc1210b20f6449	0
Sed_2_2Ha_T1	2	2	aaec9ee8d27513967ae9ca296dbbc964	0
Sed_2_2Ha_T1	2	2	f5e8417b0ff20b75e00295b1ae4272bb	0
Sed_2_2Ha_T1	2	2	5fca6dab2c5c92498e0deb56196e17a0	0
Sed_2_2Ha_T1	2	2	83d407165d39555632bd8b30ec226a99	0
Sed_2_2Ha_T1	2	2	878fbf6ca00d628905af3d439a5826eb	0
Sed_2_2Ha_T1	2	2	30e651a9b224801c888bc4ba74369546	0
Sed_2_2Ha_T1	2	2	564cee458bfded649d964e77af11ff70	0
Sed_2_2Ha_T1	2	2	7c5b7de67b62864756af23c2b263be4c	0
Sed_2_2Ha_T1	2	2	45fdfa848d2d629c1add070dfb701392	0
Sed_2_2Ha_T1	2	2	6df5aaee8ec9e4214690c955293ff662	0
Sed_2_2Ha_T1	2	2	180e781108459973d045feae1219caa4	0
Sed_2_2Ha_T1	2	2	0cbeb9916cfe79b3d7be897ee679c7b7	0
Sed_2_2Ha_T1	2	2	8191de33a9ab2a486b539afae2051bd0	0
Sed_2_2Ha_T1	2	2	f2ca1a59d526d0e4dd599dd3b1459161	0
Sed_2_2Ha_T1	2	2	e60c88f211ed7254eeb4a5bddcdb1f65	0
Sed_2_2Ha_T1	2	2	0a4ee8125fea7b7b06672143586f1adb	0
Sed_2_2Ha_T1	2	2	fdf0099b94426ed7ef5dc01e1fa51f7c	0
Sed_2_2Ha_T1	2	2	9a82edeca48c95a7cc24986d3b9e0f0b	0
Sed_2_2Ha_T1	2	2	9e102b43cc1eedf44255af9b15ee52aa	0
Sed_2_2Ha_T1	2	2	9119325cafebbbdb77e9121517138d95	0
Sed_2_2Ha_T1	2	2	e2861f26f14cdb3900ae355f05b6b2e7	0
Sed_2_2Ha_T1	2	2	0fbb2ca490f8afcf4fa69dfa84c24909	0
Sed_2_2Ha_T1	2	2	5971e914209d33325f7f8199fc2e1735	0
Sed_2_2Ha_T1	2	2	f5e2e40de770765565e5093d772fbc43	0
Sed_2_2Ha_T1	2	2	4af68267b48170165f227ee51fadc75c	0
Sed_2_2Ha_T1	2	2	808317f0938d14c1b464db995a7b5896	0
Sed_2_2Ha_T1	2	2	ad1b3e0930556f163c90d18bc7a94dbc	0
Sed_2_2Ha_T1	2	2	801963b8accc842a500c0358e93b9e76	0
Sed_2_2Ha_T1	2	2	f38686ca8a0d144b6c82aab5efd03e6a	0
Sed_2_2Ha_T1	2	2	93f7fd5a730510ed380f45048174b533	0
Sed_2_2Ha_T1	2	2	c7117e4e768fc2179dfa9ec9ba4fd784	0
Sed_2_2Ha_T1	2	2	df5153945dbb9af41fa1dbecc00e0991	0
Sed_2_2Ha_T1	2	2	f376f6c939ae9225216b541016cd41b6	0
Sed_2_2Ha_T1	2	2	a4a3f7a41da36bd9427629839d5dad17	0
Sed_2_2Ha_T1	2	2	8ea37fe756fef5776709522ae91b96ca	0
Sed_2_2Ha_T1	2	2	1fcae42bc02c485a6f95be9a0eb49825	0
Sed_2_2Ha_T1	2	2	139e7d98faa6bbc874597192d3bf96a2	0
Sed_2_2Ha_T1	2	2	e1e750ec8cce102b79c032135f77dfe5	0
Sed_2_2Ha_T1	2	2	41f5a8246877b2f00ffea27f3c090893	0
Sed_2_2Ha_T1	2	2	8ea1d6333b7b42cd55811f01902479c1	0
Sed_2_2Ha_T1	2	2	25fd5024ea88d6babe3fc95328b30481	0
Sed_2_2Ha_T1	2	2	d16b3e655c1d274ea485de937defb37e	0
Sed_2_2Ha_T1	2	2	8e7363c2ffb10b282757d610aef3d29b	0
Sed_2_2Ha_T1	2	2	a0f70234e0298ddfc3cfa25e9211ad97	0
Sed_2_2Ha_T1	2	2	9fdea891501513d00f0884dea552b62e	0
Sed_2_2Ha_T1	2	2	7595442c008ffc2989874e103876dab9	0
Sed_2_2Ha_T1	2	2	73651b4e5a950ea10a5800d1bfb0eb4b	0
Sed_2_2Ha_T1	2	2	39dc1f23bd7bde17013292efcd7492b5	0
Sed_2_2Ha_T1	2	2	f8b4719473fb68d49f46280644b5a805	0
Sed_2_2Ha_T1	2	2	b2851e2653911a48daf2893b505e7f01	0
Sed_2_2Ha_T1	2	2	c08a6983a579b3d5a41ce25dc1159cf4	0
Sed_2_2Ha_T1	2	2	30d8d40154e01c38f3195edcf773852b	0
Sed_2_2Ha_T1	2	2	819f5f24a0273c0f3faffe59c4c8a299	0
Sed_2_2Ha_T1	2	2	74b9ad181aa094147a4e27c8b356aba1	0
Sed_2_2Ha_T1	2	2	76f9e48fd651794eb3ab8a332e4a9c76	0
Sed_2_2Ha_T1	2	2	b427312907e4fbf429c879395c596297	0
Sed_2_2Ha_T1	2	2	20575f97e5b0f0cb632d62487e553b87	0
Sed_2_2Ha_T1	2	2	0d90596901d9f741fcc7ab700193dca0	0
Sed_2_2Ha_T1	2	2	373e11d0f922a1de423458da42ce90f3	0
Sed_2_2Ha_T1	2	2	a4a8a014fe6de77ec636548f0f6c5550	0
Sed_2_2Ha_T1	2	2	36ab0e2c817aa0cb3f58260552f4e71f	0
Sed_2_2Ha_T1	2	2	c36b2dbdbcce0e76b8722af1ac96064b	0
Sed_2_2Ha_T1	2	2	71754b4ee074db5a507c1fc8e373aa49	0
Sed_2_2Ha_T1	2	2	824122be06289e8cb7401b8d70584d1b	3
Sed_2_2Ha_T1	2	2	ba70a491f7d3b155f3b98ab3ea1ab72a	0
Sed_2_2Ha_T1	2	2	f6cdf74cf2bb92012c2d2e97ba046192	0
Sed_2_2Ha_T1	2	2	7391e03963c5ed9dc57f45222043bd99	0
Sed_2_2Ha_T1	2	2	1a64057fd9d1e3a4e60ab995d0ad0e94	0
Sed_2_2Ha_T1	2	2	c6c2b0b51f872b976efd763947b0a933	0
Sed_2_2Ha_T1	2	2	0c2ed5662a7bbbc7c86ec2b1f420f54d	0
Sed_2_2Ha_T1	2	2	60bdc566fb7d598f5e56149d4ebc217d	0
Sed_2_2Ha_T1	2	2	dbdd94dc7eb9a0cfe7c3342fca314aa7	0
Sed_2_2Ha_T1	2	2	4c5915723d10e3fc536472a970bb619c	0
Sed_2_2Ha_T1	2	2	30df1fd4f1e9421d74c12e5d1136860d	0
Sed_2_2Ha_T1	2	2	8b0c2a6749996e2d6122b764ac0f972a	0
Sed_2_2Ha_T1	2	2	9429aec595cd874387001d9ededa0c61	0
Sed_2_2Ha_T1	2	2	49936175103757bcaf460a0bde1bfa17	0
Sed_2_2Ha_T1	2	2	a6111f8dd77f920c20f3a5c48319f307	0
Sed_2_2Ha_T1	2	2	568e2bd4f4f56cbf75a6f5f397c34af7	0
Sed_2_2Ha_T1	2	2	f22d1998cd7f0f2cf83c8b6fc32b2c70	0
Sed_2_2Ha_T1	2	2	003631178bce1be933d209d1272b6733	0
Sed_2_2Ha_T1	2	2	a7e47ec285d554e4734a3837b8afe83e	0
Sed_2_2Ha_T1	2	2	2b20e7f04d0ed851c6c593f195dfd386	0
Sed_2_2Ha_T1	2	2	878c7672e69ba7cbe25bf479cdd72e0a	0
Sed_2_2Ha_T1	2	2	1b9536c433811cca1e342310c0e16e02	0
Sed_2_2Ha_T1	2	2	1f04057576b4ef465bdded63c0a9818b	0
Sed_2_2Ha_T1	2	2	e3b428cb9744a5ab48defc8b40c8a75b	0
Sed_2_2Ha_T1	2	2	ac6d140dd2e669452ca19b49081f1c55	0
Sed_2_2Ha_T1	2	2	ad3579040decf6ecc773786cfba190ee	0
Sed_2_2Ha_T1	2	2	8e1d96e2b83997eed7d040342b8b73bd	0
Sed_2_2Ha_T1	2	2	194f0c3a174934d1dcbedb4fe1dc0dfc	0
Sed_2_2Ha_T1	2	2	e79795e600e362d84d35e51480af5bda	0
Sed_2_2Ha_T1	2	2	2cc7bfe29cddd782c81cbd4e4fc4a96f	0
Sed_2_2Ha_T1	2	2	89c3dd36273381dede14975f8023b93e	0
Sed_2_2Ha_T1	2	2	458343e9a6e372075398f626f5d4f62b	0
Sed_2_2Ha_T1	2	2	6ddf06dfa292954af66cb98ac6f13fb5	0
Sed_2_2Ha_T1	2	2	5518e16fa6629effe6d90e0c036c0523	0
Sed_2_2Ha_T1	2	2	7458abdf3a3feb366be504bff7beddbf	0
Sed_2_2Ha_T1	2	2	59919cf3b76deb994a0592d5954f1e07	0
Sed_2_2Ha_T1	2	2	b4c3da573af77ea8ff784f93e3e0e785	0
Sed_2_2Ha_T1	2	2	9f3e3d2105ad33f16cf395ef26e9d926	0
Sed_2_2Ha_T1	2	2	ef17101af6eb4ff8a7e88a14284b3ce3	0
Sed_2_2Ha_T1	2	2	83b1100923c27a92eb2d2c6cc9fb0a1d	0
Sed_2_2Ha_T1	2	2	24a063bf3973b7754d022aca0abb1360	0
Sed_2_2Ha_T1	2	2	057ccc3a1d34e7ac2c9aa46a2d84e323	2
Sed_2_2Ha_T1	2	2	ec99f6f84586b8869b5735ade437b16a	0
Sed_2_2Ha_T1	2	2	719a3b03ef8d0ea9e8aad626844581cb	0
Sed_2_2Ha_T1	2	2	864a826ad405bd484af8fca6b1ca5c2a	0
Sed_2_2Ha_T1	2	2	1541d807b519bd88faba6b3422a865d5	0
Sed_2_2Ha_T1	2	2	c306aa2cad82aae03a6f75a8220ded1f	0
Sed_2_2Ha_T1	2	2	84225ce3e0240be74adf7a02d4f7abaf	0
Sed_2_2Ha_T1	2	2	631779d9f0ff8a1b9226cd6da38e44c4	0
Sed_2_2Ha_T1	2	2	29234028d035672973f55a5146d1fa43	0
Sed_2_2Ha_T1	2	2	b4564773e8e23387f3953bea00c8e97f	0
Sed_2_2Ha_T1	2	2	235ca12d7be94ae0413aa74b520f1b51	0
Sed_2_2Ha_T1	2	2	3acef4493814c5618c5cb82150a8f1a3	0
Sed_2_2Ha_T1	2	2	354100bc666a1e08218b0a806607b037	0
Sed_2_2Ha_T1	2	2	a34de2785531f805a032e7354ff8a99f	0
Sed_2_2Ha_T1	2	2	4bbf75fb8ef68045e4e5798d4665801d	0
Sed_2_2Ha_T1	2	2	f9fe4a9c4bc4e528cd703241a0e0904e	0
Sed_2_2Ha_T1	2	2	a953f760c0c002cb90a9c6ed70a99edf	0
Sed_2_2Ha_T1	2	2	11b77c43a6ed7d7207874be458ca3056	0
Sed_2_2Ha_T1	2	2	147f9682f81df81171cad1caffecf8b9	0
Sed_2_2Ha_T1	2	2	6bf4c7b1a33ef3f63516e1c90b08d563	0
Sed_2_2Ha_T1	2	2	146b8641225ebdcd462baac311083022	0
Sed_2_2Ha_T1	2	2	b5d0a8dbd589aa093ed135128f18fe6f	0
Sed_2_2Ha_T1	2	2	97bc19b68f46907084f391d3dc70ca3d	1
Sed_2_2Ha_T1	2	2	a03aa1c8db0ca2060ad435c19fd6e058	0
Sed_2_2Ha_T1	2	2	cf4035705412a41dea1ff94faf57771b	0
Sed_2_2Ha_T1	2	2	3ddf8da8be261d9783a185d938132f70	0
Sed_2_2Ha_T1	2	2	807da98287412f2c88fe9b2ac18230cd	0
Sed_2_2Ha_T1	2	2	bf7a0d892890e28916abb518c43f0e61	0
Sed_2_2Ha_T1	2	2	63743f116790029adf105914fbfc5813	0
Sed_2_2Ha_T1	2	2	9863b5b1b61fc8b956a6780ca236d237	0
Sed_2_2Ha_T1	2	2	0d2ef5be499d60781f496cbcc882b082	0
Sed_2_2Ha_T1	2	2	72a75d1e5329c314ed241a0f2f6be2dc	0
Sed_2_2Ha_T1	2	2	f052cf3b3f199e30ed230aee609915dc	0
Sed_2_2Ha_T1	2	2	9b8699df6b14f24f2549f54e2fcf6277	0
Sed_2_2Ha_T1	2	2	b490ffd376a4093fdc02d1ac00c721ef	0
Sed_2_2Ha_T1	2	2	0baafd6abc5bca38c2086ebdfe79c8bc	0
Sed_2_2Ha_T1	2	2	f042f44222199e613d5a7628f5dc7426	0
Sed_2_2Ha_T1	2	2	4feeae6a0fb8b1104f2fa1d37211a7f9	0
Sed_2_2Ha_T1	2	2	4922b7c42b3f7dc66d5a40a88ff5a0d4	0
Sed_2_2Ha_T1	2	2	f02af24fabe95e5aee56e374210a5ccc	0
Sed_2_2Ha_T1	2	2	2892d8e0a3f1add5ecc0395b04f62dc6	0
Sed_2_2Ha_T1	2	2	01f70f79f01c54ee3657a134ad7f5f92	0
Sed_2_2Ha_T1	2	2	8ac123e53c58b19df82f410202d3bab1	0
Sed_2_2Ha_T1	2	2	c47c212aebcd7fe7a8f7275930a43eca	0
Sed_2_2Ha_T1	2	2	f7460ccafeec047e9d5913d15a1a788f	0
Sed_2_2Ha_T1	2	2	1f19d036bc70441b3da73180b0c56fb1	0
Sed_2_2Ha_T1	2	2	bfde974f8d106cae4928f9a019b086de	0
Sed_2_2Ha_T1	2	2	2fdfcf47413ac0f1b8e59baf029a37b7	0
Sed_2_2Ha_T1	2	2	abc89684359542784602a45156b99756	0
Sed_2_2Ha_T1	2	2	d747b1a8e154b1b016dae49bc76baea0	0
Sed_2_2Ha_T1	2	2	7705eb0705495809afed7469f00ba534	0
Sed_2_2Ha_T1	2	2	a9f3fafa45ee6b1000d8cbf11aa94363	0
Sed_2_2Ha_T1	2	2	aacc5a410a03acd1a16c10fdc58ad783	0
Sed_2_2Ha_T1	2	2	7762b23d1677e72a8760f936452e612e	0
Sed_2_2Ha_T1	2	2	a9b0c5423c5b550d780cd687fbdb83c7	0
Sed_2_2Ha_T1	2	2	e3b9534e02b1dee176076a758196f1b4	0
Sed_2_2Ha_T1	2	2	c5758c27f8cd4ca00c8d09eef5cf3552	0
Sed_2_2Ha_T1	2	2	8e150941080b1fbe91cbf82155c494b4	0
Sed_2_2Ha_T1	2	2	18510484faaf40d662a91401d71c049e	0
Sed_2_2Ha_T1	2	2	c8a4ff8dfe3d9817fc85af17be9cf6f0	0
Sed_2_2Ha_T1	2	2	6ce9352f11678af92e40abe318a94a27	0
Sed_2_2Ha_T1	2	2	193a16e5cee72b8c6f6ba49d07bf17d8	0
Sed_2_2Ha_T1	2	2	1c82ba994e5e20262e30ee1df2a06f77	0
Sed_2_2Ha_T1	2	2	e7cd65d10f87974a6e43e26868719c85	0
Sed_2_2Ha_T1	2	2	5a0a814e561dd26eac0b5753c1c288d2	0
Sed_2_2Ha_T1	2	2	6062a518ecc0a2cb0d04a79f183f3d1d	0
Sed_2_2Ha_T1	2	2	f8e31db14a54f0912c4bc21155634e7d	0
Sed_2_2Ha_T1	2	2	230d457cc6452d871dd470be8000f09e	0
Sed_2_2Ha_T1	2	2	af673431c46ec1b6cec0b7a653fc4b79	0
Sed_2_2Ha_T1	2	2	eb700f5c47e82d4ca7a784be1f1ddf8b	0
Sed_2_2Ha_T1	2	2	80b216d7db681e86e6ba6f8bc279ff8d	0
Sed_2_2Ha_T1	2	2	a982b4c2ff98e1ddedefdc7f341741e9	0
Sed_2_2Ha_T1	2	2	bfa5add16283384d58764f74a0f62b9d	0
Sed_2_2Ha_T1	2	2	e7245b181b1c20338de60a4775afc698	0
Sed_2_2Ha_T1	2	2	25d9dbc04dad01742d6fac40914c0e31	0
Sed_2_2Ha_T1	2	2	0fed64242b9cf2aac963b41db1ab4522	0
Sed_2_2Ha_T1	2	2	0ac5a1af149cf455ac893fc4dc400732	0
Sed_2_2Ha_T1	2	2	ca2852d1232b3749f7e795a7ea7a3179	0
Sed_2_2Ha_T1	2	2	3473515f21df98644f27cae523b51b08	0
Sed_2_2Ha_T1	2	2	05341b1bfa957eb1f8f9ed6a9d9b3a10	0
Sed_2_2Ha_T1	2	2	cc1aef151d132dcb5a7a92f31dc30a5c	0
Sed_2_2Ha_T1	2	2	b3da8441be9b79acbbaf16eac3790163	0
Sed_2_2Ha_T1	2	2	128f7ced711832d4ac97d0155808afaf	0
Sed_2_2Ha_T1	2	2	b41dc5b16aef8b2708ce7071bf8df686	2
Sed_2_2Ha_T1	2	2	1b229554d651d2da1b3d80135ce20c80	0
Sed_2_2Ha_T1	2	2	78fa7840e253a36e40082503df0e00a7	0
Sed_2_2Ha_T1	2	2	3ca59ada69b1cd8efb8a4866a865374b	0
Sed_2_2Ha_T1	2	2	02ab038260e0b56da440028c8ea9f6ef	0
Sed_2_2Ha_T1	2	2	cdbc507ff346d896f6d53cec61192c36	0
Sed_2_2Ha_T1	2	2	3506e5b764ac201a449998da4519bb61	0
Sed_2_2Ha_T1	2	2	a7576f0be775e4e63391abca84c56420	0
Sed_2_2Ha_T1	2	2	b644d24e92bc96941a091d8d18ba4c82	0
Sed_2_2Ha_T1	2	2	15af3a9c2261dd7a6fd22736c4a47986	0
Sed_2_2Ha_T1	2	2	309be20317caa0674979a03545b89b18	0
Sed_2_2Ha_T1	2	2	3d48081d3b939a18922054331a7fa354	0
Sed_2_2Ha_T1	2	2	3fb6c7fb2aff8231fb631124df218644	0
Sed_2_2Ha_T1	2	2	a1c8dfdb0dc45b587c7678f0e2ef2226	0
Sed_2_2Ha_T1	2	2	d475f3d6624734e481a9c80017afdfb5	0
Sed_2_2Ha_T1	2	2	618fde288d9e9f38710efeba3332535e	0
Sed_2_2Ha_T1	2	2	c3e29898378301b785839191086fb753	0
Sed_2_2Ha_T1	2	2	acd4bb5f01ce3cd9c651c57e386b2122	0
Sed_2_2Ha_T1	2	2	3a7fe11318a223c481b81628a2522fc5	0
Sed_2_2Ha_T1	2	2	1447a6dfced940813f7826b5d54c061a	0
Sed_2_2Ha_T1	2	2	2c6ed12541aa38105c3985d89e14f019	0
Sed_2_2Ha_T1	2	2	e5d307cfcab579fd27f9b91be8540f40	0
Sed_2_2Ha_T1	2	2	5ec6969c694bdb509c334bc4e1917a64	0
Sed_2_2Ha_T1	2	2	13dc4b2140982808f80568ce6720f32a	0
Sed_2_2Ha_T1	2	2	01d7930e197c06845c83b657f16d40ef	0
Sed_2_2Ha_T1	2	2	b62e1041c0aeb12627ac826e08255c4f	0
Sed_2_2Ha_T1	2	2	81b048fa608c75831cac42d6a994a7ad	0
Sed_2_2Ha_T1	2	2	1f439017679159537877df67cb8a156b	0
Sed_2_2Ha_T1	2	2	3ac950f3f411dfffb8b4ed08b5e715a1	0
Sed_2_2Ha_T1	2	2	4e151646d02b5a1ff9a78b5a076f9c29	0
Sed_2_2Ha_T1	2	2	96e4a5f5bcadbc891ac1c23367712813	0
Sed_2_2Ha_T1	2	2	07813d2f32775da7c8cf1383d24f7667	0
Sed_2_2Ha_T1	2	2	37100e63c95e9716347ce4b06fe8da52	0
Sed_2_2Ha_T1	2	2	e4def3d688a170209db5ae7ddb6d4bf6	0
Sed_2_2Ha_T1	2	2	49c7ec4f166533bf79b03369a480c240	0
Sed_2_2Ha_T1	2	2	9b02dc18eda51ed0170073b97577f290	0
Sed_2_2Ha_T1	2	2	b47d6f342fc73a9dbe36b18879ad3d27	0
Sed_2_2Ha_T1	2	2	7358d220543a3240da00247dcbd8a3b5	0
Sed_2_2Ha_T1	2	2	cf1ad1c7a0beda73352ac73f02d5c41d	0
Sed_2_2Ha_T1	2	2	cf5ee93d5a90308ae5377c879bac8654	0
Sed_2_2Ha_T1	2	2	bc71ac104d4602a661569e9f376d973a	0
Sed_2_2Ha_T1	2	2	9b01fa544c0d2b59e2286bf407ae25ed	0
Sed_2_2Ha_T1	2	2	ce588e01271758b0cd8ea19c88328c10	0
Sed_2_2Ha_T1	2	2	203c66aa2ac2134e272229baabd28f5a	0
Sed_2_2Ha_T1	2	2	727100855f6467702fe68a3a33ac7259	0
Sed_2_2Ha_T1	2	2	db0255498edc946959d42de56a5db99f	0
Sed_2_2Ha_T1	2	2	dc5cf8fe8f4378d3de0354070990baed	0
Sed_2_2Ha_T1	2	2	0c2ee59dc948ae4b626599f3ea150d1b	0
Sed_2_2Ha_T1	2	2	a29bc5dd6b05e91e35ba9abf86a7d721	0
Sed_2_2Ha_T1	2	2	02c51e534942896939bba9ce0a716969	0
Sed_2_2Ha_T1	2	2	39f2a829f0a0634689f83a333bda01d1	0
Sed_2_2Ha_T1	2	2	858d98f81c43536e2b03a35186dc8159	0
Sed_2_2Ha_T1	2	2	b0d3a1e57563210e418b4fea83cf88f0	0
Sed_2_2Ha_T1	2	2	5e33cc25d7c7255356748989d209ad7e	9
Sed_2_2Ha_T1	2	2	221f8d2f81794b5bb0745339f9117b83	0
Sed_2_2Ha_T1	2	2	fa6f8866f6452c1f038c8dccd9119de4	0
Sed_2_2Ha_T1	2	2	ac05dca4ec31c133e7a19569206c1232	1
Sed_2_2Ha_T1	2	2	4fd326a7db8bf7b72c8c1c36ebdc1b38	0
Sed_2_2Ha_T1	2	2	ab3a735fb5d9c6c37df20dc3cd2d1fda	0
Sed_2_2Ha_T1	2	2	a15ac386444200e379fc59d58d9e324f	0
Sed_2_2Ha_T1	2	2	2ff538027d6905e29a156528c4ee1c9d	0
Sed_2_2Ha_T1	2	2	dd89dd983f1fec034e47d2635b47d1e1	0
Sed_2_2Ha_T1	2	2	ac1e65fd832c5797eb56b1ebd705f54d	0
Sed_2_2Ha_T1	2	2	a96b74ad84171ff5b22d042c98c0e7b3	0
Sed_2_2Ha_T1	2	2	cf8455d735a9558e52f389d0a39f9cab	0
Sed_2_2Ha_T1	2	2	0f227a8015016bde6c9db33924bef8bb	0
Sed_2_2Ha_T1	2	2	2064b43d4f5d5fefb606331fee74c2a0	0
Sed_2_2Ha_T1	2	2	58a71afbcfcc6333b1bc6b82c9dcc265	0
Sed_2_2Ha_T1	2	2	d91722587cc405d9f7f2db2e0b1e82f4	0
Sed_2_2Ha_T1	2	2	4fce58c67c341048b8f1cd50143bc784	0
Sed_2_2Ha_T1	2	2	928f1c005470746c57780fef9ea58a1b	0
Sed_2_2Ha_T1	2	2	c9c7df73f8b15a8b5d792032a335586d	0
Sed_2_2Ha_T1	2	2	f0ecb246ddf51cb2bd2747ee8e21bc3f	0
Sed_2_2Ha_T1	2	2	fc7b9032f6895c82f9501fd71d7c5473	0
Sed_2_2Ha_T1	2	2	588471284446fd63c29008abd026b230	0
Sed_2_2Ha_T1	2	2	5167b3e50b5b0033e98844486bf242fe	0
Sed_2_2Ha_T1	2	2	f9ea3603fdb10efb073926c26ba99037	0
Sed_2_2Ha_T1	2	2	b104eff3ab1451dc26f95c761bac6f0e	0
Sed_2_2Ha_T1	2	2	21bb7492b224cb1de346c77d8f230ec2	0
Sed_2_2Ha_T1	2	2	718f514434324e0c9fefd7668e704b00	0
Sed_2_2Ha_T1	2	2	71cf44827d488fc3374815f4bebc6c9b	0
Sed_2_2Ha_T1	2	2	5cd8406ffb6512adbf780f627fb94de5	0
Sed_2_2Ha_T1	2	2	8aedb0b90a04c2ea91dcdfaaaca5d996	0
Sed_2_2Ha_T1	2	2	a75031e18ba595cec3760ef0fc35288c	0
Sed_2_2Ha_T1	2	2	5311892718a28d85ab7a81cec4ca8382	0
Sed_2_2Ha_T1	2	2	4029d465c5b265ef683f3ace709cf7d2	0
Sed_2_2Ha_T1	2	2	659dc77016a418da5c0ce6b26d1c5a1a	0
Sed_2_2Ha_T1	2	2	35fafdf596037b8fc77a10bd0913130e	0
Sed_2_2Ha_T1	2	2	deafdc03f61132e7c261f87213e52c5d	0
Sed_2_2Ha_T1	2	2	1d2248ba2c5429deb61905aa794ae75b	0
Sed_2_2Ha_T1	2	2	6c9c7b064fea62bd50d758e93f41ed37	0
Sed_2_2Ha_T1	2	2	c473d0db0219f06ed4f2332e9b97db75	0
Sed_2_2Ha_T1	2	2	91f6b9e4d988af691cd98e22b07692d2	0
Sed_2_2Ha_T1	2	2	a9ebd39140f43f62c85dc3909a1fcfe7	0
Sed_2_2Ha_T1	2	2	e354b6bedd45648678f43246efa8b63a	0
Sed_2_2Ha_T1	2	2	fcbddfa65061f42b9b11fcb181b6d311	0
Sed_2_2Ha_T1	2	2	8dfdbf195583a2fa48756a9161853358	0
Sed_2_2Ha_T1	2	2	af239d7191ff4904f7ca481d0d619d4f	0
Sed_2_2Ha_T1	2	2	91b5188857fc6a8422946792de08e9ff	5
Sed_2_2Ha_T1	2	2	7a436aed4cc52aef0c3a4d7f64b6179f	0
Sed_2_2Ha_T1	2	2	45ed5e090d97a5f8a20704c9f1d04338	0
Sed_2_2Ha_T1	2	2	d9351514abc0b6d4ed67e006bbf9854b	0
Sed_2_2Ha_T1	2	2	feeecb8cc45081563f0ef5270287b517	0
Sed_2_2Ha_T1	2	2	18c1cced31332b803a1bb81d216eb6e4	0
Sed_2_2Ha_T1	2	2	a6d58313239bee15f3dd5ef641b61ed4	0
Sed_2_2Ha_T1	2	2	aebe8589376484f0529e8c1ec3086b1d	0
Sed_2_2Ha_T1	2	2	187dfb98bc455b7dbe45dd68b37ea7a1	0
Sed_2_2Ha_T1	2	2	89487cb5c4ca0f0616e3d6c36c7be2a9	0
Sed_2_2Ha_T1	2	2	ecf6fca5e1778b276bcb6126814ecd8a	0
Sed_2_2Ha_T1	2	2	d8e4c2802e91b5e2fbb5aa4ca77a2a89	0
Sed_2_2Ha_T1	2	2	59e768821173e453e820ab39d43d9fd9	0
Sed_2_2Ha_T1	2	2	aacc0d67a4d6d3be328b5159f239602f	0
Sed_2_2Ha_T1	2	2	6a1da03597b6ac00330e0d4f9e92a5d5	0
Sed_2_2Ha_T1	2	2	f1bd92f7b9df33f0d0880e59edc25ab2	0
Sed_2_2Ha_T1	2	2	2d89033dbb9be7d0ba33d103e476f9dd	0
Sed_2_2Ha_T1	2	2	58c178a69809994d8ad02ed45d44dd21	0
Sed_2_2Ha_T1	2	2	5be83d09e8a51c3e25c9c13a3e16ca3c	0
Sed_2_2Ha_T1	2	2	a662dbe64ec6a5e54e3a677283b4460a	0
Sed_2_2Ha_T1	2	2	30bc2af36473a2ab8e0d1f3c941f5eaf	0
Sed_2_2Ha_T1	2	2	afe6235e83342cbcccd152edfd158d44	0
Sed_2_2Ha_T1	2	2	6c359e567750d1fcd6c3d98166f0fdcc	0
Sed_2_2Ha_T1	2	2	637a8fdda96ad4ee177da4c14bca6aa6	0
Sed_2_2Ha_T1	2	2	3f8b2478f531c7de2d6b7e01e75b76cf	2
Sed_2_2Ha_T1	2	2	a0513ad49ed39382dc2d29093c9fc8fd	0
Sed_2_2Ha_T1	2	2	783fb45dd973bc5bee38e34dd4a28260	0
Sed_2_2Ha_T1	2	2	b357b7ab44f1b8b2fabfcf9d35d8afc7	0
Sed_2_2Ha_T1	2	2	4ba6aeb2d8f9877b0b96fd9628c7c8ea	0
Sed_2_2Ha_T1	2	2	90bd4733ee5a5e971f4c348f41717abf	0
Sed_2_2Ha_T1	2	2	5341b27a643cc80de3be1f3be35ce683	0
Sed_2_2Ha_T1	2	2	980456cbed7eab8360bf080f0d2c7a0c	1
Sed_2_2Ha_T1	2	2	d28946974e298b5ae30d54e9070e78b6	0
Sed_2_2Ha_T1	2	2	83c923e8a7ceaa4b85bc59e00cc6fd2a	0
Sed_2_2Ha_T1	2	2	05c4c1c21af9739fe6a34a3e9fac92ec	0
Sed_2_2Ha_T1	2	2	be6c7f5a88dc196ace377ac56d51e749	0
Sed_2_2Ha_T1	2	2	1cc58f57cc61e20316407ede047340f3	0
Sed_2_2Ha_T1	2	2	bef4c95fa50fcd7e7980b734c70d570d	0
Sed_2_2Ha_T1	2	2	ede6a6877de2363e13c60626ff66e959	0
Sed_2_2Ha_T1	2	2	ec1f94569e6f7e8e37b98f822d927ff1	0
Sed_2_2Ha_T1	2	2	931876977ed6e1190e27e77e2b8a2bfd	0
Sed_2_2Ha_T1	2	2	0b3a3c807837c957c6c0d86639b629c8	0
Sed_2_2Ha_T1	2	2	e56dbed6cf945d3ee441c10399607847	0
Sed_2_2Ha_T1	2	2	ad4b05121dfbe5adb17a9cc729947495	0
Sed_2_2Ha_T1	2	2	26c70f5b7cec435d38ef9c407de91ffa	0
Sed_2_2Ha_T1	2	2	4caac775f771e6e66eb3d95778b56fa5	0
Sed_2_2Ha_T1	2	2	41b09aed1402d896a048f14dc684d053	0
Sed_2_2Ha_T1	2	2	87ced29342809b2367fd9b9b8b87610a	0
Sed_2_2Ha_T1	2	2	5e317309f4208f98a8895875cb8c1506	0
Sed_2_2Ha_T1	2	2	4c1dd45bdbfe1d335b5c949456046063	0
Sed_2_2Ha_T1	2	2	6d734d2de9f4316c1e1e4113a2118e51	0
Sed_2_2Ha_T1	2	2	8e57ecb9ff60a730278057aaab82a36d	0
Sed_2_2Ha_T1	2	2	1681ec91bac52ad7d8ca7b53242dca1f	0
Sed_2_2Ha_T1	2	2	c3ddbef74672d3cd8bf43acac7094ac7	0
Sed_2_2Ha_T1	2	2	cdfbcb2a424837712b5a97ddb1728f64	0
Sed_2_2Ha_T1	2	2	869f92fe65a73e3a98443edac16df40b	0
Sed_2_2Ha_T1	2	2	a9c013cd69f1d49911831e9ac75d21e5	0
Sed_2_2Ha_T1	2	2	97534cb7960b5ba0b2f9f4cb43eedafc	0
Sed_2_2Ha_T1	2	2	9fb2de5624d89194374d8a2c8d3e6efc	0
Sed_2_2Ha_T1	2	2	b73f60807f16a5fbaed26a6231865878	0
Sed_2_2Ha_T1	2	2	72fea707c050001fdf6761cd31ad126c	0
Sed_2_2Ha_T1	2	2	fabaade9ed7da2e38f9426bcceecd8cd	0
Sed_2_2Ha_T1	2	2	19a7be26db3c1354d808da14724f8428	0
Sed_2_2Ha_T1	2	2	4c3a3a4b774e0c52fe76499de3fc614e	0
Sed_2_2Ha_T1	2	2	e640abf30a64f0f57347cf35883affae	0
Sed_2_2Ha_T1	2	2	3dcebe66c1e559de8b2d2e9883c363c6	0
Sed_2_2Ha_T1	2	2	7617093573adf3764417285a66f0f555	0
Sed_2_2Ha_T1	2	2	708ede7f38691f262b45821922897a98	0
Sed_2_2Ha_T1	2	2	4e2884fb66300072fde8c7c0c9d78dde	0
Sed_2_2Ha_T1	2	2	4ac798add855a2251dd50c975ff5d589	0
Sed_2_2Ha_T1	2	2	a27f0f31ebd7e9980e7bf82619c898bd	0
Sed_2_2Ha_T1	2	2	f3b0aa0d139af26f7b0b2d44add36b6b	0
Sed_2_2Ha_T1	2	2	49cd78f6009c03d83ed4ee5b13fa6d28	0
Sed_2_2Ha_T1	2	2	cc34dcf76cd293c831bfbafee2f066e6	0
Sed_2_2Ha_T1	2	2	e19e9ca5c5df5f71319b03d2a00eb7a2	0
Sed_2_2Ha_T1	2	2	5f48d760bdafd74c73c06d74ec61e679	0
Sed_2_2Ha_T1	2	2	c8a922a53e969e916ac42e8b80b3b4f1	0
Sed_2_2Ha_T1	2	2	aeb94a0fa761bc6197462da26937246a	0
Sed_2_2Ha_T1	2	2	d0ee9daf1cd63fcdf04dad17cc684751	0
Sed_2_2Ha_T1	2	2	f3c59829294d7c4cb6f8bc89db894c3d	0
Sed_2_2Ha_T1	2	2	bd296ccb9b62508001a8556eeb2c4d6e	2
Sed_2_2Ha_T1	2	2	df8b879846186e2ca27ee21198b7b518	0
Sed_2_2Ha_T1	2	2	573b882a7a2fb7c1d1cd581b203f112b	0
Sed_2_2Ha_T1	2	2	666814dc75372de88d451aa044464af6	0
Sed_2_2Ha_T1	2	2	a83ac7abf73bd92d20ffc3da4212904f	0
Sed_2_2Ha_T1	2	2	fef24166f4a27d0ce18713050cefc7ef	0
Sed_2_2Ha_T1	2	2	6c2032a75374663b21b7de902e799e5c	0
Sed_2_2Ha_T1	2	2	36c42f2a18d344905ed2763414536769	0
Sed_2_2Ha_T1	2	2	bebe7009077ac3d09d2323f7ee8c4385	0
Sed_2_2Ha_T1	2	2	d3ab99cc2c1849c7afaeac6d4229c32e	0
Sed_2_2Ha_T1	2	2	5e37894ff93eaa1c10869e321bc8c802	0
Sed_2_2Ha_T1	2	2	9fe7f1becc03ba7ce575d608e53eeaae	0
Sed_2_2Ha_T1	2	2	47ac3e9bfbf704befe27fd29b7d5648f	5
Sed_2_2Ha_T1	2	2	ed0b28e22f4c4c17ec3505398882de81	0
Sed_2_2Ha_T1	2	2	44938f8714a2471909fb409f7821593c	0
Sed_2_2Ha_T1	2	2	3f53c95b3af52e2418c272beda614614	0
Sed_2_2Ha_T1	2	2	7f89eb7f4397dfc3fb50606f17a584f7	0
Sed_2_2Ha_T1	2	2	b10a137ddbf1918aec36a8e2d9e57139	0
Sed_2_2Ha_T1	2	2	2bb68970be7ae5d2f106eb8b5eaf9f75	0
Sed_2_2Ha_T1	2	2	d7aa12e050862f05dd912589b49f63eb	0
Sed_2_2Ha_T1	2	2	179d17f895947d37c30690563a5728f2	0
Sed_2_2Ha_T1	2	2	886a1d70a5d13e352d7dfeb4cf994f2e	0
Sed_2_2Ha_T1	2	2	fd2fc597bae9064b06567d8df16a64ee	2
Sed_2_2Ha_T1	2	2	43fbadf02308afb4766f0f43fe030f70	0
Sed_2_2Ha_T1	2	2	3771b0e1f7a7390cceec2d8f403fbeb3	0
Sed_2_2Ha_T1	2	2	faa35486830b1319b79c20754105c161	0
Sed_2_2Ha_T1	2	2	522aa25b36d02034cbfbb40510134656	0
Sed_2_2Ha_T1	2	2	3929d6b550d7306d9ae334ed97f95576	0
Sed_2_2Ha_T1	2	2	e7f66ac201b3517ac5fc424536da3ee8	0
Sed_2_2Ha_T1	2	2	39a67286e0fec0f4257af88e41324177	0
Sed_2_2Ha_T1	2	2	c2665dca671e309cbda4b5ef2cb94bed	0
Sed_2_2Ha_T1	2	2	ca6a16e067f7c012ba6f280e901d8cc0	0
Sed_2_2Ha_T1	2	2	988ec6db2330896ab041ce2c951a0610	0
Sed_2_2Ha_T1	2	2	b16d9b4a4d7dac59bd5638a12a6c08b4	0
Sed_2_2Ha_T1	2	2	d044e7b9a310f63b72f1a620ea68149c	0
Sed_2_2Ha_T1	2	2	2a2a0b827121709e6042fac857f00b65	0
Sed_2_2Ha_T1	2	2	1317463c596aaa6201be433351bfff5c	0
Sed_2_2Ha_T1	2	2	a9ed470b3ef2bba8c26bfcabbc915a06	0
Sed_2_2Ha_T1	2	2	f562976668c7e23de0692f81463d1e2d	0
Sed_2_2Ha_T1	2	2	d345ef38162e1320079a9e6e4f682874	0
Sed_2_2Ha_T1	2	2	fb36176051eda2827fc70bf0e8287af7	0
Sed_2_2Ha_T1	2	2	5095e99b1de12970da771c7e76e66c14	0
Sed_2_2Ha_T1	2	2	fddffccbd3c7c0d040a9abe1a913f203	0
Sed_2_2Ha_T1	2	2	ba082ad2a500eec4c5166bd52382f4cc	0
Sed_2_2Ha_T1	2	2	2f87ed1a5aef347584461a3e47b551d8	0
Sed_2_2Ha_T1	2	2	bf00bf9bc06c066e457ef1dd5626350b	0
Sed_2_2Ha_T1	2	2	a618d467f4913270b87a5dfcb8caa697	0
Sed_2_2Ha_T1	2	2	32a9474bd5008aa03647da0e298a395a	0
Sed_2_2Ha_T1	2	2	93079427f0888d887ec316f4c126e9fe	0
Sed_2_2Ha_T1	2	2	0762192d2bb9da875f91fba1789fd5dc	0
Sed_2_2Ha_T1	2	2	f61afcefb2ae2683381367d015dab130	6
Sed_2_2Ha_T1	2	2	4215f17b41e3a2a225397f922b98ee16	0
Sed_2_2Ha_T1	2	2	b66d3aec832e3ace46a757101f4989ff	0
Sed_2_2Ha_T1	2	2	6eb76b356fe667e43b0e37f532a3fca5	0
Sed_2_2Ha_T1	2	2	79ed21c70b462acf3f820ccd5db1994a	0
Sed_2_2Ha_T1	2	2	084ad9da42bf023965a5bc052ed83996	0
Sed_2_2Ha_T1	2	2	c1ba4708ac3ced4ca52392d21049e6e8	0
Sed_2_2Ha_T1	2	2	ec18998c2b9796250c51e48104f43b50	1
Sed_2_2Ha_T1	2	2	e81a8c2245c45b43ba1f97983252db1c	0
Sed_2_2Ha_T1	2	2	4eabc7a8853cc07561b10630ce22febd	0
Sed_2_2Ha_T1	2	2	c1698358de1f2e37e791ec184b1b4201	0
Sed_2_2Ha_T1	2	2	ad81a4510dc4ca2ff12ebf7bf4f54fe3	0
Sed_2_2Ha_T1	2	2	57bae5192b08f3742bc187f42da61da4	0
Sed_2_2Ha_T1	2	2	9902bd164e5dbb040ce6a384ccd80ce9	0
Sed_2_2Ha_T1	2	2	65a60ecd1c1cd2d01be1c51a89832496	0
Sed_2_2Ha_T1	2	2	283bea7dcb09167e4ab7f276189bf08c	0
Sed_2_2Ha_T1	2	2	fb80aca1b819f7775ad21b0296db01cd	0
Sed_2_2Ha_T1	2	2	3a5628b4d2676640b1e04f1d0599c449	0
Sed_2_2Ha_T1	2	2	60b7e12260765ffd7eb270775472f60e	0
Sed_2_2Ha_T1	2	2	687b59b14b26905eb3e6575f2765e8e0	0
Sed_2_2Ha_T1	2	2	789676d983706f7b93d3bad6c5f8ac05	0
Sed_2_2Ha_T1	2	2	b7625d563855ad60844872518f71ed84	0
Sed_2_2Ha_T1	2	2	e226d87f55239fda0a9a0c00545319c6	0
Sed_2_2Ha_T1	2	2	0eb14253e9efeaa1bab2d58d4b52c58a	0
Sed_2_2Ha_T1	2	2	f60ce07ee54047f301ba291d5fa26288	0
Sed_2_2Ha_T1	2	2	4eacdfc9c45b6a21ddd1185d47bad482	0
Sed_2_2Ha_T1	2	2	d347a779c9de925b14a7112f90867083	0
Sed_2_2Ha_T1	2	2	e2cc93d61ad6e78029df24008bb1f238	0
Sed_2_2Ha_T1	2	2	ae0ffaf8dc14a498b518d09c757c0850	0
Sed_2_2Ha_T1	2	2	59183449aff7af59f7031fce03dde215	0
Sed_2_2Ha_T1	2	2	74b1ce67897fb4d159d0e044e2e3c93e	0
Sed_2_2Ha_T1	2	2	433def31faae6d49e13fa4a1c8e6774e	0
Sed_2_2Ha_T1	2	2	4516678fe992e12b9fa91361196b2ffb	0
Sed_2_2Ha_T1	2	2	7a123bfee30edd52e6aeb41b41f72bb1	6
Sed_2_2Ha_T1	2	2	99ec2c66919a5c6800fddb0ed9afca55	0
Sed_2_2Ha_T1	2	2	39d7ad078f1ca6fa98d87daec9bf4814	0
Sed_2_2Ha_T1	2	2	ca272a39459f16d387c2dca0a3557764	0
Sed_2_2Ha_T1	2	2	31607317585d87b692a014820456c708	0
Sed_2_2Ha_T1	2	2	2d168b4797a9b0f45388997d72196d5b	0
Sed_2_2Ha_T1	2	2	60c1b0562a6916d31f1ccf583abf745e	0
Sed_2_2Ha_T1	2	2	0c1e36d92be7a594337c967ad0ebb810	0
Sed_2_2Ha_T1	2	2	6b1bb3894309edf07c0c7506e3628399	0
Sed_2_2Ha_T1	2	2	059cb069dcf3462839c5eb6c1d2ef525	0
Sed_2_2Ha_T1	2	2	fc00137d13b530073bbff17da0960d94	10
Sed_2_2Ha_T1	2	2	db442d5c33bdfd06073792b0762d3ee2	0
Sed_2_2Ha_T1	2	2	b959b04d57a6da753e59c0ab02e41c71	1
Sed_2_2Ha_T1	2	2	8bd2e46fe89e06d336c835b31e12e838	0
Sed_2_2Ha_T1	2	2	5a1e302fbed2ad0ec8f8b596ebba1cb3	0
Sed_2_2Ha_T1	2	2	67129d77f849454e5e71f45ac8092a5e	0
Sed_2_2Ha_T1	2	2	1414d0712d016726964d47c416fd5482	0
Sed_2_2Ha_T1	2	2	bd92560fce4c2472087306f681d9899c	0
Sed_2_2Ha_T1	2	2	e7e8093bb30fa8616dbb6348f661e44d	0
Sed_2_2Ha_T1	2	2	cb90caabb7aa1a7f3cfda48af62e8798	0
Sed_2_2Ha_T1	2	2	ff764e8a629bdfaeb89f4c5c8786e1c2	0
Sed_2_2Ha_T1	2	2	32d26efd4a70771f8d63ee7f5c93807f	0
Sed_2_2Ha_T1	2	2	4156c36810c9fdb554d6e92300ed5cd6	0
Sed_2_2Ha_T1	2	2	7287baa78387b2f9dde981398f0c75dc	0
Sed_2_2Ha_T1	2	2	f928be73c938e87a2dcf646e9e3377fe	0
Sed_2_2Ha_T1	2	2	31a9caa7c6c9e56b5d391d34029662c2	0
Sed_2_2Ha_T1	2	2	ba8f365382d482bea46b76e92aec853a	0
Sed_2_2Ha_T1	2	2	b773d80e07fc97a6e0e45090a30cdd87	0
Sed_2_2Ha_T1	2	2	8220446e71e50fe32756e7cff569a2a2	0
Sed_2_2Ha_T1	2	2	b4811909801a8548572f830094419208	0
Sed_2_2Ha_T1	2	2	0ea043b4f7f5bfa10936dc33c70fbee5	4
Sed_2_2Ha_T1	2	2	aac71eb18dc619f851af45dbca147926	0
Sed_2_2Ha_T1	2	2	3a6b564446c7625694986da4bca9f907	0
Sed_2_2Ha_T1	2	2	7742506138eb7425d13e8aa021ed14a6	0
Sed_2_2Ha_T1	2	2	24d637285683839390f062656096f2e9	0
Sed_2_2Ha_T1	2	2	609d5688d605bf0a3fc47c22cd4075f2	0
Sed_2_2Ha_T1	2	2	b0ea0de8e85bb137f00e5f51dd4770e5	0
Sed_2_2Ha_T1	2	2	c716ef9c321defd1b86bfaa2d879d496	0
Sed_2_2Ha_T1	2	2	298f4a892a4f50c02ba60b9e2b5dc6b8	0
Sed_2_2Ha_T1	2	2	d44f2d22846a58ce8374421c35fd3b03	0
Sed_2_2Ha_T1	2	2	b3aecc5ed731c628b782b25502731481	0
Sed_2_2Ha_T1	2	2	540cf8ebf555eb835db78fb90e31e3fd	0
Sed_2_2Ha_T1	2	2	738956624c5c8fc35312d847dfb724e3	1
Sed_2_2Ha_T1	2	2	ba3bb11dbd5fff81a66053e932eacbc7	0
Sed_2_2Ha_T1	2	2	0edb08350a4a0fbdd33c33593f87716f	0
Sed_2_2Ha_T1	2	2	6aee42c084628165206b255796c90ce0	0
Sed_2_2Ha_T1	2	2	c660884be5808f5e85029ac766811498	0
Sed_2_2Ha_T1	2	2	25363b0b8aaca21b18933a281c541042	0
Sed_2_2Ha_T1	2	2	3972bcf9227bb41282c28c33c6f31471	0
[truncated: 206,561+ more rows]

## Sheet: Figure 3d
Sample ID	Cage	Holothuria atra (#)	ESV Identifier	Count
Sed_2_2Ha_T2	2	2	c07095cad25efb7db59ea6281bad6a97	0
Sed_2_2Ha_T2	2	2	5b086dd8ba8a725f222f96a59e522c7a	0
Sed_2_2Ha_T2	2	2	eed4c2be9ac261da61f91b1604c5fe7f	0
Sed_2_2Ha_T2	2	2	74b0a05119b8fa3a44458fc131e73002	0
Sed_2_2Ha_T2	2	2	2843a5a913e4559532479b514cc6195a	0
Sed_2_2Ha_T2	2	2	a632d2e28f4af83e17fce5e2c6499a20	0
Sed_2_2Ha_T2	2	2	6a46b4fc5e8e6b69fc49e31d69223f9e	0
Sed_2_2Ha_T2	2	2	0fdd743469c78382b63465a5cfc08fde	0
Sed_2_2Ha_T2	2	2	915233910730c2cee39e76fa08c4eb4b	0
Sed_2_2Ha_T2	2	2	1ea0780f66fe8880c59d9b17ff7bad18	0
Sed_2_2Ha_T2	2	2	746d9fbebfe1ce84d2eaa7664354aa73	0
Sed_2_2Ha_T2	2	2	46e5caf6c0438250c022cb28b11cb004	0
Sed_2_2Ha_T2	2	2	552a47f93957d5c0229a6fd5b9ff0818	0
Sed_2_2Ha_T2	2	2	1d2964f6fcaebe73f03ee2be26c3841d	0
Sed_2_2Ha_T2	2	2	4c91d97a911eaed1a44f9799bc01e076	0
Sed_2_2Ha_T2	2	2	1d79b834dd6e7c9a6ba40e72a412fa13	0
Sed_2_2Ha_T2	2	2	24a80d8d4d9366a3783d5f27540d5aff	0
Sed_2_2Ha_T2	2	2	58470c1a165e2e8635748d9b338bc1ec	0
Sed_2_2Ha_T2	2	2	fd8067875e934d3ab9a39df01ce105f5	0
Sed_2_2Ha_T2	2	2	d162cb7c1e74a24f22ced904c0cc49e1	0
Sed_2_2Ha_T2	2	2	7cffa5d5941b782e232eb91ce00970dc	3
Sed_2_2Ha_T2	2	2	ad92c22104d085e149f73aeac0a4418e	0
Sed_2_2Ha_T2	2	2	eececa5149fc17187fae6c946e56d369	0
Sed_2_2Ha_T2	2	2	cb798ca19045444758ca7e72a03629bc	0
Sed_2_2Ha_T2	2	2	23427db63d24dbddf96601fc173a5c9c	0
Sed_2_2Ha_T2	2	2	6b15e96a24e64a801f6dcfa6f80c85e1	0
Sed_2_2Ha_T2	2	2	934d810d4aea02aefd001f3e4fd28c08	0
Sed_2_2Ha_T2	2	2	f301b98b89d5a7374f11b42e5073b3e9	0
Sed_2_2Ha_T2	2	2	ad957b52288d1b472f89ba38a1a940d0	0
Sed_2_2Ha_T2	2	2	21fa678d8eb8cad939ba19513f4d9312	0
Sed_2_2Ha_T2	2	2	c650547394cdf55bf6f654b956e963fd	0
Sed_2_2Ha_T2	2	2	2d63379730f73219a42dbc5ce5083ba4	0
Sed_2_2Ha_T2	2	2	0197a5d1b7ba6c498f72120511c4818f	0
Sed_2_2Ha_T2	2	2	0c948a194d03d268cb3e11a1c9bbd2f9	0
Sed_2_2Ha_T2	2	2	958e2b48533591cc08b13f44373d73d9	0
Sed_2_2Ha_T2	2	2	18fcc75f2896e9c12f68ea02a47ee775	0
Sed_2_2Ha_T2	2	2	5d0d2b6a121369cac163a5f994712446	0
Sed_2_2Ha_T2	2	2	ec4a55398b0ca2762944e8bfd6d16e1c	0
Sed_2_2Ha_T2	2	2	f6421feae77758965536f8686c67c4c9	0
Sed_2_2Ha_T2	2	2	fde47b800474e3248d02f26928140575	0
Sed_2_2Ha_T2	2	2	c430861f9d88f54ea87f92ee154a4f59	0
Sed_2_2Ha_T2	2	2	db01d2e6900e5783c905a59368b80e44	0
Sed_2_2Ha_T2	2	2	41a6a91be42cfe95613d1406244918eb	0
Sed_2_2Ha_T2	2	2	04589ae471a1726993aa2ed9f148d664	0
Sed_2_2Ha_T2	2	2	3efc6c398690d655612f39470d2371d2	0
Sed_2_2Ha_T2	2	2	19f497e30174c4afd759331a70615a8f	0
Sed_2_2Ha_T2	2	2	462023d8055bdf10640c6d2778a3d564	2
Sed_2_2Ha_T2	2	2	130b5bee6ce7a95f07c49e669f35fe66	0
Sed_2_2Ha_T2	2	2	54eaabd3d2eadd7d7b52a241085a4fd3	0
Sed_2_2Ha_T2	2	2	36dda8a6c04b8771d3e3dfade2cae99d	0
Sed_2_2Ha_T2	2	2	8279cf7c05668f5c82c5483910d3caeb	0
Sed_2_2Ha_T2	2	2	099c33212b7f53b18e5f299662c1bd46	0
Sed_2_2Ha_T2	2	2	8b50efdb2cbcd18db6bb861ccc7f1dbc	0
Sed_2_2Ha_T2	2	2	ec11b33430c242bb2d90443618367f58	0
Sed_2_2Ha_T2	2	2	18367828a448c053eb978f9777f9ea62	0
Sed_2_2Ha_T2	2	2	bff8c90426e8bfd1c0b429185a4f3015	0
Sed_2_2Ha_T2	2	2	69bf1c834f2910fcb7f4752573ce894d	0
Sed_2_2Ha_T2	2	2	91c9f4c59d006147ef8951d1041eb865	0
Sed_2_2Ha_T2	2	2	e02447bd1399a8fa1d74215d0e26e057	0
Sed_2_2Ha_T2	2	2	2ad790422da0c2341eee5c0d0a01ced9	0
Sed_2_2Ha_T2	2	2	469fbd5204a47fff7e8fab7e749b3823	0
Sed_2_2Ha_T2	2	2	4e52f5c6f45ffec940ccdd50a1faff5e	0
Sed_2_2Ha_T2	2	2	950d74f48a9985921ceeedaf92190c72	0
Sed_2_2Ha_T2	2	2	af209a9fc379a26c7b9a0c4bef503d9d	1
Sed_2_2Ha_T2	2	2	e8aed65a92a49b55a552c70c751206b5	0
Sed_2_2Ha_T2	2	2	c9fc077371fd4b2cdadce7cfd8a2f1f1	0
Sed_2_2Ha_T2	2	2	c1e5c955f2d5a2dbc51924b40b2383d5	0
Sed_2_2Ha_T2	2	2	5f5ef527564b4fb5896065dbf561b678	16
Sed_2_2Ha_T2	2	2	77d163abd0272149e5a89ae29e75b8d9	0
Sed_2_2Ha_T2	2	2	49c25f1bf8d1ba0866ef4bb36f61ac84	4
Sed_2_2Ha_T2	2	2	9d30ae9f30ed6a27cd91119b3e238821	0
Sed_2_2Ha_T2	2	2	b8475c84f79ae986fbb6b7690e0e6daa	0
Sed_2_2Ha_T2	2	2	0d955ac792f6c74cea7f9996db734216	0
Sed_2_2Ha_T2	2	2	f641ca1b7d895c26c601121ee6029497	0
Sed_2_2Ha_T2	2	2	13cf287ecc20d9c130e23742e433103e	0
Sed_2_2Ha_T2	2	2	52e84cf036b1b53159800994072d98ab	0
Sed_2_2Ha_T2	2	2	5e0584c36ea20715e25f5b4ce7529bb9	0
Sed_2_2Ha_T2	2	2	417b54843b86b96a7c562f76868fbd20	0
Sed_2_2Ha_T2	2	2	806f927f59ca8abbc50c4228809d917e	0
Sed_2_2Ha_T2	2	2	c52f1603752b47e8da57504c9a8ba41e	0
Sed_2_2Ha_T2	2	2	17b79f7ead0b38ec3dc08a53aea04700	0
Sed_2_2Ha_T2	2	2	6486fbd01a99d34c088f2f9bffe595d1	0
Sed_2_2Ha_T2	2	2	8d20bc89bb28d22239615c582de9e883	0
Sed_2_2Ha_T2	2	2	39ce25447e74fe75217f647e3b2e6d18	0
Sed_2_2Ha_T2	2	2	581348e01d7697f4181ed4b031a7065c	0
Sed_2_2Ha_T2	2	2	2be4f3e47f7cec5aa519a20ea436db94	0
Sed_2_2Ha_T2	2	2	2cc84e8832d676eafa4c9da940ff6e20	0
Sed_2_2Ha_T2	2	2	58a8352868f874f343c133851feff496	0
Sed_2_2Ha_T2	2	2	4417bf86e315a0763971263c9d61f883	0
Sed_2_2Ha_T2	2	2	9a1e0e982b75a9d78d28c758a002a43d	0
Sed_2_2Ha_T2	2	2	b3dd6189c11a20d7f11b24bde8257028	0
Sed_2_2Ha_T2	2	2	16230d8e2fd029b07576e8c6f7a654ad	0
Sed_2_2Ha_T2	2	2	826b6a022f93edd2fd9dc552374dedc9	0
Sed_2_2Ha_T2	2	2	0fc9fa38323e648a45c7b7fd16ab58a9	0
Sed_2_2Ha_T2	2	2	63edd816ec79fa8dd31198aebde092c2	0
Sed_2_2Ha_T2	2	2	ae15d6a6a138bf326a245c89ce8cb919	0
Sed_2_2Ha_T2	2	2	882b8ae39ca601ec20e4f153574a4afb	0
Sed_2_2Ha_T2	2	2	1c9bfd92ef247414f93d74b9a5967339	0
Sed_2_2Ha_T2	2	2	0eb1dd7e63d0de0e0f44ae551dab42a3	0
Sed_2_2Ha_T2	2	2	074d2f766b4ca3ef909ccbfc10ae576b	0
Sed_2_2Ha_T2	2	2	2d9a564a3f0547d21c84375cb3c64d9d	0
Sed_2_2Ha_T2	2	2	3af8b6812418ea556d3e5be450c51cfb	0
Sed_2_2Ha_T2	2	2	c7dc0299d85a4bba459122fb40a3a05a	0
Sed_2_2Ha_T2	2	2	b4e0e7715d5767d3a9413f6b76bc89ff	0
Sed_2_2Ha_T2	2	2	9055de51d29876e400bca20ea39062e1	0
Sed_2_2Ha_T2	2	2	9f7a9d0ee05cfccfacd0519f109349e9	0
Sed_2_2Ha_T2	2	2	39695fab8e5a30cac42c5dca0835a4e9	0
Sed_2_2Ha_T2	2	2	cdcc715a9e0063d63fe631ef61a04373	0
Sed_2_2Ha_T2	2	2	084a7aa7a7537ab375a45e86660ec28d	0
Sed_2_2Ha_T2	2	2	7a15ad1c21af9a5921c55e57adc17630	0
Sed_2_2Ha_T2	2	2	afa06a3d8012840921bafb02b7b7031e	0
Sed_2_2Ha_T2	2	2	d2a4a923eb9726316e900a34b7ea2eab	0
Sed_2_2Ha_T2	2	2	7ee4da582b2ddcb004d1880eaee6e3ca	0
Sed_2_2Ha_T2	2	2	ac53b1de1108437e01d22bedfeab0150	0
Sed_2_2Ha_T2	2	2	9c7a18c1d198d2d1d46f242f171c877e	0
Sed_2_2Ha_T2	2	2	acadc18c4711b9bab202ed306134a891	0
Sed_2_2Ha_T2	2	2	d6f0b8f9a22f93c2e2a4e6d4ecaaeee9	0
Sed_2_2Ha_T2	2	2	649bb04f39099608847208ca1d2144f9	0
Sed_2_2Ha_T2	2	2	76b92295467fcb40be100c4557961d7e	0
Sed_2_2Ha_T2	2	2	935e80ea88339fa2612ed56fc304e715	0
Sed_2_2Ha_T2	2	2	54940f3a20366ea718d07570a9f22ce6	0
Sed_2_2Ha_T2	2	2	151902556266708cb5349467039f6322	0
Sed_2_2Ha_T2	2	2	fa09d78cacd5396520e8d48868760de4	0
Sed_2_2Ha_T2	2	2	9eb707ecb10ff6062e27d5435f1b9555	0
Sed_2_2Ha_T2	2	2	7f44b37771e6d6f07ab7c129d82201d5	0
Sed_2_2Ha_T2	2	2	2d78f2e9f9fbd39852a2f2318ac688f3	0
Sed_2_2Ha_T2	2	2	9892279dc94f8fdb35024cce3f586305	0
Sed_2_2Ha_T2	2	2	43f7b187ce20954317e8e592646d0413	0
Sed_2_2Ha_T2	2	2	e7e2f2f6b965e419461a026944d9688f	0
Sed_2_2Ha_T2	2	2	08dd5f9b24adf79de2e44881e04298c2	0
Sed_2_2Ha_T2	2	2	92adc147343826a1131ee8f3140e3a78	0
Sed_2_2Ha_T2	2	2	78d1a5cf1395e5acbec8fdcd58c279f2	0
Sed_2_2Ha_T2	2	2	3b574baa9c568688a58b1a3120dc924e	0
Sed_2_2Ha_T2	2	2	aae31ef1f4f1982fc136155bb334c158	0
Sed_2_2Ha_T2	2	2	74fd7dac455b73af8818006cbf98f5f9	0
Sed_2_2Ha_T2	2	2	3ba1cbe4817f9f0aff9062cc349cc5b1	0
Sed_2_2Ha_T2	2	2	02d3ea265027b5b8b3be06af631c5c71	0
Sed_2_2Ha_T2	2	2	a5eea6e81daea3d2f0e39a7edc4baa9d	0
Sed_2_2Ha_T2	2	2	cb0847209310a0254294b9b9bb82eef0	0
Sed_2_2Ha_T2	2	2	d65c29d4f399b3894dba28b6a6982510	0
Sed_2_2Ha_T2	2	2	7469c64819b35e404dcad68d2ceab0e3	0
Sed_2_2Ha_T2	2	2	9727776bc24e0d91107001ece849e5a2	0
Sed_2_2Ha_T2	2	2	b8bae9508b07ab681fb4da244ded74d2	0
Sed_2_2Ha_T2	2	2	47a61d87b8622ccd6f2ee4bfd0aa53ba	0
Sed_2_2Ha_T2	2	2	bd58951dc549bef735b77f801d25983f	0
Sed_2_2Ha_T2	2	2	eeeeda935541de898a63b0dc853f7754	0
Sed_2_2Ha_T2	2	2	94e3a4e7ecc3767cfde31d387b8e891a	0
Sed_2_2Ha_T2	2	2	ae566259c06b94428fba18df1ed6db10	0
Sed_2_2Ha_T2	2	2	a936001b8d63db42e58a1dd78ba21349	0
Sed_2_2Ha_T2	2	2	5a045f5913929852f65e70ff480e55a3	0
Sed_2_2Ha_T2	2	2	2550a34fb1fdb38024698a463b7d4994	0
Sed_2_2Ha_T2	2	2	560e915f9d70c20e9cd98ae318523420	0
Sed_2_2Ha_T2	2	2	b979b12b025988d9235a679fa893d0e8	1
Sed_2_2Ha_T2	2	2	b42b15230b582d5e900d148eacb6d67b	0
Sed_2_2Ha_T2	2	2	05d37695143ddcfbbc36e8775aa9cc7f	0
Sed_2_2Ha_T2	2	2	6bb993b5235daf578012163092c0d2dd	0
Sed_2_2Ha_T2	2	2	5e7c61d9a3f0ff1b3033205e88a42186	0
Sed_2_2Ha_T2	2	2	6a76727cbab02de9a1b2d74ec9b6b610	0
Sed_2_2Ha_T2	2	2	299221b94061f1c3dff4720ca8a48c4a	0
Sed_2_2Ha_T2	2	2	e1692c163ecc622f4e562740a0822002	0
Sed_2_2Ha_T2	2	2	868dd6e5f61b44f7bfecc645b22715ed	0
Sed_2_2Ha_T2	2	2	ed54925876e899431054e6314a83126f	0
Sed_2_2Ha_T2	2	2	f01913e23ca02a8d483fa8a3f724c39e	0
Sed_2_2Ha_T2	2	2	7dfa2828d23362678b46edb89e8eaefb	0
Sed_2_2Ha_T2	2	2	fcf8f5827f171f6a9702c687d70cab41	0
Sed_2_2Ha_T2	2	2	f58991dd88de57f0b7bb6d2fb44db800	0
Sed_2_2Ha_T2	2	2	b5169181129ace71a4414b2c6013bbb2	0
Sed_2_2Ha_T2	2	2	a01c50e63f631a8cf9fe4a7b6dd34964	0
Sed_2_2Ha_T2	2	2	67b02088a56f909ace8670027f52bac2	0
Sed_2_2Ha_T2	2	2	06120248a30c22440879506e98fdc413	0
Sed_2_2Ha_T2	2	2	8bdfb15a3861bd3b6fdd5e996c9f4ca2	0
Sed_2_2Ha_T2	2	2	8f0a9b7af169e7b315fb1eb24956462c	0
Sed_2_2Ha_T2	2	2	3eb5e8c6c04488691ca6f6b473b5685f	0
Sed_2_2Ha_T2	2	2	7401e08f8c279c49b3d6f15b1888e065	0
Sed_2_2Ha_T2	2	2	cab6394dd86af1a123d53428858a19dd	0
Sed_2_2Ha_T2	2	2	9f4d5fe688a874c6339f1ed216db405a	0
Sed_2_2Ha_T2	2	2	9fe1cab0cc3af595f79f9323d528329c	0
Sed_2_2Ha_T2	2	2	aad05e9aedc96f0d826cd216f44b4242	0
Sed_2_2Ha_T2	2	2	57f7c35009ba8288690ad24fa245abc5	0
Sed_2_2Ha_T2	2	2	f8a8b41baf87431506ac248b3007da86	0
Sed_2_2Ha_T2	2	2	f89a9ab740467dee5e84fb5496a9a872	0
Sed_2_2Ha_T2	2	2	054c30deb9c2e9f95ee95ff01985d9a5	0
Sed_2_2Ha_T2	2	2	41e53a0bbd6ab0c5e874a313a809f8d6	0
Sed_2_2Ha_T2	2	2	7fafec7bafc4bbb510cba138d5e9a176	0
Sed_2_2Ha_T2	2	2	7667906f7c7522ab4f61c49a93f55882	0
Sed_2_2Ha_T2	2	2	68ac0418136bff7fe0f85e0fa8637360	0
Sed_2_2Ha_T2	2	2	3778cbc0729e8f3ab05ccf6c86bcfaed	0
Sed_2_2Ha_T2	2	2	613b75219e7d60283a030c26f4d0a163	0
Sed_2_2Ha_T2	2	2	75ce007f4e0f370a42ab4641866fba84	0
Sed_2_2Ha_T2	2	2	7914751b00a0b23df865eaeede7bde44	0
Sed_2_2Ha_T2	2	2	21300f1248c90282484b5fa3fbdf49c0	0
Sed_2_2Ha_T2	2	2	73517c5e3b20c58a964ed259d3ab6ad1	0
Sed_2_2Ha_T2	2	2	35442868d046b037f75351e11666fe6f	0
Sed_2_2Ha_T2	2	2	db630b9960a038e9dee1dc1104ceeab6	0
Sed_2_2Ha_T2	2	2	04b27ae9c458035fd97e56780aa0112e	0
Sed_2_2Ha_T2	2	2	4f733eae7f69ab2d63a2e46176f97b40	0
Sed_2_2Ha_T2	2	2	c7fc75f6caa03f1615c0aa5a464546cc	0
Sed_2_2Ha_T2	2	2	f26231750a72d082e5c8539edf264f88	0
Sed_2_2Ha_T2	2	2	fe1c49372f3de17cadbc2139ce5c0cd4	0
Sed_2_2Ha_T2	2	2	8ddf814c7002b1ec2851a6061ba13c1f	11
Sed_2_2Ha_T2	2	2	8480210f4f10ed944e2a9587523af891	0
Sed_2_2Ha_T2	2	2	c328d4c2b4347033388f0a5ce5476cb0	0
Sed_2_2Ha_T2	2	2	f6d79752cb7b9ceb8bbc6d44ec5bf8d6	0
Sed_2_2Ha_T2	2	2	de3c3ceff7d6c8468113b1a9111b33dd	0
Sed_2_2Ha_T2	2	2	061b9738b988fa6df3cfa828f237435e	0
Sed_2_2Ha_T2	2	2	73d34451bf92505463cc6df3326f8656	0
Sed_2_2Ha_T2	2	2	aec75d93d9fc1d4e3ae2b4c36f333092	0
Sed_2_2Ha_T2	2	2	1b6e32257a2c9cca6673363499eaa378	0
Sed_2_2Ha_T2	2	2	b59fa37806d9024596cd04f31beb8c64	0
Sed_2_2Ha_T2	2	2	b78cfd9a79e628bbf37574e3e66242e6	0
Sed_2_2Ha_T2	2	2	a46b5a3e388e57575f1d748958536b67	0
Sed_2_2Ha_T2	2	2	7f1f1fd7e858a8b50d0e5c0b07934c9a	0
Sed_2_2Ha_T2	2	2	595f607dbe0c4771a55e36560f5adddf	0
Sed_2_2Ha_T2	2	2	9b22f35f123eb48155a16c7cb7d01900	0
Sed_2_2Ha_T2	2	2	fab55c7e1ae4724801f43f0cc50e5520	0
Sed_2_2Ha_T2	2	2	55a10b8c97e114fa0344ef60814e34a3	0
Sed_2_2Ha_T2	2	2	5849e41c5a8d3e90cf782720e640ce8a	0
Sed_2_2Ha_T2	2	2	4a3eb8b4092a195bc8097eb7d595e534	0
Sed_2_2Ha_T2	2	2	3ee9ae339df1b3beef5f0fa8438efe48	0
Sed_2_2Ha_T2	2	2	36e36a62ea05cec316a63311eed11c15	0
Sed_2_2Ha_T2	2	2	47ec5c539067db81384bdec56711511c	0
Sed_2_2Ha_T2	2	2	77e8398f3761bea94a8fb08a2e3eced0	0
Sed_2_2Ha_T2	2	2	62f02fdc75acaf470574937be287fcfc	0
Sed_2_2Ha_T2	2	2	f0ce2a9401f0608bd45014aa79303486	0
Sed_2_2Ha_T2	2	2	dfecad64dc54b56954aff4c8aaea3611	0
Sed_2_2Ha_T2	2	2	10cd41aeb1e596b41c037b15c5325894	0
Sed_2_2Ha_T2	2	2	c09706534ab29f358c13fb982d084e35	0
Sed_2_2Ha_T2	2	2	5c9734abed0ca75b76de02dddfba9610	0
Sed_2_2Ha_T2	2	2	bfec36ae6d8a05981a8ae2016ceeca3f	0
Sed_2_2Ha_T2	2	2	936d61969e1a1a2a135a06d375dd3845	0
Sed_2_2Ha_T2	2	2	6604eaf005aae7593de55931762f5b23	0
Sed_2_2Ha_T2	2	2	fdfbfc5e81ebc349cdf4a201c78cb17f	0
Sed_2_2Ha_T2	2	2	4c186b2cd572e8797ad94579d215756f	0
Sed_2_2Ha_T2	2	2	1a5d081fb1b01328f40e3fbf316eaa02	0
Sed_2_2Ha_T2	2	2	96a5eb24b58bd7a29ebadccc6c67e762	0
Sed_2_2Ha_T2	2	2	47fc3f98b2292e69e8bb0695dbd12c6b	0
Sed_2_2Ha_T2	2	2	4cf64a999c7561963a10a4f344865454	0
Sed_2_2Ha_T2	2	2	ef76b61cc251d543e0780fdb6739e2c0	0
Sed_2_2Ha_T2	2	2	13043e5dd639f67c57952266cd4e97c6	0
Sed_2_2Ha_T2	2	2	a27a9fac5beac76810067c420a779bf7	0
Sed_2_2Ha_T2	2	2	b0c4ec19df329c354dc4d96cf1622545	0
Sed_2_2Ha_T2	2	2	569eb1080c19e18aac3b69df8262a5aa	0
Sed_2_2Ha_T2	2	2	4ae1af25bf030233b93ff71f3d4051f0	0
Sed_2_2Ha_T2	2	2	005868ec8aa3c51004a7f0e624ef4a94	0
Sed_2_2Ha_T2	2	2	930d5ac9a495670d84b2c601f935ecf4	0
Sed_2_2Ha_T2	2	2	150a6bd4a72c6fb3058c618b183e3d94	0
Sed_2_2Ha_T2	2	2	1e3260b131a9344835fe1cf92203e8ee	0
Sed_2_2Ha_T2	2	2	855713f2114a46ba27d99bb89df9dce4	0
Sed_2_2Ha_T2	2	2	7db488d5321d5888c970537989e8bf82	0
Sed_2_2Ha_T2	2	2	ea3b3443d9aae185b50172e0884965da	0
Sed_2_2Ha_T2	2	2	ec7f2ed8c84d64608bd2cc5d84993fb2	0
Sed_2_2Ha_T2	2	2	ddbace0f3e34ce82b53c61905c709896	0
Sed_2_2Ha_T2	2	2	6e78612e08e234fd009258c63e985840	0
Sed_2_2Ha_T2	2	2	c0adc65f2a601fc41364b9a7619d9174	0
Sed_2_2Ha_T2	2	2	c91128af9c6bf74eb34cceb4b7d572e7	0
Sed_2_2Ha_T2	2	2	f6ea652a0cbbbb3041b107348d8e47ab	0
Sed_2_2Ha_T2	2	2	77c504a6f0bf721d17f7e79eece3356f	0
Sed_2_2Ha_T2	2	2	c8c6fbddfe1c313328d04d1308288e30	0
Sed_2_2Ha_T2	2	2	907c4590ec3857d04190bbecc0c32b15	0
Sed_2_2Ha_T2	2	2	cb1ea4defd754889b3a51ab7caffc992	0
Sed_2_2Ha_T2	2	2	f525e114d63c2c6b5448d035aa9289de	0
Sed_2_2Ha_T2	2	2	f68ad3258cb4abfc4c77777fc3b14342	0
Sed_2_2Ha_T2	2	2	ac51d56566d5427beec364571b7c9631	0
Sed_2_2Ha_T2	2	2	6162a0acc52c5f4171bdcf635068a459	0
Sed_2_2Ha_T2	2	2	a48a99d90dc3e98edb3d1c26216b6b2c	0
Sed_2_2Ha_T2	2	2	aaa6d790c3972079392e550a7c3f2eae	0
Sed_2_2Ha_T2	2	2	0a2229abad9f21bf95d2cf65430955c5	0
Sed_2_2Ha_T2	2	2	6e3479c12650899248875d6c67cfbdcc	0
Sed_2_2Ha_T2	2	2	2a65051f23c10589ab7ab429b01fbf2d	0
Sed_2_2Ha_T2	2	2	6dfd15b4cd045bae06745803e0bf90c5	0
Sed_2_2Ha_T2	2	2	ffc5ccc113e1b4b2e95abca72fb7128b	0
Sed_2_2Ha_T2	2	2	17b1f9088fa7b9f23e7fcfc51c5dced8	0
Sed_2_2Ha_T2	2	2	51d685f4bf7ecbab70372867f5fe5e34	0
Sed_2_2Ha_T2	2	2	e2d7ed6f0e416b3d5ed4a76e3c4f71c3	0
Sed_2_2Ha_T2	2	2	7767f6ac105417dd7d34d5c89e437deb	0
Sed_2_2Ha_T2	2	2	3bf8bb6e27543141c0beedd909ecd65d	0
Sed_2_2Ha_T2	2	2	c6c61364ed60dabb7285dbef30235940	0
Sed_2_2Ha_T2	2	2	c43ed103e95aa01c52f3b8e2433605e2	0
Sed_2_2Ha_T2	2	2	ba5bcd02d75d21a655c05733bb59a2ff	0
Sed_2_2Ha_T2	2	2	738d5b8f0a3b8ae12b72339ff3a27cda	0
Sed_2_2Ha_T2	2	2	66675db23f692ea650c503610d08c72d	3
Sed_2_2Ha_T2	2	2	912fe0845252c6c8ccd4ace26afceb06	0
Sed_2_2Ha_T2	2	2	779083501599b4a96086c33d71fdc2cb	0
Sed_2_2Ha_T2	2	2	7af5ffb256f37552e87a90d02f4bdcbc	0
Sed_2_2Ha_T2	2	2	f78dac0ee0575e2b65913a51ba478999	0
Sed_2_2Ha_T2	2	2	ff89c066e7f8f2988e460d04012e6a37	0
Sed_2_2Ha_T2	2	2	e3017a1ec93883b02600201c8e4790e6	0
Sed_2_2Ha_T2	2	2	ccc481d0daa16b4055b79b007d2dc928	0
Sed_2_2Ha_T2	2	2	6d0ed1e8601e5fe762387e6529c220b8	0
Sed_2_2Ha_T2	2	2	7055ab74bd0f54c604092999b245df2b	0
Sed_2_2Ha_T2	2	2	f905de02adc5e0c01d52fc988d53e86f	0
Sed_2_2Ha_T2	2	2	c09e1ffc8dcb1fc420f0ec783e10cc33	0
Sed_2_2Ha_T2	2	2	0b65f6922ca7627a63c80b56947f7c09	0
Sed_2_2Ha_T2	2	2	d669abd92e43864c0fb4e21d359583fc	0
Sed_2_2Ha_T2	2	2	a94cc56eb9e520081aef0fbbcb21e30f	0
Sed_2_2Ha_T2	2	2	8ede472e6ca85a4fc59cf64b340b9393	0
Sed_2_2Ha_T2	2	2	8908800a5567a4a41d1c56d225af27eb	0
Sed_2_2Ha_T2	2	2	2ca62eb96ca3478c296e9f459e8be57a	0
Sed_2_2Ha_T2	2	2	99cbf5758ce85e4af080f40d5ee60e76	0
Sed_2_2Ha_T2	2	2	13ab2aab1422b46a9380a2205b50bbf9	5
Sed_2_2Ha_T2	2	2	78be9afd2c8deae9c48dfdbe124ca0be	0
Sed_2_2Ha_T2	2	2	c96e680a0818cefda7dd767b309bdf5c	0
Sed_2_2Ha_T2	2	2	e1175aa590870d865282b2ef88e6fcf3	0
Sed_2_2Ha_T2	2	2	31e3d8badc057d66370d0ff7826ef94e	0
Sed_2_2Ha_T2	2	2	a8f6ec7b3b98000a3d3b82b2b5904598	0
Sed_2_2Ha_T2	2	2	c38b7927d8b2cb05f5365196cbbdcc49	0
Sed_2_2Ha_T2	2	2	45ada19168d4e01aaa50cc3b8a581970	0
Sed_2_2Ha_T2	2	2	675bfd3bb61e7654c7a9665c44e387c1	0
Sed_2_2Ha_T2	2	2	e539611ae773e71a79ed9bd02fb68c56	0
Sed_2_2Ha_T2	2	2	a8ffcf850d08bd3410ac22ad5f70ca93	0
Sed_2_2Ha_T2	2	2	f449d6a9141eb7be61660e0bf52a2455	0
Sed_2_2Ha_T2	2	2	60ff57aa4d6745453c99c4b783764e14	0
Sed_2_2Ha_T2	2	2	ff4557ea210d9d4d8d8456288cd48cdd	0
Sed_2_2Ha_T2	2	2	dc4342c92a527deae2df9ecc784e8685	0
Sed_2_2Ha_T2	2	2	f0cb9e0a92f9571bab8d935e10f1092c	0
Sed_2_2Ha_T2	2	2	151968021d9f90f21b8147046065f203	0
Sed_2_2Ha_T2	2	2	55c81b0533bb6f5f5f63097d0b58ea60	0
Sed_2_2Ha_T2	2	2	9466b5ad8b5e13404e91780dca90962e	0
Sed_2_2Ha_T2	2	2	c566af30db87c4fcf52fddef1d65fb2c	0
Sed_2_2Ha_T2	2	2	425b0804d484ccb29734db6d97018c2a	0
Sed_2_2Ha_T2	2	2	c6a54d3f122cd0efb90325634154bec1	0
Sed_2_2Ha_T2	2	2	d82bdfa5920d845f88ddc54ee6c95b20	0
Sed_2_2Ha_T2	2	2	d46215be1151be45830f5615ffb5ec2e	0
Sed_2_2Ha_T2	2	2	207341302144482a392da4cc53703c66	0
Sed_2_2Ha_T2	2	2	59b3f791ce402b101918786cafa35b56	0
Sed_2_2Ha_T2	2	2	74a5f057bd200e55e7922eaec42400d9	0
Sed_2_2Ha_T2	2	2	9be20158f2fb2a55cfc70beae9bd04cd	0
Sed_2_2Ha_T2	2	2	6c7c08e75c4ca84c5a5b6904155c0564	0
Sed_2_2Ha_T2	2	2	00fcd6277cc3d5efa73fda7455160235	0
Sed_2_2Ha_T2	2	2	40ce2f578403f1be1a550427d0131b90	0
Sed_2_2Ha_T2	2	2	3e4f8d38847080f4843446ab165271ef	0
Sed_2_2Ha_T2	2	2	5c4190d2fa3fa28c79b39e1383d467f3	3
Sed_2_2Ha_T2	2	2	dcdb2b2d677f6aa3b5069162b34368e3	0
Sed_2_2Ha_T2	2	2	fd9cecb33b15dc36c2b170fafc1c8047	0
Sed_2_2Ha_T2	2	2	dc0aa9227a37118cda0437d17da70f89	0
Sed_2_2Ha_T2	2	2	b4f06f7568e047313d263ac4a54c77f6	0
Sed_2_2Ha_T2	2	2	b2f5a88a863ebd0a722d3e64fcc52891	0
Sed_2_2Ha_T2	2	2	16e79b8f9dd056ab97ba40679fd4fd4f	0
Sed_2_2Ha_T2	2	2	3f5e46983229edad923e9721bf2bdd80	0
Sed_2_2Ha_T2	2	2	df262317cc9ab0948f330faa72c44301	0
Sed_2_2Ha_T2	2	2	9f4892dd17782c0159a703d0e67d6350	0
Sed_2_2Ha_T2	2	2	e0535d142dd30bcdbb0d0745c00d1331	0
Sed_2_2Ha_T2	2	2	183c716185112c389e530536165191e7	0
Sed_2_2Ha_T2	2	2	c0f4297da822e351f7762442b892987b	0
Sed_2_2Ha_T2	2	2	1ee0c88fa471090bc2c5c95deed56acd	0
Sed_2_2Ha_T2	2	2	6bd0312a0cf0e1c2b66872906a0f89bc	0
Sed_2_2Ha_T2	2	2	75ec3fa959f627d006961f6c2f928767	0
Sed_2_2Ha_T2	2	2	ba05e35b8df6c0a903eaff88bcf0b578	0
Sed_2_2Ha_T2	2	2	36d653a60d3711fddcea43dd82ea4fb6	0
Sed_2_2Ha_T2	2	2	9f5313c242dbbfe232938a879f88e893	0
Sed_2_2Ha_T2	2	2	928bba84f7da6c34f558df686225f97b	11
Sed_2_2Ha_T2	2	2	990721b9ba42cea782e5f8b89f349091	0
Sed_2_2Ha_T2	2	2	0b9a985b6331cc5edd418bb91d1c4d28	0
Sed_2_2Ha_T2	2	2	a309917b84088bb6700297273d2ae956	0
Sed_2_2Ha_T2	2	2	c15dd7f847e17be79c969d0fdb7f4200	0
Sed_2_2Ha_T2	2	2	8195824c9952565ede70165909f5c9ba	0
Sed_2_2Ha_T2	2	2	0ca412e6941261e0c682271b909a3cd2	0
Sed_2_2Ha_T2	2	2	c697d28005b4bbf7adebfbd4afc86cc0	0
Sed_2_2Ha_T2	2	2	23b5e29e6a8d5cebd5bd2a93a97d6f23	0
Sed_2_2Ha_T2	2	2	91fe68e8e20e1a12bc8b078229034bf2	0
Sed_2_2Ha_T2	2	2	2a10aa613cbf573d9f5e28f41d5507ad	0
Sed_2_2Ha_T2	2	2	6e94d7293307d6316582328563c1679b	0
Sed_2_2Ha_T2	2	2	f02f998b4a9c639aec33def74a568f97	0
Sed_2_2Ha_T2	2	2	b4d880bde86c9f8bd28ce4bd165f0bf9	0
Sed_2_2Ha_T2	2	2	661562f66035fb3ab5d25211c8051bd8	0
Sed_2_2Ha_T2	2	2	91c3d7991a80d80af8fe3fa16d81e55a	0
Sed_2_2Ha_T2	2	2	4e94c7cf85e376ac0b495094d4bd208a	0
Sed_2_2Ha_T2	2	2	ca9bfb5a760796cf7ed56f24e04371b5	0
Sed_2_2Ha_T2	2	2	1f3f4d9bfa44ad9dd972e8fc464b5f36	0
Sed_2_2Ha_T2	2	2	19955a3130caec9029e1d68f757b096d	0
Sed_2_2Ha_T2	2	2	2bf6b41509b80dd91fe1d8c4ebf096e8	0
Sed_2_2Ha_T2	2	2	14ab7f89eea8d75a8123e648113fe9e6	0
Sed_2_2Ha_T2	2	2	4ebc1db425c38bc07459756f1597ce26	0
Sed_2_2Ha_T2	2	2	46a643cd2f0cb2ff9bd296e21a7c2fe1	0
Sed_2_2Ha_T2	2	2	08a23a4f8ae62a8cf9b24de719bac11e	0
Sed_2_2Ha_T2	2	2	10db6e5e80269c8626a25277ec59893a	0
Sed_2_2Ha_T2	2	2	08ff61dd3a7e39a1b5fcbd992f65c1ca	0
Sed_2_2Ha_T2	2	2	c6208aa72c3ecda1f3e111dc7599bbc3	0
Sed_2_2Ha_T2	2	2	15e3fa4dc66744c605bf73044a88a0b6	0
Sed_2_2Ha_T2	2	2	2817899110b3959a1fc1ed95e784ebbf	0
Sed_2_2Ha_T2	2	2	b85dad21dcab524725c81001815c6432	0
Sed_2_2Ha_T2	2	2	fe6254bc18077cf4222a454c6b49de0c	0
Sed_2_2Ha_T2	2	2	bb9af0a868da9cc6fbb3ed1c3da82fe7	0
Sed_2_2Ha_T2	2	2	eb8fb43698cd2bfe38bd7f7608890e5a	0
Sed_2_2Ha_T2	2	2	971a2d581d4507339131635861b8cfeb	0
Sed_2_2Ha_T2	2	2	bbda0fb06aa3b70fcc2b779a613d1a00	0
Sed_2_2Ha_T2	2	2	bdc492c1eed7d0c0995b2e065735fc86	0
Sed_2_2Ha_T2	2	2	7bdd7613706ec1ad64ed262b19682e5d	0
Sed_2_2Ha_T2	2	2	78cfefa045e77d5569c9bdb45aa10293	0
Sed_2_2Ha_T2	2	2	4a0d9ca18103f22cf2a314a2560db311	0
Sed_2_2Ha_T2	2	2	1ab84eeff73be0a363c9777123d4501d	0
Sed_2_2Ha_T2	2	2	bb04911afcc9837a2ff4f2c9f58fd5d8	0
Sed_2_2Ha_T2	2	2	f6d9ba6f8a0a8938c5e0f76a8cc48664	0
Sed_2_2Ha_T2	2	2	f5ef2c4a7f59b5edd260c587ebcd5713	0
Sed_2_2Ha_T2	2	2	c7c1d97ddf89f42a070c64c8a5cb93f8	0
Sed_2_2Ha_T2	2	2	6fe60fb4f452888978d6bfdfb415ba23	0
Sed_2_2Ha_T2	2	2	b3a8359573a9a6e04592f33f3859dbe1	0
Sed_2_2Ha_T2	2	2	545470117791fb30cba59cc0eab0ae83	5
Sed_2_2Ha_T2	2	2	318220f0885069ef8d953565729157b8	0
Sed_2_2Ha_T2	2	2	2895fd08223285d94078ba8147fab192	0
Sed_2_2Ha_T2	2	2	c68ab1feca19dc5139f8b9a5ac4343ac	0
Sed_2_2Ha_T2	2	2	1483945eb81a3ea85ede7a9f3c71c181	0
Sed_2_2Ha_T2	2	2	3d45979d467e3926d540402f66b50099	0
Sed_2_2Ha_T2	2	2	6555821bcc9b3cc863b7e77ba249e5ee	0
Sed_2_2Ha_T2	2	2	f596100a61a3578144dba39d56b176d6	4
Sed_2_2Ha_T2	2	2	781b790e75ee8e60adcab9d8f0087877	0
Sed_2_2Ha_T2	2	2	e56e7c00703d5b6ab5b9b76986435af7	0
Sed_2_2Ha_T2	2	2	3dcfb37d4ada2cfbf9662ed0297616fe	0
Sed_2_2Ha_T2	2	2	48fbd724762f25c90339340086f8af66	0
Sed_2_2Ha_T2	2	2	511491c157239167f96458554225c8f0	0
Sed_2_2Ha_T2	2	2	a47492b1001a495a4e7ad4eccb9aa3a4	0
Sed_2_2Ha_T2	2	2	798dd22f62b4f3730c251092e3053eee	0
Sed_2_2Ha_T2	2	2	b59cdf318ea0f8bd424b85d4b2adfc68	0
Sed_2_2Ha_T2	2	2	cc312e197d5e4e126127645b9acb2519	0
Sed_2_2Ha_T2	2	2	e7695c9b7fbcfd670508d87c4215e2c8	0
Sed_2_2Ha_T2	2	2	649930d7b49f9fbb878f4375990b7b8a	0
Sed_2_2Ha_T2	2	2	0d40db868025bffd9316f196e37bcc31	0
Sed_2_2Ha_T2	2	2	859fe7eb6db5bd047eb54c56ed1c40d7	0
Sed_2_2Ha_T2	2	2	9c8eb500232e1eaaec87e086bb780734	0
Sed_2_2Ha_T2	2	2	0bd1f8d04be0effa324d13f247231135	0
Sed_2_2Ha_T2	2	2	58edc92ce0e52862d0092cfddae341bc	0
Sed_2_2Ha_T2	2	2	db91c166a74a5d04360313aadda37c02	0
Sed_2_2Ha_T2	2	2	cd3425aa175908652152ea656161d26e	0
Sed_2_2Ha_T2	2	2	1c99be12802cd75abbcae5a7aa42ab07	0
Sed_2_2Ha_T2	2	2	86f0359411f6689c9dc75c74266ec6c3	0
Sed_2_2Ha_T2	2	2	2cb44a4111ac7651813e0ea99e15a8da	0
Sed_2_2Ha_T2	2	2	b2f6fb601a7a652c76b7bd7ef8ea9b8c	0
Sed_2_2Ha_T2	2	2	33500015c4474e10899e6cae4fab8a89	0
Sed_2_2Ha_T2	2	2	ac5da6c50b3b4b5211c6a01fa5501dc6	0
Sed_2_2Ha_T2	2	2	28c3faea50f0dccfe7f0c08c180fd791	0
Sed_2_2Ha_T2	2	2	e359def54d85b8f2c811f7eb27e95f90	0
Sed_2_2Ha_T2	2	2	558ba70a7a75386ae8295616db41616d	0
Sed_2_2Ha_T2	2	2	b8bffc3d8a0b49756ab17cce6b740221	0
Sed_2_2Ha_T2	2	2	589bd5e4650ae77668cf67d0af5a2680	0
Sed_2_2Ha_T2	2	2	4f83f15cdaa53d6307a005c8a364d9e9	0
Sed_2_2Ha_T2	2	2	da696b59d2fe1a8222dc9b570447dd99	0
Sed_2_2Ha_T2	2	2	dc4eca89f56df11d01af42f7b83243cc	0
Sed_2_2Ha_T2	2	2	8b51b820ed5cddd36a6c563d5e165d4f	0
Sed_2_2Ha_T2	2	2	2a8eec03e6756ca2e9997581bb8a6371	0
Sed_2_2Ha_T2	2	2	acc44374c64b6b4dbf29ccb9f78aebfc	0
Sed_2_2Ha_T2	2	2	9ae7862ecf487d1ce35e13f30e89dbe2	0
Sed_2_2Ha_T2	2	2	6cf863bed3606a4da31cd971a830a9f4	0
Sed_2_2Ha_T2	2	2	2da3f8dae459793daa39d0dceab2621c	0
Sed_2_2Ha_T2	2	2	fbd41f4f3ca8ad6d5a6b2edde052da08	0
Sed_2_2Ha_T2	2	2	bc823fa729bf60f6b9c182d8266a0e32	0
Sed_2_2Ha_T2	2	2	56446682906bef49d564b5a1ece918fb	0
Sed_2_2Ha_T2	2	2	804538ae55c3c961dea9b1d7646c4012	0
Sed_2_2Ha_T2	2	2	025d1a85259a8d4aa913d174d2ddce76	0
Sed_2_2Ha_T2	2	2	012cb7bd96eb78e8ac2469fb830035a0	0
Sed_2_2Ha_T2	2	2	a2e682722ec455c607e44b7f42794a6b	0
Sed_2_2Ha_T2	2	2	e48571e36f1f6aff4b998f20464f6dd4	0
Sed_2_2Ha_T2	2	2	fe5cf98bde406afafa5f4168792a2dc0	0
Sed_2_2Ha_T2	2	2	f5fca4c6c57c1e5a786e5f9e31549ca1	0
Sed_2_2Ha_T2	2	2	ce4c7c4bd4f7a4054d1eee9193412560	0
Sed_2_2Ha_T2	2	2	faf2b7b7a914cbd245cc435734206f41	0
Sed_2_2Ha_T2	2	2	1d499e6bc2213abc3fd0772228076c54	0
Sed_2_2Ha_T2	2	2	a4b1ae48ae62c331d35f1d50e0821aee	0
Sed_2_2Ha_T2	2	2	e0c5ac44e6c5803a9f8b8b6e309fe9ee	0
Sed_2_2Ha_T2	2	2	7771ed294df873ed4a0c138bd9187a33	0
Sed_2_2Ha_T2	2	2	fea53db0f17076192b03352a25961e36	0
Sed_2_2Ha_T2	2	2	2925981da5b089747ae94e5a78178a8f	0
Sed_2_2Ha_T2	2	2	5e119950e8473d6fbb88073b3acea3c6	0
Sed_2_2Ha_T2	2	2	0df08918b3da21525a6bbb3f10cd472b	0
Sed_2_2Ha_T2	2	2	1df8f4c5a39b1354cf537677895cf84a	0
Sed_2_2Ha_T2	2	2	a42da70b61aa2c77acdcb5d251ce0b12	0
Sed_2_2Ha_T2	2	2	2001f421e6428f6082a87b957caebb5c	0
Sed_2_2Ha_T2	2	2	e9719f0327a27fc8adcf600e8d60ff11	0
Sed_2_2Ha_T2	2	2	add6a4e9ca92da78ae958f1b3f2bb180	0
Sed_2_2Ha_T2	2	2	0429cd651a79bda8312cba4594a72d70	0
Sed_2_2Ha_T2	2	2	e4a526bb04e71fc6dc2368f364e90a40	0
Sed_2_2Ha_T2	2	2	91649855978e0abedb70af8b06d4a553	0
Sed_2_2Ha_T2	2	2	277624997fb7bd90452b42b88f6e4ead	0
Sed_2_2Ha_T2	2	2	54b9f08acfd7df0dc39aca6aa47c5bb3	0
Sed_2_2Ha_T2	2	2	5c1e904a153226193fb2c7fe5a5c154e	0
Sed_2_2Ha_T2	2	2	db6a82afb95e7a0a7f10b87714d4b680	0
Sed_2_2Ha_T2	2	2	888916cdedcaef80c80c7dda7780f056	0
Sed_2_2Ha_T2	2	2	f23ce32984e3a55fe0d6d807bf33127c	0
Sed_2_2Ha_T2	2	2	f6978fefec469e74b0897d708b7f9c78	0
Sed_2_2Ha_T2	2	2	0b02036646cfb4a7ab2d7d65c9d23296	0
Sed_2_2Ha_T2	2	2	9feb7337cbc99b007e7323f703c2bfb5	0
Sed_2_2Ha_T2	2	2	fd155f09e40fca1d8e4721d1d5efe1af	0
Sed_2_2Ha_T2	2	2	0ae8a792d869ff6d66d9cb9f68d8480a	0
Sed_2_2Ha_T2	2	2	44f81495d3334c5eb9487c5d7ecdb83a	0
Sed_2_2Ha_T2	2	2	fa7825b78302775ce4cb95f3a809af5d	0
Sed_2_2Ha_T2	2	2	643d93a7465979b1b3857669828cdf56	0
Sed_2_2Ha_T2	2	2	0132a2039c30e14f339e4a677f252d25	0
Sed_2_2Ha_T2	2	2	fdcb74e674eff0352df138e0c667a4e9	0
Sed_2_2Ha_T2	2	2	85b55c1ce8ab51ff17ee58c79999ad80	0
Sed_2_2Ha_T2	2	2	dd87f44d17106b5f274f7a1b35a97322	0
Sed_2_2Ha_T2	2	2	3a67db8b5c9a6ff5153eaf41560bf05b	0
Sed_2_2Ha_T2	2	2	30973298ad559b2f01018ba6a851f55a	0
Sed_2_2Ha_T2	2	2	bfe4397a55937b128483e7b11da4a02e	0
Sed_2_2Ha_T2	2	2	38d667c871dc46c059e555bce6788ef3	0
Sed_2_2Ha_T2	2	2	3427909e6b1ead6161433d06ac7ce90e	0
Sed_2_2Ha_T2	2	2	cae66538dc88c27d729f38fcf1b28eee	0
Sed_2_2Ha_T2	2	2	030ffd69cdee7280c9f40bc426499086	0
Sed_2_2Ha_T2	2	2	81e12ecebbd232c55de54ef4d2e786c4	0
Sed_2_2Ha_T2	2	2	25fb6a7da584d488d84e6e4bb147225a	0
Sed_2_2Ha_T2	2	2	2c9db59fb176510b238ff842e692b058	0
Sed_2_2Ha_T2	2	2	5f6b09bcb3a60b20c873d0595ba4e809	0
Sed_2_2Ha_T2	2	2	5718bea766323afd54ba94d8304ceb5a	0
Sed_2_2Ha_T2	2	2	ffc5e402056c5dffd235f16f0bcdde8d	0
Sed_2_2Ha_T2	2	2	23da00f6c4d7cbd9b38399147dd77c34	0
Sed_2_2Ha_T2	2	2	74e4767ecf408d3bf4eeedca9b73d409	0
Sed_2_2Ha_T2	2	2	7a08e739e2bc03e51ac884fb312db517	0
Sed_2_2Ha_T2	2	2	96bb1cf9f5d283d61f7d6a428c96f543	0
Sed_2_2Ha_T2	2	2	bc1c2f46fea88337523851e00c554c60	0
Sed_2_2Ha_T2	2	2	fceeefdeb3f2b858fea0be41682b6497	0
Sed_2_2Ha_T2	2	2	a145f20a08c987ab76b89bed7af92c01	0
Sed_2_2Ha_T2	2	2	9164466b9c956452ee9c66a40796eb54	0
Sed_2_2Ha_T2	2	2	e1864c6919213b3f4adea88020b0734d	0
Sed_2_2Ha_T2	2	2	4a2c4426e98105c433d0878de1ac8714	0
Sed_2_2Ha_T2	2	2	eb1c69824b36d5640e5c9af92a6b2da3	0
Sed_2_2Ha_T2	2	2	10a63febef8874a1c2649bbea48d7334	0
Sed_2_2Ha_T2	2	2	a2c2e4d0bbc082d85ce45a2bf1b73b68	0
Sed_2_2Ha_T2	2	2	23e8550fd80e059b8a5992e852a27f90	0
Sed_2_2Ha_T2	2	2	43392489ef2bed0fa28e67e009c12f14	0
Sed_2_2Ha_T2	2	2	d9c2bbb32945bd5b91cf5b63d18283af	0
Sed_2_2Ha_T2	2	2	3b20890d4918f0621c9900a44356fee0	0
Sed_2_2Ha_T2	2	2	6fa55fba0f6ff80b746200a0d24b433a	23
Sed_2_2Ha_T2	2	2	c5aa803facc78bc4649aaa52adf1fc97	0
Sed_2_2Ha_T2	2	2	094ae1bca5c96a4baed80753ee951398	0
Sed_2_2Ha_T2	2	2	f759500199603df83a7ed9d7c9049d44	0
Sed_2_2Ha_T2	2	2	6db4051eb3482c338dd93acd17bba919	0
Sed_2_2Ha_T2	2	2	a05ad9b47742049e4c799c0c6690be70	0
Sed_2_2Ha_T2	2	2	876f616aab7c0798dbc7e654bb872aee	0
Sed_2_2Ha_T2	2	2	fd91119bfc66d9fc5ad2517771bf963f	0
Sed_2_2Ha_T2	2	2	d24b4143c0e2c30c62ba66952ace1e1f	0
Sed_2_2Ha_T2	2	2	0b13283375c7020d0fb4b44176221636	0
Sed_2_2Ha_T2	2	2	b66c07c4ba44d2824227a6f24f5349a7	0
Sed_2_2Ha_T2	2	2	0c091c956ca0ec232428459de96c4f9d	0
Sed_2_2Ha_T2	2	2	da16bb3b5fc66960b8acd30c0be698b6	0
Sed_2_2Ha_T2	2	2	c184136b404c56632549c0d1fae78072	0
Sed_2_2Ha_T2	2	2	2041e2627ee25fdec483748bbc42dcf3	0
Sed_2_2Ha_T2	2	2	098818a49e58716255bc50a4701c49d6	0
Sed_2_2Ha_T2	2	2	69acf60acbc346578de3952a1bef014b	0
Sed_2_2Ha_T2	2	2	f0a0bd14afdaa25c4e2e1bed885a2281	0
Sed_2_2Ha_T2	2	2	5f7b279ec35ba3d489f4e58b131a52b9	0
Sed_2_2Ha_T2	2	2	c73fe4ebb94777257273b8cfc3963e3a	0
Sed_2_2Ha_T2	2	2	594ff800c2dd0c80393003b6b407106c	0
Sed_2_2Ha_T2	2	2	7e399e005363eeddbd409076ccdf9c15	0
Sed_2_2Ha_T2	2	2	6b302d1829856455ca38c8844981f32b	0
Sed_2_2Ha_T2	2	2	62fceb7f2dafe1cff44a3cfdb36ef507	0
Sed_2_2Ha_T2	2	2	ab9326bce88819c208a3fa3ec672e498	0
Sed_2_2Ha_T2	2	2	b3683a403247692f4eb2e12bd8229dd8	0
Sed_2_2Ha_T2	2	2	7435d3477287037bb74c28e15386b623	0
Sed_2_2Ha_T2	2	2	2f2bc292254292f9480d9e153c4d6adf	0
Sed_2_2Ha_T2	2	2	0a2c83887a33b25e9e7378bffd1cfa02	0
Sed_2_2Ha_T2	2	2	80e1b507f32768515951bf519b9f718e	0
Sed_2_2Ha_T2	2	2	6c021e00493b05e251df6b1b51a1ce41	0
Sed_2_2Ha_T2	2	2	ff02d0c8f8ef139f1c255e6c4e2d71ac	0
Sed_2_2Ha_T2	2	2	1123ea0fdbdfbe01410f377d4927636f	0
Sed_2_2Ha_T2	2	2	25cfc7138b3e1707f1c1efdfdf5bc032	0
Sed_2_2Ha_T2	2	2	4ef094f0c5e0d879058e09591227a4c2	0
Sed_2_2Ha_T2	2	2	46a5f6b10981da757876f3937f9f020f	0
Sed_2_2Ha_T2	2	2	d3e72fee238ecd77594fb8b62a2e8fdc	0
Sed_2_2Ha_T2	2	2	7992677632bf960f759919cc4d56cfdc	0
Sed_2_2Ha_T2	2	2	d31822283746f1b6169ea0eeb29e5761	0
Sed_2_2Ha_T2	2	2	55e68bb8f390cc6f3b3c052b1d7619de	0
Sed_2_2Ha_T2	2	2	fb7e81c7f27233064361b6384ae884c1	0
Sed_2_2Ha_T2	2	2	89cb25df21648fce4724621f505d0096	0
Sed_2_2Ha_T2	2	2	970f7e7dd2d64f2caaddd933099b98bc	0
Sed_2_2Ha_T2	2	2	93adaf0e70ecce164239e345c781f6a4	0
Sed_2_2Ha_T2	2	2	dbb0eab5b18121dcacd2d690ed75c7b7	0
Sed_2_2Ha_T2	2	2	077fbe1f28e0e0ac72ddbba48e036274	0
Sed_2_2Ha_T2	2	2	1de99ccd91cf1cb73840dcb25c498a89	0
Sed_2_2Ha_T2	2	2	f619a1905f275372f80bd6f1b7f01182	0
Sed_2_2Ha_T2	2	2	f0dc24dc6efd46de9d5b56c6560fe652	0
Sed_2_2Ha_T2	2	2	59700d217cd9b9ccab0b142855c0ae77	0
Sed_2_2Ha_T2	2	2	21f9c39bddd3eeb678f3bf409109ca45	0
Sed_2_2Ha_T2	2	2	c18608a8f7febf41358e1b75d701428b	0
Sed_2_2Ha_T2	2	2	03b9b70faa834b9af57cab1f1ce73948	0
Sed_2_2Ha_T2	2	2	537b43f3272de269f04dd9420876b2de	0
Sed_2_2Ha_T2	2	2	1410266b5fa5258a74845bb8ed8de6be	0
Sed_2_2Ha_T2	2	2	22901c187bbd2284fff0e0bb365b3865	0
Sed_2_2Ha_T2	2	2	cd94f60d03a712d7de8f9f2bc9d1ad36	0
Sed_2_2Ha_T2	2	2	d1570d8a4208fa7d4a8cde411cbc7b99	0
Sed_2_2Ha_T2	2	2	3b8a6fbaad80a36b14f4f3d0fe99aaf3	0
Sed_2_2Ha_T2	2	2	09d6bd236a36072eeb031b83d8bd818c	0
Sed_2_2Ha_T2	2	2	479bc346dc64aba8ba5a8ed5f508c32c	0
Sed_2_2Ha_T2	2	2	fed9ffaf7dab208b6fc7ff5c67605957	0
Sed_2_2Ha_T2	2	2	fb446cf053b3280b253849e365ec8417	0
Sed_2_2Ha_T2	2	2	1ab0f6edf1391314f59edb5540188bff	0
Sed_2_2Ha_T2	2	2	6d35c79242891c45aa5b873d522da08a	0
Sed_2_2Ha_T2	2	2	9eac86729f43c9d17522f1bc5dc4a553	0
Sed_2_2Ha_T2	2	2	d2e7d5356b1b00ce0c1d1ff6e8323535	0
Sed_2_2Ha_T2	2	2	b63a35b7d52794568921941ac766d07b	0
Sed_2_2Ha_T2	2	2	824024e8e1426e1a8bc6cfbfeb32ef66	0
Sed_2_2Ha_T2	2	2	187a55136915e25b8f67fe9015456a71	0
Sed_2_2Ha_T2	2	2	9bdf6b7366cfe4e8cd229d7bb7a3d78e	0
Sed_2_2Ha_T2	2	2	1d7bf849c62ed215146ec2b03edd555e	0
Sed_2_2Ha_T2	2	2	8ac6672c06e04536c511b1628cc31f18	0
Sed_2_2Ha_T2	2	2	7f6850d86ef8be4c9f80b0268c5c808a	0
Sed_2_2Ha_T2	2	2	f7d82a486383a27af4a14740411d21e0	0
Sed_2_2Ha_T2	2	2	1ebf497fc50149b2dd8ab5da7055f86b	0
Sed_2_2Ha_T2	2	2	051959be6acefb26fc7d144b30bec2d6	0
Sed_2_2Ha_T2	2	2	594091ea21af4acddb1ec0b1d619efbe	0
Sed_2_2Ha_T2	2	2	1b7bd01252f5e8486e160bfb3ae5f179	0
Sed_2_2Ha_T2	2	2	4e5576a8a6b8a339dd1b6d9f0690ba15	0
Sed_2_2Ha_T2	2	2	17865c79e47d7fee7648a6621cf0802d	0
Sed_2_2Ha_T2	2	2	3ede085c176f29649c86c7eb9f0b28d9	0
Sed_2_2Ha_T2	2	2	2fc362e2cf910c2689e817ac5fe33a0b	0
Sed_2_2Ha_T2	2	2	482c8978925a33fbcbf987152b9c5623	0
Sed_2_2Ha_T2	2	2	554ad5c43c579e1180d4f06e0668d2b4	3
Sed_2_2Ha_T2	2	2	70dfe4953afddc935f99d11004843938	0
Sed_2_2Ha_T2	2	2	c728277f7e00dd0caba492a90c8795af	0
Sed_2_2Ha_T2	2	2	1c121320d65448729bc49287231ac3cf	0
Sed_2_2Ha_T2	2	2	8eb33e624f71ed174f87d537d23327c1	0
Sed_2_2Ha_T2	2	2	ddceb34943d92b00ed3e914e01e97b51	0
Sed_2_2Ha_T2	2	2	5e421ffe3d31c1a6612209ae7b6ff1f5	0
Sed_2_2Ha_T2	2	2	59c9da32e352705787f174aab5b73130	0
Sed_2_2Ha_T2	2	2	d6a0ca97580a5290cbae26ab7e7767b7	0
Sed_2_2Ha_T2	2	2	220a2e1f89f3617a764f3060f4434491	15
Sed_2_2Ha_T2	2	2	660f326dea48eadf462f7c1bde811015	0
Sed_2_2Ha_T2	2	2	94e35431748ffc52c5d94e1a6c5c31b6	0
Sed_2_2Ha_T2	2	2	f152aef4ad92c130ab71c5b447ecc94f	0
Sed_2_2Ha_T2	2	2	bafc8ba1ebe2cacd3239cc89889540ab	0
Sed_2_2Ha_T2	2	2	d9ab002ddb9c95a5cc9ba28e4827c2ad	0
Sed_2_2Ha_T2	2	2	7c31aa964ebe4536363be2fe4e0a5579	0
Sed_2_2Ha_T2	2	2	edfffd2d10dfce423a15bf2b5f0fd752	0
Sed_2_2Ha_T2	2	2	731d0d737dcb9b9104ecef6eec278b12	0
Sed_2_2Ha_T2	2	2	3c1109c0fd0447fa2040d7b6a86027af	0
Sed_2_2Ha_T2	2	2	e81146f875452652eea0541d5c6fb833	0
Sed_2_2Ha_T2	2	2	081e4faf1531738be22a0aacb1112d08	0
Sed_2_2Ha_T2	2	2	3750e22347a0c98d72800f256f97ff9f	0
Sed_2_2Ha_T2	2	2	c94f43ef0a06071ea33f9e8625365f8a	0
Sed_2_2Ha_T2	2	2	0608e0b32d218815bb6cda30c49cbe9d	0
Sed_2_2Ha_T2	2	2	294d86e5d9994d74fe158d15c90b508c	0
Sed_2_2Ha_T2	2	2	2d1af72c1fe071d867bc328c4b75c790	0
Sed_2_2Ha_T2	2	2	711b7d8961272c03c156bd0b11ad9a87	0
Sed_2_2Ha_T2	2	2	43f4b034979efe4438f03f676f6e3399	0
Sed_2_2Ha_T2	2	2	0f147ca55c41a95af8333fd4f32d58fe	0
Sed_2_2Ha_T2	2	2	d944b79f51a6e29c8b23db918d9a0311	0
Sed_2_2Ha_T2	2	2	327df194cf2e0012dc844250a95b76bf	0
Sed_2_2Ha_T2	2	2	8b63833788ad08ea48a22c83c40b82a9	0
Sed_2_2Ha_T2	2	2	2c91f7cb4e405afbf8a3ff9dac573b69	0
Sed_2_2Ha_T2	2	2	c0077d73908229d32a744e08baebe2a9	0
Sed_2_2Ha_T2	2	2	c9d84e6acef84dffc959255f87df8f61	0
Sed_2_2Ha_T2	2	2	1b8d3d52d6cadb9a4b4443a044f41c84	8
Sed_2_2Ha_T2	2	2	7aaaf9b21e21e923d43950a589a3c70c	0
Sed_2_2Ha_T2	2	2	a9df4ab54bc5b2bac4fefa5a8d371b36	0
Sed_2_2Ha_T2	2	2	dff06cdba10d56528a8ec0c62eef8926	0
Sed_2_2Ha_T2	2	2	3180f9d35a248142726c358e5bfc1fa4	0
Sed_2_2Ha_T2	2	2	af8b233d03597d2825afc44f2b0a21f7	3
Sed_2_2Ha_T2	2	2	6e2f207088e4fd88042fada3a5fd43fc	0
Sed_2_2Ha_T2	2	2	c3f85f0286c983723df85245f4b84116	0
Sed_2_2Ha_T2	2	2	a7e56a658ee806d00cc2af463f01d5c6	0
Sed_2_2Ha_T2	2	2	41a6869af07c54ee44eaed8d7796d2b7	0
Sed_2_2Ha_T2	2	2	5104eb472d091ebd5f37b885665dbfc2	0
Sed_2_2Ha_T2	2	2	7e416b710423f909171925d98fe3adca	0
Sed_2_2Ha_T2	2	2	82168268cb846220b104a1e74461ab8b	0
Sed_2_2Ha_T2	2	2	936298e1e388d5ba5b1591ef91b1df81	3
Sed_2_2Ha_T2	2	2	67d9c733815dbe5eee594588d39bc261	0
Sed_2_2Ha_T2	2	2	c3e75199dd21ca5a41bf8867788fa934	0
Sed_2_2Ha_T2	2	2	0ee0a7c8c5403628e89599054469a3e3	0
Sed_2_2Ha_T2	2	2	8dd05dd7fc7d50c38e883bde619808aa	0
Sed_2_2Ha_T2	2	2	5e673c18c4b97d1827d425aed42dfed8	0
Sed_2_2Ha_T2	2	2	f16121eb4e377f7fccf656005b2950fb	0
Sed_2_2Ha_T2	2	2	73b04087418d20c3deb2d9d4d10ef7a0	1
Sed_2_2Ha_T2	2	2	51549f5db6c8e2639654935d6961ff84	0
Sed_2_2Ha_T2	2	2	ba74632f7c03864b22a49305c35468d2	0
Sed_2_2Ha_T2	2	2	77fbdb2e882a306e5853e94b05bb239b	0
Sed_2_2Ha_T2	2	2	036860e2cc31d8a3727a03819a6dcbb7	0
Sed_2_2Ha_T2	2	2	7c102b8c5f355c34efe3e94965bf8a52	0
Sed_2_2Ha_T2	2	2	6dd27c5214c4129683fc2831106ba158	0
Sed_2_2Ha_T2	2	2	db6489ee772d8ccf230cd98807bb0000	0
Sed_2_2Ha_T2	2	2	c478a9e4687afe019bd039034e11a31b	0
Sed_2_2Ha_T2	2	2	f03cde8cd0ea88ff31b1f1dcd68cf75d	0
Sed_2_2Ha_T2	2	2	d32aa7b4a32089f2d44bae2e42ba84ea	0
Sed_2_2Ha_T2	2	2	108f61a65eb1f3d5e0841330c889e57e	0
Sed_2_2Ha_T2	2	2	704c116ad2525358dd205eb38c34fe3b	0
Sed_2_2Ha_T2	2	2	377e39e261f1670aab159d7c6ceea2b7	0
Sed_2_2Ha_T2	2	2	0fdd0148173dfbbd04967820a6b5af71	0
Sed_2_2Ha_T2	2	2	91eed5b442b701da0fb682f6057c15d2	0
Sed_2_2Ha_T2	2	2	0a9baab1cf683a715c8cab57f629ceee	9
Sed_2_2Ha_T2	2	2	98a5e998da08ce88cdd1af3af3d1b160	0
Sed_2_2Ha_T2	2	2	3a80fd3c5ae59134c4d301dd7e0bda1b	0
Sed_2_2Ha_T2	2	2	7481dda1f8e562cb366e1332e45f7b42	0
Sed_2_2Ha_T2	2	2	00eebbd9128df43d015f6b1f6fcb7bd4	0
Sed_2_2Ha_T2	2	2	872246a2824333282c74ea5e95b99747	5
Sed_2_2Ha_T2	2	2	a0dc7b1ee56cd0e74beb03dd152812d5	0
Sed_2_2Ha_T2	2	2	45677a2b8d12fa79fb882ae56c362f00	0
Sed_2_2Ha_T2	2	2	856dc40b3e5450517e63caa1dfd9fa7b	0
Sed_2_2Ha_T2	2	2	9ce4b24ca8381d862ba836f12091393b	4
Sed_2_2Ha_T2	2	2	b78eecbb34bb20ba9a73cae1dc2d69ac	0
Sed_2_2Ha_T2	2	2	0da7f217e6990f86f3a5bc703ae46c80	0
Sed_2_2Ha_T2	2	2	ec3f41dce45f8c964efcc1040e6bf924	0
Sed_2_2Ha_T2	2	2	5905812f882da22ac474ffc7486ad3cb	0
Sed_2_2Ha_T2	2	2	43fa1fc9da5f2090604610d3dd24c155	0
Sed_2_2Ha_T2	2	2	8d63959aeaea009cbb455424d2975b4c	0
Sed_2_2Ha_T2	2	2	085d33a6e65aca3d34f5e1be225bdb24	0
Sed_2_2Ha_T2	2	2	f0d9dd95b0bbb43febc46ddf8477e1f3	0
Sed_2_2Ha_T2	2	2	14295bb66b51197e14e962e5840cd898	0
Sed_2_2Ha_T2	2	2	364231bf34649d6672d2bf579cd43ae0	0
Sed_2_2Ha_T2	2	2	42daedeff3ed46506a6159a9afdb2479	0
Sed_2_2Ha_T2	2	2	cd20dc3bf37439b85d48374bdcc9cc70	0
Sed_2_2Ha_T2	2	2	5b49495cb0c2c040968c4acec3f689cc	0
Sed_2_2Ha_T2	2	2	dbca05b3a9a70cf8bd03e6e256ad695d	0
Sed_2_2Ha_T2	2	2	f36a0ce6d417cf885f52a28097343920	0
Sed_2_2Ha_T2	2	2	a354e244acb264c05883b83bbe789b4a	0
Sed_2_2Ha_T2	2	2	c9d3220ecd225c71586a276d9ffa404a	0
Sed_2_2Ha_T2	2	2	7e867f43a3034c6c7aed68f5a6b1cfb0	0
Sed_2_2Ha_T2	2	2	0f075fab4472e8a8a5371925f782035a	0
Sed_2_2Ha_T2	2	2	21868b11d7fbcc1504c43c755febc7d2	0
Sed_2_2Ha_T2	2	2	8ac5ceb1699f90ff9190b088d40dbe3a	0
Sed_2_2Ha_T2	2	2	2c3fdd1e49a9890ee0f4597023d6a9b8	0
Sed_2_2Ha_T2	2	2	8fa19fa9279c874613c07f0befe31d07	0
Sed_2_2Ha_T2	2	2	aa86060f271a4bf5f632a080fb3b5382	0
Sed_2_2Ha_T2	2	2	cb58b62e3e0b8ea7f44b5b4c37a5170b	0
Sed_2_2Ha_T2	2	2	7c6b5591aa2c313587e193bddf5c180d	0
Sed_2_2Ha_T2	2	2	22d58e5104e276971a8db32ba6dcfd3c	0
Sed_2_2Ha_T2	2	2	324a2e3bb000e53e7d768469f0027d68	0
Sed_2_2Ha_T2	2	2	3a2951dad578de4a9ddb8f8aaeb64e26	0
Sed_2_2Ha_T2	2	2	fe947b2c7c8580ae54f5b2fd3024b2e9	0
Sed_2_2Ha_T2	2	2	24d5851fdf55fb0d82d20abbe7470705	0
Sed_2_2Ha_T2	2	2	dd9b69d877d0ef433a99288a2d9c8eb7	0
Sed_2_2Ha_T2	2	2	2413153017b8b353d1fc01d9e330bfe3	0
Sed_2_2Ha_T2	2	2	43e605c97eb4bc3024a13b2a41c4fdc1	0
Sed_2_2Ha_T2	2	2	512ad81d8143be37800e1cea04a34179	0
Sed_2_2Ha_T2	2	2	94711a93a0f4cf6a346712f1c69782e7	0
Sed_2_2Ha_T2	2	2	4c310297827c0ff286a014f762b4028d	0
Sed_2_2Ha_T2	2	2	1fa6a20d495df997a8f371ca60c37797	0
Sed_2_2Ha_T2	2	2	4be07066faeae5f64632caeb12d4310c	0
Sed_2_2Ha_T2	2	2	98964e6fd3cbcee2ae3fdcb8239a2822	0
Sed_2_2Ha_T2	2	2	526b6a58898ec60f4e1ec0d075befd78	0
Sed_2_2Ha_T2	2	2	b4169f77993b589d54ee61c421144039	0
Sed_2_2Ha_T2	2	2	cd0211bbf81d50eb95e0fb85b9b0a4a3	0
Sed_2_2Ha_T2	2	2	512347854c18a17f5914bfe02dc343c8	0
Sed_2_2Ha_T2	2	2	6295c42f35ba97be15e792c11ddf5422	0
Sed_2_2Ha_T2	2	2	a1e30598438b470f63ffc5b5549867b1	0
Sed_2_2Ha_T2	2	2	f353222f0f8cf93607ff193dbd008cc1	0
Sed_2_2Ha_T2	2	2	f84573edd30ef4e870b25f8750c003aa	0
Sed_2_2Ha_T2	2	2	b8b0a79bba3b7f4d47dbd5af462c50d0	2
Sed_2_2Ha_T2	2	2	7ce4431c4d39f19d20b9a6b874691f3f	0
Sed_2_2Ha_T2	2	2	e26d186281efe40d439e2cb0423e4113	0
Sed_2_2Ha_T2	2	2	4594626851bd1fe443f452ddf442184a	0
Sed_2_2Ha_T2	2	2	55ca95b6e919459ec4f132b42cda1f17	0
Sed_2_2Ha_T2	2	2	4e5a39c4f8163dcddc61d5513765b54e	0
Sed_2_2Ha_T2	2	2	76dcb162b7a0ab4755ea7c2bf1e33fc1	0
Sed_2_2Ha_T2	2	2	e6210edbe91dc8d64e3cac69f940d0d1	0
Sed_2_2Ha_T2	2	2	71eee063c1b2cbe633b3897acb485523	0
Sed_2_2Ha_T2	2	2	3178168fd17ddd7ebc1f9db1b1ad5351	0
Sed_2_2Ha_T2	2	2	ca5862fbc43ec1acc09d1c86eb4386a3	0
Sed_2_2Ha_T2	2	2	3bcdb3dfb52b92a88bfebbcb1aea84f6	0
Sed_2_2Ha_T2	2	2	37cef90867bad57b9386c48635e6e842	0
Sed_2_2Ha_T2	2	2	3a8f4df68dc994202b93393f783fd0f2	0
Sed_2_2Ha_T2	2	2	1d3436e4b8372bc23465adee0e592c0b	0
Sed_2_2Ha_T2	2	2	228686a885f924ec4ea4100c64174198	3
Sed_2_2Ha_T2	2	2	ea599790aa111c522d34ac4fe6d28ef0	0
Sed_2_2Ha_T2	2	2	386b26da706f37f31c23a40b59c349d4	0
Sed_2_2Ha_T2	2	2	28e924c2f56093cebf6053bf9a403540	0
Sed_2_2Ha_T2	2	2	27060165b1fa28ba5f5fa8c0414b3f13	1
Sed_2_2Ha_T2	2	2	8bfc9ee7c16f45244d8524c758dfebed	0
Sed_2_2Ha_T2	2	2	f8f7e82acc890d356d40ec7792add16b	0
Sed_2_2Ha_T2	2	2	4af32bc96d197cebd5fdf5c792cd3bb8	0
Sed_2_2Ha_T2	2	2	6946f4e778cc2a7657fcfa8c5931775c	0
Sed_2_2Ha_T2	2	2	ab7d309da3dd59171a0e09c14b76d4bc	0
Sed_2_2Ha_T2	2	2	c5be2f3b1b938c01e6f72360775c024a	0
Sed_2_2Ha_T2	2	2	ff92f6afe13b4dd2e73d88cdbe460882	0
Sed_2_2Ha_T2	2	2	85b627dfdd2540247c0ba458222673ee	0
Sed_2_2Ha_T2	2	2	a4b9580c91ffaeb32b72264d2abddea1	0
Sed_2_2Ha_T2	2	2	4906e4ea2737778f017c58626398e3da	0
Sed_2_2Ha_T2	2	2	d60bd22ee40697b5c5e2f8b65fad3bbe	0
Sed_2_2Ha_T2	2	2	5b786d9ff9b1d8cdfff4f6b25f78619b	0
Sed_2_2Ha_T2	2	2	437d87c69a9c71443b400f99de800405	0
Sed_2_2Ha_T2	2	2	9cb1e21486947dbb000146dd59442321	0
Sed_2_2Ha_T2	2	2	ba7fc06e850d9dd8629db83655ab5f27	0
Sed_2_2Ha_T2	2	2	64510172d7528a703bbfd1d23aee1a6a	0
Sed_2_2Ha_T2	2	2	c22bd867ad605a5d3e698a08a9e12085	0
Sed_2_2Ha_T2	2	2	5aadafdbedc1c55a604b1062cf8fc4e8	0
Sed_2_2Ha_T2	2	2	19cc4a76776d077d6e584d836a4d488b	0
Sed_2_2Ha_T2	2	2	5145a250dfc2f08bea6bed181ea8b018	0
Sed_2_2Ha_T2	2	2	ebb3014aab7ef3f53c31f0edf8dbdf7d	0
Sed_2_2Ha_T2	2	2	a26cfa2cbadd96b27b0c38d0dfe8ea84	0
Sed_2_2Ha_T2	2	2	a231cacadbb568d62b82686f41abdd92	0
Sed_2_2Ha_T2	2	2	c22bc8fab951754ee096cdea3e803113	0
Sed_2_2Ha_T2	2	2	9d25949e1ecfbab0436a1b2135d94195	0
Sed_2_2Ha_T2	2	2	429e799426da0f49affaa24eeee2daa3	0
Sed_2_2Ha_T2	2	2	3aad212f7c40e2f38e9a51b822ca3095	0
Sed_2_2Ha_T2	2	2	3b9228391cc29e46b84e6388458216fd	0
Sed_2_2Ha_T2	2	2	527f6096af27d05a84f4ef47d38d0a39	0
Sed_2_2Ha_T2	2	2	6ecb9ae8e33ef298f7d1876d70315c9c	0
Sed_2_2Ha_T2	2	2	9427a6ed900f16d3feb98a585433d1fd	0
Sed_2_2Ha_T2	2	2	2c785510b0817f2c6cb52c9a62d6542d	0
Sed_2_2Ha_T2	2	2	4c99c247747d64a0653fd0df5fd7ba43	0
Sed_2_2Ha_T2	2	2	57e609de371a4f191dfbc5892c13e1cc	1
Sed_2_2Ha_T2	2	2	59d9cfe6ef7559757d98841f3ad81db8	0
Sed_2_2Ha_T2	2	2	3783d273bcf9c44cc88259a5c88560c6	0
Sed_2_2Ha_T2	2	2	c764e72921f1ee383f792f26d9452cbc	0
Sed_2_2Ha_T2	2	2	80e70e0a49188658b931e11d67df6078	0
Sed_2_2Ha_T2	2	2	3d8f95f7aa1d33a6408985dbd3ed3ad5	0
Sed_2_2Ha_T2	2	2	9873d3c7fdffdb3b748145e1f03bebfa	0
Sed_2_2Ha_T2	2	2	6000adf34a1fe5d595b7a5748fc0fad5	0
Sed_2_2Ha_T2	2	2	3f454619c76f6875f45905d605550a84	0
Sed_2_2Ha_T2	2	2	a45d468ca4d8c3102415d1c4c7e23beb	0
Sed_2_2Ha_T2	2	2	265f0da64fbc6a84165590837d3c4c0b	0
Sed_2_2Ha_T2	2	2	6b798b311b08d28f0c47d011224f6db9	0
Sed_2_2Ha_T2	2	2	1bb552349ed360561e5b73890271183a	0
Sed_2_2Ha_T2	2	2	8fc7eb47c27b5e287f094304c536d3e6	0
Sed_2_2Ha_T2	2	2	57c03e98227e0dc389e839d96d98dc8b	0
Sed_2_2Ha_T2	2	2	78c9c73728d5ec2694f0ddf319ce0af0	0
Sed_2_2Ha_T2	2	2	961ed2fafd542ca2cde3d40ede1a47b3	0
Sed_2_2Ha_T2	2	2	7db1a5882679bb36995e4660a9b7ce39	0
Sed_2_2Ha_T2	2	2	d24364a5c2f66c84c26a2f3dc8017318	0
Sed_2_2Ha_T2	2	2	731223b33282626d7ec49940c77d3ad6	1
Sed_2_2Ha_T2	2	2	a6ce4737be85ededadce756906436a64	0
Sed_2_2Ha_T2	2	2	da686612201219f89e6c45636ba0671e	0
Sed_2_2Ha_T2	2	2	39d81b411b3d5096910e404c7e369285	0
Sed_2_2Ha_T2	2	2	ad213d58590a63660acd007d41be9c00	0
Sed_2_2Ha_T2	2	2	cc25f36069025b8784345b9b545c0235	0
Sed_2_2Ha_T2	2	2	2bcc081a5f8bf224345bc2b212afe308	0
Sed_2_2Ha_T2	2	2	22b8e1088107b679bcfa8e69011f3701	0
Sed_2_2Ha_T2	2	2	26899f16d8ef05d9c27a33d6357af123	0
Sed_2_2Ha_T2	2	2	4c1dce79868cbdc534e96905079b3e17	0
Sed_2_2Ha_T2	2	2	c3a7e905951e4a4a4633270596ba9b5e	0
Sed_2_2Ha_T2	2	2	3e0a7ba2bc13c919baa73ec484d19ad7	0
Sed_2_2Ha_T2	2	2	3a9e8531080c2a75023168e60497116f	0
Sed_2_2Ha_T2	2	2	034370cba5496cb29077ed6ef64f050f	0
Sed_2_2Ha_T2	2	2	422d84b13f74f54765a90175d18e3b3b	0
Sed_2_2Ha_T2	2	2	58d6a26fb397dcaf3c501223e5edcb0d	0
Sed_2_2Ha_T2	2	2	5bbee8b7550801f5700346542f3c227b	0
Sed_2_2Ha_T2	2	2	e570624c1193acc39140087aef31793d	0
Sed_2_2Ha_T2	2	2	5c3d43c19b84dc302bdeb685c9fa0e65	0
Sed_2_2Ha_T2	2	2	8abb60311f154360b95cb9b444ef125c	0
Sed_2_2Ha_T2	2	2	65596db8f921098f2a659b140250f9bc	0
Sed_2_2Ha_T2	2	2	18856b8aeca7b3a581588c20005f3a92	0
Sed_2_2Ha_T2	2	2	fcfcd50421604dde07a210aa8abd0ec0	0
Sed_2_2Ha_T2	2	2	e6e1b87ebc01073df72189dbbb157aaf	0
Sed_2_2Ha_T2	2	2	9cecba8a490d2c47678dfbc2bb2a0016	2
Sed_2_2Ha_T2	2	2	dcaf8b1377261532feebe7876fffbc4e	0
Sed_2_2Ha_T2	2	2	e60160f19d08d0428dcf661f9286d231	0
Sed_2_2Ha_T2	2	2	279fafb0dcd21d76f211bd59d27827c7	0
Sed_2_2Ha_T2	2	2	7e0cc3affccf6d810b6bf4972832ce4c	0
Sed_2_2Ha_T2	2	2	b7b67a4ba89d43c188a6d1c96bdeb8e0	0
Sed_2_2Ha_T2	2	2	21178db7ea5f5e624000e256975b2cd5	0
Sed_2_2Ha_T2	2	2	9124bc250093de2c938bc49d37a34692	0
Sed_2_2Ha_T2	2	2	999be8cf714ca91290d68277351b7788	0
Sed_2_2Ha_T2	2	2	e86f56157decb4d5c25d97156ceeca81	0
Sed_2_2Ha_T2	2	2	b1e774262cb35cf916845843c7b77729	0
Sed_2_2Ha_T2	2	2	3a7a0e672bf5430de1dd19022b07dd26	0
Sed_2_2Ha_T2	2	2	90e15f9e2b580409d23f7e9b69d958da	0
Sed_2_2Ha_T2	2	2	3bebcc12dbde5ba7fdf0d5d49c53629b	0
Sed_2_2Ha_T2	2	2	dbefcfb27c30daec67a35f169abb477e	0
Sed_2_2Ha_T2	2	2	e0831d3b7553745ed3573d815f8f984e	0
Sed_2_2Ha_T2	2	2	5ba0e629de56887d3e4d5d9ba6768bab	0
Sed_2_2Ha_T2	2	2	fc2c090976b9c0718751d5f115a931be	0
Sed_2_2Ha_T2	2	2	e8589ce9df1865743361ded52263ebe1	0
Sed_2_2Ha_T2	2	2	6c3508ab2c7530398553aa9ec3734f1e	0
Sed_2_2Ha_T2	2	2	1b66e1e3da70089bdf16e7077ccb649b	0
Sed_2_2Ha_T2	2	2	32b2c02686ab3359da3e6b34dc7cf5bb	0
Sed_2_2Ha_T2	2	2	452808f6cd0feb96e8cc9828fa52bbee	0
Sed_2_2Ha_T2	2	2	04850ec5d6a723b359c65d379945739b	0
Sed_2_2Ha_T2	2	2	23b5dd151675192480f46bb1067fb6ae	0
Sed_2_2Ha_T2	2	2	0daa4be96906d74b2a9e53a3009f8413	0
Sed_2_2Ha_T2	2	2	0aadb2bcd57d721767edc228a16e5e6c	0
Sed_2_2Ha_T2	2	2	c151e57bc31d702e46505607e7cb0637	0
Sed_2_2Ha_T2	2	2	f9a8dda1a01b36e6091b4427b64cdb55	0
Sed_2_2Ha_T2	2	2	9fc56e8cb2b0444dfd79c90f49005f9d	0
Sed_2_2Ha_T2	2	2	a216f1624f5ddfe7a9a9744da5b26027	0
Sed_2_2Ha_T2	2	2	337014010363545838cf28424fce5b22	0
Sed_2_2Ha_T2	2	2	fb6f31335b8133f81bdd4055f9333e91	0
Sed_2_2Ha_T2	2	2	9c851c526ee72c8b56c3122ed05edce9	0
Sed_2_2Ha_T2	2	2	d4688fbb9227238aa3bac4ad9292c1bf	0
Sed_2_2Ha_T2	2	2	da4d4a86190bbc470f55af8656b73774	0
Sed_2_2Ha_T2	2	2	73f207abec072b4ad8779eb65438a528	0
Sed_2_2Ha_T2	2	2	d696b22f30c9ff74c63976a422f17b6d	0
Sed_2_2Ha_T2	2	2	06fede8743a706985890dd634724ed31	0
Sed_2_2Ha_T2	2	2	be42e99039766d4bba5fa86caf5ea6ec	2
Sed_2_2Ha_T2	2	2	3729fe46cadc3142ee4f9f8ccfcef5ed	0
Sed_2_2Ha_T2	2	2	5231586541834fbb3642a9b58468484b	0
Sed_2_2Ha_T2	2	2	e261c9d048b483d5c9e52252e8aefb6a	0
Sed_2_2Ha_T2	2	2	02693263af81b9abdba4be367de77b37	0
Sed_2_2Ha_T2	2	2	c9bad6417a45b64d3bf29671b3b68b49	11
Sed_2_2Ha_T2	2	2	fca01f58bf6058b8feb7142e8260052b	0
Sed_2_2Ha_T2	2	2	046da83756fef09f9220e3ffbec30aff	0
Sed_2_2Ha_T2	2	2	d3fc83acaa403e9e06f13df60d9cfe7f	0
Sed_2_2Ha_T2	2	2	ecf54629bd628b85054c0f3959303fd8	0
Sed_2_2Ha_T2	2	2	c1a313610dc73b4fd33d02093c567c2c	0
Sed_2_2Ha_T2	2	2	9c84355681434a7d24e4451c859942c9	0
Sed_2_2Ha_T2	2	2	a0c2d4d4bb31d103c15ec46b93eb80ee	0
Sed_2_2Ha_T2	2	2	152263ebd42b92616e99107608ba96b7	0
Sed_2_2Ha_T2	2	2	09e3b0128f5cfe77dbca26b5de55a0df	0
Sed_2_2Ha_T2	2	2	896efd2123f965d1aa6945fc861b1515	0
Sed_2_2Ha_T2	2	2	70c568c893e72f36e971e618405a6b57	2
Sed_2_2Ha_T2	2	2	2a9b365d787ab33b4f123f91644c91a7	0
Sed_2_2Ha_T2	2	2	f2ca9cec38576715674a61beee3611ed	0
Sed_2_2Ha_T2	2	2	f9be07e118f3cf9ad0e10c9b4bed8800	0
Sed_2_2Ha_T2	2	2	280d39be9ae638a959dc9d2509fba20d	0
Sed_2_2Ha_T2	2	2	3935556f325745eb4493f62fe0456975	0
Sed_2_2Ha_T2	2	2	ab3afda4b87322367960686270a7693d	0
Sed_2_2Ha_T2	2	2	ad68de1989801a01b1fbff5c87d06062	0
Sed_2_2Ha_T2	2	2	c679ea988db8a432539c583ea6d12965	0
Sed_2_2Ha_T2	2	2	ee0ece8302f8295a8cf32bcdc00f3105	0
Sed_2_2Ha_T2	2	2	12161e561b38ee63aa8a935f5ffa3fca	0
Sed_2_2Ha_T2	2	2	ac52af27242c0b5f3bc5c98d09a13f37	0
Sed_2_2Ha_T2	2	2	581cce6fd4fd7a56d558a10a4e83c8a4	0
Sed_2_2Ha_T2	2	2	2f82d6d486bcd24815c7f956e295277e	6
Sed_2_2Ha_T2	2	2	4979f2e42c6a8774e65708001769f8b7	0
Sed_2_2Ha_T2	2	2	3e1e5769053694a46ef647975f8a6231	0
Sed_2_2Ha_T2	2	2	ea212e25b6e1fb1372de227a147174df	0
Sed_2_2Ha_T2	2	2	fff259105a07329ccc7865ffd4edc4d9	0
Sed_2_2Ha_T2	2	2	64899bc446648cef016409bbbae382c9	0
Sed_2_2Ha_T2	2	2	98dbc119fcbbf20d8b943ec0e754d7ef	0
Sed_2_2Ha_T2	2	2	5d4f8c98c4e691b2c097d78b4276fe30	0
Sed_2_2Ha_T2	2	2	f39fbf948fec41dfee981850fbf9944b	0
Sed_2_2Ha_T2	2	2	5e24adf005501ad28e41d91613dced8e	0
Sed_2_2Ha_T2	2	2	955f6eec64e708b4542472135a428bc0	0
Sed_2_2Ha_T2	2	2	29b31713badf60cab2ac9fff647c70c8	0
Sed_2_2Ha_T2	2	2	d0db95fe3ec5127019c30724ab22eb10	0
Sed_2_2Ha_T2	2	2	521bef2896edbc1451a487f32a0e07c1	0
Sed_2_2Ha_T2	2	2	6509f1aa0064123e5170d2f205510743	0
Sed_2_2Ha_T2	2	2	961a2a53a616d290121520bb811631cc	0
Sed_2_2Ha_T2	2	2	738f95b11c763e5986bc2ac6a9be0e97	0
Sed_2_2Ha_T2	2	2	abd867a156e1cb61a537c9bc45fa0b26	0
Sed_2_2Ha_T2	2	2	1f473ba7820b761cabe9e22e9bea7e62	0
Sed_2_2Ha_T2	2	2	366b89054400aed9a47897d535859524	0
Sed_2_2Ha_T2	2	2	c4515d500902dd9e3e2e6a940fcfaf25	0
Sed_2_2Ha_T2	2	2	6e602a77312d510aad6c0eb8c420788f	0
Sed_2_2Ha_T2	2	2	1ad96eb3d078dcd51d0d062ac6e8471d	0
Sed_2_2Ha_T2	2	2	72c6250e2f59f343c9125470d81f2ae1	0
Sed_2_2Ha_T2	2	2	c64410ce1ca61923bc4965aa30f50a05	0
Sed_2_2Ha_T2	2	2	924271d5e81e04c23e278988082b0a7c	0
Sed_2_2Ha_T2	2	2	edfcc3ab78a3ad60d6d49be774225898	0
Sed_2_2Ha_T2	2	2	0920779062f569b235ad6c87532762bc	0
Sed_2_2Ha_T2	2	2	773cdeb94252e3ff613c599999c8e43e	0
Sed_2_2Ha_T2	2	2	70728b8dab6362cbce979a82ca8c77aa	0
Sed_2_2Ha_T2	2	2	ce5aaefab3615df6dd9ab35261b588f4	0
Sed_2_2Ha_T2	2	2	58247b5d8c359251ed156529997ec00d	0
Sed_2_2Ha_T2	2	2	f523f25214bfdb714344a97b8142fcf6	0
Sed_2_2Ha_T2	2	2	04acdec0eba480c2b11dd2dfd943c283	0
Sed_2_2Ha_T2	2	2	43c68eef01f11b6681d6605e40d77b30	0
Sed_2_2Ha_T2	2	2	20d903374260cf193069e5e28c1880cc	0
Sed_2_2Ha_T2	2	2	93dd615994042e014b974fe0ce432c7a	0
Sed_2_2Ha_T2	2	2	cf8d2f624705322bc0ac4b0fd2819b16	0
Sed_2_2Ha_T2	2	2	260690a935faa0bfbe8ab13f79799802	0
Sed_2_2Ha_T2	2	2	717e04ecfd55e4e7d5534e487b3ba450	0
Sed_2_2Ha_T2	2	2	9ad377b83cc0f2c0b3fcef197de4dd13	0
Sed_2_2Ha_T2	2	2	b98d47bf83fd8ba738bf9aee60a7783e	0
Sed_2_2Ha_T2	2	2	02412c0cbd2207b8cbd44d5cda53615d	0
Sed_2_2Ha_T2	2	2	0d7d28e54bc6d1562f1e127fa49ce536	0
Sed_2_2Ha_T2	2	2	02347a8b41019ee963ec03305492696f	0
Sed_2_2Ha_T2	2	2	76633279f11aa8ff9b379c1626a5022d	0
Sed_2_2Ha_T2	2	2	89abd7c5887a80ccd07b69b96aef2cee	0
Sed_2_2Ha_T2	2	2	44f0f73be8396e824d3b48320abd04fd	0
Sed_2_2Ha_T2	2	2	92919bd44fafde0d967859e7e2ea6a97	0
Sed_2_2Ha_T2	2	2	db2b637213db036a99b9e00335698337	0
Sed_2_2Ha_T2	2	2	1a9928cc1cb84365fbb95c009f5b7c15	0
Sed_2_2Ha_T2	2	2	734b0982ae83938794f2c2858a5de13e	0
Sed_2_2Ha_T2	2	2	a97c179f10553dfadc2839494f7ea5e1	0
Sed_2_2Ha_T2	2	2	bbd3b9a249ba496a07b1299f5dc3fc29	0
Sed_2_2Ha_T2	2	2	b70e8800b1e5aa799e0ad88848a38832	0
Sed_2_2Ha_T2	2	2	48f1a16328f19db7fab7f6f07c9fc834	0
Sed_2_2Ha_T2	2	2	42ae3d09b3d77a95e48766995f941357	0
Sed_2_2Ha_T2	2	2	a644a20d147932c92d83e48c96e34cb7	0
Sed_2_2Ha_T2	2	2	0149949cf9814857744f8baef089a14e	0
Sed_2_2Ha_T2	2	2	c46be06fa1d4788add3bcddf95f34625	0
Sed_2_2Ha_T2	2	2	35d093cd23454a2ea45fc4c3c75ba13d	0
Sed_2_2Ha_T2	2	2	8f0cd6f0db3ee49edf10a96463cca3a4	0
Sed_2_2Ha_T2	2	2	e5fbe77f14b14de1a37a63d38285dd78	0
Sed_2_2Ha_T2	2	2	ad3a60298237c77d8a3d2d9258933774	0
Sed_2_2Ha_T2	2	2	c55cf0b346edba7ef58c1906154c0f2e	0
Sed_2_2Ha_T2	2	2	47d2c77249b40bf942858d31c965dc79	0
Sed_2_2Ha_T2	2	2	5474d041dce782c9d74c8b7daeb180f5	0
Sed_2_2Ha_T2	2	2	44ef774e7dbf79e3253796ab7b8db552	0
Sed_2_2Ha_T2	2	2	32a9731fbeafe723157cc1c1e3d1365e	0
Sed_2_2Ha_T2	2	2	f9e8e8d40bb65558e7b16c9f0a2089b7	0
Sed_2_2Ha_T2	2	2	c7b06de0c7880972f3947049268cc077	0
Sed_2_2Ha_T2	2	2	a7c04d7ce9ab8d89c00ea4182ade91ca	0
Sed_2_2Ha_T2	2	2	efa759ded8685d488405b9b651cd3201	0
Sed_2_2Ha_T2	2	2	0eb51fec4c90aa63f06775bda2d294a9	0
Sed_2_2Ha_T2	2	2	2f2401ffaea717ae385cce6a972b2568	0
Sed_2_2Ha_T2	2	2	51eefbf356c56dec62628124134bbb5b	0
Sed_2_2Ha_T2	2	2	8ef2db1f455103b821b913775892a90a	0
Sed_2_2Ha_T2	2	2	6f028ef6241d1b48bd685c5125ccea39	0
Sed_2_2Ha_T2	2	2	1363f1bf59836420179c06fd22493503	0
Sed_2_2Ha_T2	2	2	22055945e7d81e61c3ae5da36199c050	0
Sed_2_2Ha_T2	2	2	d49808f8a98a4d86f9853531cd8d12fb	0
Sed_2_2Ha_T2	2	2	fe28f28abc6a0cf64dbea6c5161c552c	0
Sed_2_2Ha_T2	2	2	b8199116b54c1cccd5b55c124e87410f	1
Sed_2_2Ha_T2	2	2	21aca7a3c311f4962fd8ee7cdf6de12e	0
Sed_2_2Ha_T2	2	2	64e028aca0a066b983ebe5cec79ddf5f	0
Sed_2_2Ha_T2	2	2	00d59131c31bcb4c0061c0b371b0d163	0
Sed_2_2Ha_T2	2	2	89c45e6a15246079fec2e75a43b02de3	6
Sed_2_2Ha_T2	2	2	0a2245e490e1b6f1b56ec94891cb6e47	0
Sed_2_2Ha_T2	2	2	66ec3feb1b3994a6a6ab33e555719fe7	0
Sed_2_2Ha_T2	2	2	4eebf14e196bbd6c01e6184f06c81acb	0
Sed_2_2Ha_T2	2	2	a679448a90a9a7b88d0a1025ef2f5c8b	0
Sed_2_2Ha_T2	2	2	707a99cba9c136c57a623a8ffd700dca	0
Sed_2_2Ha_T2	2	2	e0ad51674d85d2ba13688624a1053b61	0
Sed_2_2Ha_T2	2	2	b180ce34a5befb3f6214dcd54de43a9d	0
Sed_2_2Ha_T2	2	2	06b589b0484c92e3a5126d6c7e40db16	0
Sed_2_2Ha_T2	2	2	c95dccbdd98ce618ac2e35d12b9f5d0a	0
Sed_2_2Ha_T2	2	2	6968550b73708182262825798946c240	0
Sed_2_2Ha_T2	2	2	dd36db5942a9e60aa4ea1d78612066b7	0
Sed_2_2Ha_T2	2	2	2d969b8b856a38b97df9b92fd3ca3bd0	0
Sed_2_2Ha_T2	2	2	bb1979832167c8400df080ace9706c23	0
Sed_2_2Ha_T2	2	2	705b57f9dff672ef86c18b7e155b281c	0
Sed_2_2Ha_T2	2	2	d53c674a52b5c2bab34f527878887ec7	0
Sed_2_2Ha_T2	2	2	9cc2012e6b57af7de365c0c30d2a7ee8	4
Sed_2_2Ha_T2	2	2	d52d7824a707e14e0a7514205b37ede7	0
Sed_2_2Ha_T2	2	2	2a98b41bd6628e0d553353ecf20887f3	0
Sed_2_2Ha_T2	2	2	18045a8fbad8537bedc341bc8cf9a853	0
Sed_2_2Ha_T2	2	2	98cc5d7fb73d5a53e90852e6fe4543d2	0
Sed_2_2Ha_T2	2	2	c41c6d931e126f3016f31d821f0951b6	0
Sed_2_2Ha_T2	2	2	940bc70f2a9de1eae7bf1ed1641d0cc9	0
Sed_2_2Ha_T2	2	2	47c03e4308d955176626ba0f8d722857	0
Sed_2_2Ha_T2	2	2	5070b3435d356df704c218456dcf76d9	0
Sed_2_2Ha_T2	2	2	5fc947fb39bd7b0a1909a0968345dbdd	0
Sed_2_2Ha_T2	2	2	ae077f966f9a7ecf048230da28d18aae	0
Sed_2_2Ha_T2	2	2	c88d3b449bab0f4eb89502d455210e5c	0
Sed_2_2Ha_T2	2	2	fdfe7ac86c57bacb51618b8338a835ce	0
Sed_2_2Ha_T2	2	2	6b4d320ac4e89b3a71c0295e90266992	0
Sed_2_2Ha_T2	2	2	7de1fb071ac6700266788d8f403edfc0	0
Sed_2_2Ha_T2	2	2	8e970432c5a9d8658ddd146e873b2e11	0
Sed_2_2Ha_T2	2	2	81749d9c40816ee10656adb4da82049d	0
Sed_2_2Ha_T2	2	2	2fbf858d5eeae8f94ddae4e21aff653d	0
Sed_2_2Ha_T2	2	2	e7bd370358f2f05301d91123241fa263	0
Sed_2_2Ha_T2	2	2	d19b1fed2d405c221e4b910287792813	0
Sed_2_2Ha_T2	2	2	952fb43bbdc370b9eefdb8b4aa23a4ed	1
Sed_2_2Ha_T2	2	2	a5a9b6066e8c01ada963a6fef73d21ad	0
Sed_2_2Ha_T2	2	2	0fbcdde727d68bb4fc18f51cbd5a590e	0
Sed_2_2Ha_T2	2	2	ee2ac56aac2957f0af3730421f2f8e86	0
Sed_2_2Ha_T2	2	2	f9943b0a8634a62af0bb8b51845df75d	0
Sed_2_2Ha_T2	2	2	792760690c04895bfc00af9556e89e08	0
Sed_2_2Ha_T2	2	2	9e8906745264c68d7295484c67b11f65	0
Sed_2_2Ha_T2	2	2	b606a540409ec0e32cc514cd74dfd091	0
Sed_2_2Ha_T2	2	2	42c1a4e743870e08854511346ea21fa1	0
Sed_2_2Ha_T2	2	2	3d70633d62f16e9a1449488ab781d49c	0
Sed_2_2Ha_T2	2	2	c6eddb450efa8384562a93bcf9a85965	0
Sed_2_2Ha_T2	2	2	875d08667c2cd9d044d2e7cbe60bb5ed	0
Sed_2_2Ha_T2	2	2	58f7274f48d227295a2949b8cce0e2fb	0
Sed_2_2Ha_T2	2	2	b528c96bb180f7e81c776af30acf7dfa	0
Sed_2_2Ha_T2	2	2	2b165701d80bd9e2b12c1d5d0e288118	0
Sed_2_2Ha_T2	2	2	dd0dbf6ecb603446450867f49ef12237	0
Sed_2_2Ha_T2	2	2	2bd2f63ac05cf5471d41f09e0dc2e5e8	0
Sed_2_2Ha_T2	2	2	e4b161ac5bed2a9f2080c460ee30c02e	0
Sed_2_2Ha_T2	2	2	48965c8682e799f13419c0e5192afb52	0
Sed_2_2Ha_T2	2	2	2333139aba2aa86cf7f4e93aeb393ccd	0
Sed_2_2Ha_T2	2	2	98769e261807a70781d1e56fda3f7436	0
Sed_2_2Ha_T2	2	2	ea08aa4e51a7b314f3d01568aab35d71	0
Sed_2_2Ha_T2	2	2	f909a141cf4328a4d9b110731ff8c31b	0
Sed_2_2Ha_T2	2	2	be4999ad6bf388f509decc6638d079cc	0
Sed_2_2Ha_T2	2	2	14aa5ea1eedaf7c4efa0a607206b1c50	0
Sed_2_2Ha_T2	2	2	91c730b02940bda85ca4008e39435d25	0
Sed_2_2Ha_T2	2	2	7386fc3c3b3e197c202a95b7bdcc744f	0
Sed_2_2Ha_T2	2	2	cc72024a99c18f7ad42d8bed1f112db1	0
Sed_2_2Ha_T2	2	2	82ef428b5c22cc99a72b06cba202f2b3	0
Sed_2_2Ha_T2	2	2	178261fdf9d8d44ce7f7b7675f1052bb	0
Sed_2_2Ha_T2	2	2	fa13a472cd8e2c70216c5491ba25cc51	0
Sed_2_2Ha_T2	2	2	a3bdd5a1f4f4bffc0dcdebd4dbedb4cf	0
Sed_2_2Ha_T2	2	2	66747cb1635694c012c10c6aca377ff4	1
Sed_2_2Ha_T2	2	2	eb785c36e5b803d7adbdeba1aff4eed0	0
Sed_2_2Ha_T2	2	2	f65335fa48d34f878ea00ef4437a90a5	0
Sed_2_2Ha_T2	2	2	059260eb49d84d487cabb58453fca0e6	0
Sed_2_2Ha_T2	2	2	f0b30c156b3b46ddfa46c06bb23e2d42	0
Sed_2_2Ha_T2	2	2	b07b7d839dfe493d59b556ab0218e578	0
Sed_2_2Ha_T2	2	2	fcd9681737189b875d4bb81d4f8ac478	0
Sed_2_2Ha_T2	2	2	9cd09faabb354a823d305db1d1f03d35	0
Sed_2_2Ha_T2	2	2	25080a4dd8d13f67a9862f09df146f7c	0
Sed_2_2Ha_T2	2	2	7d4d79d6feef9ee2a131ab7bc4053ed4	0
Sed_2_2Ha_T2	2	2	92313330d2a9a0eac44c66efe297a62a	0
Sed_2_2Ha_T2	2	2	6ff13c5485c886a10d5d3b2baa5db0da	0
Sed_2_2Ha_T2	2	2	45d6cde3a958b143c1e1e1ca817a0975	0
Sed_2_2Ha_T2	2	2	e6ac0e9f7343a6afe434032a3c9b227d	0
Sed_2_2Ha_T2	2	2	ecb3d093bd9803b9e2f9c75d5a5d56f2	0
Sed_2_2Ha_T2	2	2	01bd86c819855ee4449b4dff91f3bf32	0
Sed_2_2Ha_T2	2	2	a76e2592b7e3d8ed0c14f6a7e9f27aea	0
Sed_2_2Ha_T2	2	2	e0a611282e0e9dde68e5330d500174a9	0
Sed_2_2Ha_T2	2	2	c831c0a1f5ba7f0079e5fb31b5de9925	0
Sed_2_2Ha_T2	2	2	9cc9b6d0c0ea41a0238e96ad7c02c5fe	0
Sed_2_2Ha_T2	2	2	acf857da3e2161414d3dd02f6890c217	0
Sed_2_2Ha_T2	2	2	766979753068f0c147bfede075dd4238	0
Sed_2_2Ha_T2	2	2	61e30348954eb268e0c4c9720bf5e7f4	0
Sed_2_2Ha_T2	2	2	6cfc1f5af96ce2f10bc9eb67d12d9ede	0
Sed_2_2Ha_T2	2	2	131259470a197101bd7dcd43b71eb9fe	0
Sed_2_2Ha_T2	2	2	7cc4427f1c30a8d5d81bd009167aa890	0
Sed_2_2Ha_T2	2	2	13b7687e0b9cc00976e6b4a8333e6d8a	0
Sed_2_2Ha_T2	2	2	855afaca367da0327cd59e07179494b2	0
Sed_2_2Ha_T2	2	2	bf48624b0e29609fefe0dea32d8635de	0
Sed_2_2Ha_T2	2	2	e3134aa9bc809bdd9efd66e57fd99b8e	0
Sed_2_2Ha_T2	2	2	5db5ec4161e3e21f9c1b87b8dd052913	0
Sed_2_2Ha_T2	2	2	9e3032a4d0632ec212ae2b56c4df492b	0
Sed_2_2Ha_T2	2	2	4891e068111f2d00ab4bede52b34c1f4	0
Sed_2_2Ha_T2	2	2	e197df2296db2b010342f3acff3b288d	0
Sed_2_2Ha_T2	2	2	c45a0391f1c7e357d431190e26b1af7a	0
Sed_2_2Ha_T2	2	2	fb571d03e7f1113952b069e8405afba6	0
Sed_2_2Ha_T2	2	2	1f5b9a16840342224cdaa2162b340460	0
Sed_2_2Ha_T2	2	2	1d55250bcf0ba5e937e07c2c25b18961	0
Sed_2_2Ha_T2	2	2	2b12f68540629f06d5e03d9c217053b8	0
Sed_2_2Ha_T2	2	2	5ca7db63c1a97f69778dbd9c7e548072	0
Sed_2_2Ha_T2	2	2	c5fbd8028170ce84f58ec63807b2833d	0
Sed_2_2Ha_T2	2	2	180270c9fa12e680d0d2e6fb8fa917ae	0
Sed_2_2Ha_T2	2	2	4e28a1f3bb0e8bded624475dd80f0e3d	0
Sed_2_2Ha_T2	2	2	795779495f947c3a1cfe464d2c038de6	0
Sed_2_2Ha_T2	2	2	95871ede08215b39e80a9458f9675d43	0
Sed_2_2Ha_T2	2	2	5288121d3b2a0889a94618400bb81f02	0
Sed_2_2Ha_T2	2	2	194812d7483542156278e636f18bc896	0
Sed_2_2Ha_T2	2	2	e115b994214cea73fd66859a931bd2fb	0
Sed_2_2Ha_T2	2	2	2b63df71b436bb25d8ba27415da64935	0
Sed_2_2Ha_T2	2	2	1f8a8774da5eea1fcd536406686e04b9	0
Sed_2_2Ha_T2	2	2	086870fe4232cf0beffacbfaccbe3558	0
Sed_2_2Ha_T2	2	2	833200653de6c318dc3a747cfe7bbbdc	0
Sed_2_2Ha_T2	2	2	56eea9ee911e08e80e7043ffe0a258be	0
Sed_2_2Ha_T2	2	2	8d36a67884e58d6187fe2d46e55616f1	0
Sed_2_2Ha_T2	2	2	b7a8f187857aafc4a41dc5141d39c787	0
Sed_2_2Ha_T2	2	2	18c36e60286a40f0d74d6755442ab700	0
Sed_2_2Ha_T2	2	2	2e2712fb55f29e04736b1a01b8570bbc	0
Sed_2_2Ha_T2	2	2	3721edd4de3594f8976d08f8577e3e6c	0
Sed_2_2Ha_T2	2	2	4dc2e03ac00f54c9e6c2030b98125e2f	0
Sed_2_2Ha_T2	2	2	c2e62d885103477a98434ab747b0c0f5	0
Sed_2_2Ha_T2	2	2	6e9f1afa4dfd840e464137eb50084f91	0
Sed_2_2Ha_T2	2	2	8810230a9ec1bc20c3c686ee728ce578	0
Sed_2_2Ha_T2	2	2	e5292157af7d438343564294168d7e7d	0
Sed_2_2Ha_T2	2	2	a9638754189abee8ceb2f8a85ded18b5	0
Sed_2_2Ha_T2	2	2	14f16d4624c94a35e21d2d1546c13d31	0
Sed_2_2Ha_T2	2	2	a55465283d35851b12b7787eed929364	0
Sed_2_2Ha_T2	2	2	732c7e1d20d6f00e50644fcf2c89479a	0
Sed_2_2Ha_T2	2	2	be24b8ff9fb4ce407438fd8ffef89f4e	0
Sed_2_2Ha_T2	2	2	717b495009f18b8da723571692f68832	0
Sed_2_2Ha_T2	2	2	9042a06e0212ac913f2867d9e3ce93ea	0
Sed_2_2Ha_T2	2	2	140aa3ed2437329fca22344c1400ef1f	0
Sed_2_2Ha_T2	2	2	7946549b5be0d92909539371a6151333	0
Sed_2_2Ha_T2	2	2	e9bdc8292be96d50a81e6ffef168b4f7	0
Sed_2_2Ha_T2	2	2	c6dbb44b746f45b5a29b64c1460adba0	0
Sed_2_2Ha_T2	2	2	0cff0524a9060289dd9177574b5d690e	0
Sed_2_2Ha_T2	2	2	bf71a37ccf74631400ac6d5ba89f87de	0
Sed_2_2Ha_T2	2	2	3a944768d26b9c3e225972f6cf105b1b	0
Sed_2_2Ha_T2	2	2	259e168b73c83059e42ecfebb93bbfc5	0
Sed_2_2Ha_T2	2	2	39eb9f2c700a36809c68add17586fb12	0
Sed_2_2Ha_T2	2	2	795d00b9c8e0181fbbdf1946105e46a5	0
Sed_2_2Ha_T2	2	2	f17c3852df36c7f78a83fad8ce596777	0
Sed_2_2Ha_T2	2	2	b0cf04a7d863a36a21806429394e49fd	0
Sed_2_2Ha_T2	2	2	5146ac8b2fdabe125faada4eeb1e85e1	0
Sed_2_2Ha_T2	2	2	d9bc3855edb07f699a7cb71fd9e7f09e	0
Sed_2_2Ha_T2	2	2	7573260d2f636980f82bd88510de3b9e	0
Sed_2_2Ha_T2	2	2	389b4ff0c53148bab1ee56ba8ae1aa73	0
Sed_2_2Ha_T2	2	2	4f4c19e81437499895cb0eb44decc987	0
Sed_2_2Ha_T2	2	2	6b5511b07b1aa99ccc69973a6433826e	0
Sed_2_2Ha_T2	2	2	188c90b03cc39358d04fb282fe9768f4	0
Sed_2_2Ha_T2	2	2	b9472b96547f3510eb6b3a24c8ac8ac1	0
Sed_2_2Ha_T2	2	2	88321f9cb17507ac3fae53f2c3b6eab3	0
Sed_2_2Ha_T2	2	2	de37bf64f347f42d47f6b6f2e1a5630e	2
Sed_2_2Ha_T2	2	2	988f456ca53ba3a372ba1791ee7bd364	0
Sed_2_2Ha_T2	2	2	b396acd76b139dfbea07bf061b67a216	0
Sed_2_2Ha_T2	2	2	5e761f3a4fbc85f5d777e67e2d694cd6	0
Sed_2_2Ha_T2	2	2	9ea2511a7c930cb02d9d7a3e151891be	0
Sed_2_2Ha_T2	2	2	49f493f8edf98e79934fccf22faad37f	0
Sed_2_2Ha_T2	2	2	3ef7158184284f6570bf53f9c1897039	0
Sed_2_2Ha_T2	2	2	61ca8e6bcd7e8f30886f43695677fa36	0
Sed_2_2Ha_T2	2	2	305a22ad7009ba3a08e3a887bdc507af	0
Sed_2_2Ha_T2	2	2	740283decfc061bff6220dfaaeccaf53	0
Sed_2_2Ha_T2	2	2	c5e9ae5bd4587217f4cae0cab88cf017	0
Sed_2_2Ha_T2	2	2	f5ec6353d0d749d8fc78409b8382ea14	0
Sed_2_2Ha_T2	2	2	641f7fa7f9cfe5eb29b5c5719c0a9494	0
Sed_2_2Ha_T2	2	2	6a688bdefd7e5cd1deb72cccbd07c285	0
Sed_2_2Ha_T2	2	2	c84fa37ae99632c0a947fb1b0765ef72	1
Sed_2_2Ha_T2	2	2	67457a2b5d7aac1f4fd631e6760badaf	0
Sed_2_2Ha_T2	2	2	abde852591e26f58c8d9ebad9fbbc17b	0
Sed_2_2Ha_T2	2	2	935fa0ef63416a17eb81eb59c9f9f47c	0
Sed_2_2Ha_T2	2	2	5cbc2147ab422d874be231da1a5f95e7	0
Sed_2_2Ha_T2	2	2	5872311a8e3f784365c356093cbd5de1	0
Sed_2_2Ha_T2	2	2	3b9876e1420fd5444e716a7c6a349226	0
Sed_2_2Ha_T2	2	2	162eae075e27849c1e43c60f95922f01	0
Sed_2_2Ha_T2	2	2	7117d41d16d6d7e60c00cd0cf1d6ae3b	0
Sed_2_2Ha_T2	2	2	ff9c8065f44eb6b71219f2c76871f337	0
Sed_2_2Ha_T2	2	2	ffd7439eabb9f1a24f522fe6ad629fa3	0
Sed_2_2Ha_T2	2	2	04fe4ebbb95ad0d934fe68dfb0265bf4	0
Sed_2_2Ha_T2	2	2	7ae8d70d2e32fc1e7d21bafea3d89a30	0
Sed_2_2Ha_T2	2	2	66cb8ae4c5f898d709b9423accd1f7b3	0
Sed_2_2Ha_T2	2	2	fd017cb481aeb245473d4d3d1b149a57	0
Sed_2_2Ha_T2	2	2	600ae6200701988cb3a2ae08aecfd890	0
Sed_2_2Ha_T2	2	2	00a9d8b8b51e4555512979d8b6509036	0
Sed_2_2Ha_T2	2	2	abe063d22ad791d339a424128775f4ad	0
Sed_2_2Ha_T2	2	2	f3216f4168e1e8b4ff502ff186a389f2	0
Sed_2_2Ha_T2	2	2	a5254b49fdf9cf14157f5a94f26d1221	0
Sed_2_2Ha_T2	2	2	a468bc95aba5e4dc6b57c4d756be3003	0
Sed_2_2Ha_T2	2	2	0b4401ed8cd900a82f8dc3489221914d	0
Sed_2_2Ha_T2	2	2	ec65b6bac2c7ec7bf6bf075b3e19fe5a	0
Sed_2_2Ha_T2	2	2	0c76bcb9a58a1696ed3e393d44eb7940	0
Sed_2_2Ha_T2	2	2	25b32e20cc4adb48ef2a7773832a08d3	0
Sed_2_2Ha_T2	2	2	9ea783570a3fd8b864e162338a980a4b	0
Sed_2_2Ha_T2	2	2	042bce255d43f43bb8541e23e7665964	0
Sed_2_2Ha_T2	2	2	58e0fa906fda1ad1296aa0fc946b8a19	0
Sed_2_2Ha_T2	2	2	2fda2122df27ab4a19466546bb96ab10	0
Sed_2_2Ha_T2	2	2	a9a5bf1949bd501397867119fa794ef5	0
Sed_2_2Ha_T2	2	2	d4117c1124a1bfbf0f696b02194eff8c	0
Sed_2_2Ha_T2	2	2	44cb781fd7dd3d4122a5974e5dda8ac5	0
Sed_2_2Ha_T2	2	2	53e67b65b2d90afdaa27149b13dcd4a5	0
Sed_2_2Ha_T2	2	2	10784775f527ff7f929f05aaf2b1655e	0
Sed_2_2Ha_T2	2	2	860e17dcfb37014ed5ad745fa8975090	0
Sed_2_2Ha_T2	2	2	10a73da518b7b2f0e42e2b9b2157f35c	0
Sed_2_2Ha_T2	2	2	0111dac663759fe4055c8cd82d40c7ad	2
Sed_2_2Ha_T2	2	2	1f9e6d5793378d315efbcedd8d712702	0
Sed_2_2Ha_T2	2	2	ae225b43de35e78e7a564911304beb59	0
Sed_2_2Ha_T2	2	2	ce3a6c205c179b0c171087a4fee55810	0
Sed_2_2Ha_T2	2	2	500190c51effae7abb09a5ae910b99e2	0
Sed_2_2Ha_T2	2	2	a8cdb677944dffa260e36de2e3bda16b	0
Sed_2_2Ha_T2	2	2	77b66c1d55c7a96445efeafff38ec49c	0
Sed_2_2Ha_T2	2	2	3d2e6d98ce76b846248dc72d469f6c42	0
Sed_2_2Ha_T2	2	2	e6d98593bbc01b1e57f896615632c55e	0
Sed_2_2Ha_T2	2	2	e719484b1d2fabdea90422e0a0f1a9bf	0
Sed_2_2Ha_T2	2	2	494a7ed66421c0e2078b54273c9edf57	0
Sed_2_2Ha_T2	2	2	b9a7a44edf4443a2c361aa7d9554a8fa	0
Sed_2_2Ha_T2	2	2	050e965b39593baa8b1c68f8e062d550	0
Sed_2_2Ha_T2	2	2	efe20e61c3da67720185618b4fb32c53	0
Sed_2_2Ha_T2	2	2	e3289932c30c67e171802738e0cbd190	0
Sed_2_2Ha_T2	2	2	e1d2dd851a7fd8fe93da51c8bd8f5949	0
Sed_2_2Ha_T2	2	2	6e9d68d7aaffab073e2fb7c61aa50eef	0
Sed_2_2Ha_T2	2	2	b1cbd6570161cb833cee50f3e22a51e9	0
Sed_2_2Ha_T2	2	2	df5fdb7c364d8553e9dab45be3e459f6	0
Sed_2_2Ha_T2	2	2	aaafd759a0a7c1cfaa9ee3c1f3586971	0
Sed_2_2Ha_T2	2	2	883ea449db4b36d358fd084bb1d9c698	0
Sed_2_2Ha_T2	2	2	f627b239db96a5f2d5c735609035e4e1	0
Sed_2_2Ha_T2	2	2	6a6c013d71f96c72ac37022949debbff	0
Sed_2_2Ha_T2	2	2	ae117d3014f2b42848fb5f46fb5af171	0
[truncated: 207,345+ more rows]

## Sheet: Supplemental Figure 1
Cage	Cage Replicate	ID	Holothuria atra (#)	Turf Treatment	Coral tissue mortality (%)	Experiment Start Date	Date Sampled
[truncated: 108 more rows]

[truncated: 1 more sheets: Supplemental Figure 2]
